# Supplementary material for: Transcriptome Analysis of Bread Wheat Genotype KRL3-4 Provides a New Insight Into Regulatory Mechanisms Associated With Sodicity (High pH) Tolerance
Source: Front Genet. 2022 Feb 9;12:782366. doi: 10.3389/fgene.2021.782366 (PMC8864244; doi:10.3389/fgene.2021.782366)
Supplement: Supplementary file 1 [file Table2.XLSX]

## Sheet: Sheet1
Supplementary Table S3: GO annotation of DEGs in flag leaf wheat samples under sodicity stress.
Genes	log2FoldChange	Protein names	Gene ontology (GO)	Gene ontology (biological process)	Gene ontology (cellular component)	Gene ontology (molecular function)
TraesCS5A02G007100	-2.57406	3'-5' exonuclease domain-containing protein	3'-5' exonuclease activity [GO:0008408]; nucleic acid binding [GO:0003676]	-	-	3'-5' exonuclease activity [GO:0008408]; nucleic acid binding [GO:0003676]
TraesCS7D02G247800	-2.48832	3-hydroxy-3-methylglutaryl coenzyme A reductase (HMG-CoA reductase) (EC 1.1.1.34)	endoplasmic reticulum membrane [GO:0005789]; integral component of membrane [GO:0016021]; coenzyme binding [GO:0050662]; hydroxymethylglutaryl-CoA reductase (NADPH) activity [GO:0004420]; coenzyme A metabolic process [GO:0015936]; isoprenoid biosynthetic process [GO:0008299]	coenzyme A metabolic process [GO:0015936]; isoprenoid biosynthetic process [GO:0008299]	endoplasmic reticulum membrane [GO:0005789]; integral component of membrane [GO:0016021]	coenzyme binding [GO:0050662]; hydroxymethylglutaryl-CoA reductase (NADPH) activity [GO:0004420]
TraesCS7D02G076400	-4.08405	3-ketoacyl-CoA synthase (EC 2.3.1.-)	membrane [GO:0016020]; transferase activity, transferring acyl groups other than amino-acyl groups [GO:0016747]; fatty acid biosynthetic process [GO:0006633]	fatty acid biosynthetic process [GO:0006633]	membrane [GO:0016020]	transferase activity, transferring acyl groups other than amino-acyl groups [GO:0016747]
TraesCS7D02G519300	3.61309	3-ketoacyl-CoA synthase (EC 2.3.1.-)	membrane [GO:0016020]; transferase activity, transferring acyl groups other than amino-acyl groups [GO:0016747]; fatty acid biosynthetic process [GO:0006633]	fatty acid biosynthetic process [GO:0006633]	membrane [GO:0016020]	transferase activity, transferring acyl groups other than amino-acyl groups [GO:0016747]
TraesCS7B02G113000	-3.16689	3-ketoacyl-CoA synthase (EC 2.3.1.-)	integral component of membrane [GO:0016021]; transferase activity, transferring acyl groups other than amino-acyl groups [GO:0016747]; fatty acid biosynthetic process [GO:0006633]	fatty acid biosynthetic process [GO:0006633]	integral component of membrane [GO:0016021]	transferase activity, transferring acyl groups other than amino-acyl groups [GO:0016747]
TraesCS4A02G007400	-3.13923	3-ketoacyl-CoA synthase (EC 2.3.1.-)	integral component of membrane [GO:0016021]; transferase activity, transferring acyl groups other than amino-acyl groups [GO:0016747]; fatty acid biosynthetic process [GO:0006633]	fatty acid biosynthetic process [GO:0006633]	integral component of membrane [GO:0016021]	transferase activity, transferring acyl groups other than amino-acyl groups [GO:0016747]
TraesCS6A02G024400	2.47292	3-ketoacyl-CoA synthase (EC 2.3.1.-)	integral component of membrane [GO:0016021]; transferase activity, transferring acyl groups other than amino-acyl groups [GO:0016747]; fatty acid biosynthetic process [GO:0006633]	fatty acid biosynthetic process [GO:0006633]	integral component of membrane [GO:0016021]	transferase activity, transferring acyl groups other than amino-acyl groups [GO:0016747]
TraesCS4D02G008200	4.09408	3-ketoacyl-CoA synthase (EC 2.3.1.-)	integral component of membrane [GO:0016021]; transferase activity, transferring acyl groups other than amino-acyl groups [GO:0016747]; fatty acid biosynthetic process [GO:0006633]	fatty acid biosynthetic process [GO:0006633]	integral component of membrane [GO:0016021]	transferase activity, transferring acyl groups other than amino-acyl groups [GO:0016747]
TraesCS3B02G558900	-2.12364	60S ribosomal export protein NMD3	cytoplasm [GO:0005737]; nucleus [GO:0005634]; ribosomal large subunit binding [GO:0043023]; protein transport [GO:0015031]	protein transport [GO:0015031]	cytoplasm [GO:0005737]; nucleus [GO:0005634]	ribosomal large subunit binding [GO:0043023]
TraesCS2D02G256000	-2.47323	Aa_trans domain-containing protein	integral component of membrane [GO:0016021]	-	integral component of membrane [GO:0016021]	-
TraesCS2B02G423700	-2.36906	Aa_trans domain-containing protein	integral component of membrane [GO:0016021]	-	integral component of membrane [GO:0016021]	-
TraesCS6A02G285300	-2.20854	Aa_trans domain-containing protein	integral component of membrane [GO:0016021]	-	integral component of membrane [GO:0016021]	-
TraesCS2A02G348600	-2.10502	Aa_trans domain-containing protein	integral component of membrane [GO:0016021]	-	integral component of membrane [GO:0016021]	-
TraesCS3D02G340400	2.34332	Aa_trans domain-containing protein	integral component of membrane [GO:0016021]	-	integral component of membrane [GO:0016021]	-
TraesCS3B02G378500	4.6458	Aa_trans domain-containing protein	integral component of membrane [GO:0016021]	-	integral component of membrane [GO:0016021]	-
TraesCS3A02G346700	5.37257	Aa_trans domain-containing protein	integral component of membrane [GO:0016021]	-	integral component of membrane [GO:0016021]	-
TraesCS2A02G339100	6.33155	Aa_trans domain-containing protein	integral component of membrane [GO:0016021]	-	integral component of membrane [GO:0016021]	-
TraesCS5B02G523900	2.19435	AAA domain-containing protein	membrane [GO:0016020]; ATP binding [GO:0005524]; metalloendopeptidase activity [GO:0004222]	-	membrane [GO:0016020]	ATP binding [GO:0005524]; metalloendopeptidase activity [GO:0004222]
TraesCS7D02G502900	-3.03297	AAA domain-containing protein	integral component of membrane [GO:0016021]; ATP binding [GO:0005524]	-	integral component of membrane [GO:0016021]	ATP binding [GO:0005524]
TraesCSU02G075600	-2.79302	AAA domain-containing protein	ATP binding [GO:0005524]	-	-	ATP binding [GO:0005524]
TraesCS5B02G216200	-2.69564	AAA domain-containing protein	ATP binding [GO:0005524]	-	-	ATP binding [GO:0005524]
TraesCS2D02G227500	2.15454	AAA domain-containing protein	ATP binding [GO:0005524]	-	-	ATP binding [GO:0005524]
TraesCS4A02G381600	-3.46429	AAA domain-containing protein	ADP binding [GO:0043531]	-	-	ADP binding [GO:0043531]
TraesCS7D02G168000	-5.89451	AAI domain-containing protein	serine-type endopeptidase inhibitor activity [GO:0004867]	-	-	serine-type endopeptidase inhibitor activity [GO:0004867]
TraesCS7D02G083700	-4.94353	AAI domain-containing protein	serine-type endopeptidase inhibitor activity [GO:0004867]	-	-	serine-type endopeptidase inhibitor activity [GO:0004867]
TraesCS4D02G325100	-4.27151	AAI domain-containing protein	serine-type endopeptidase inhibitor activity [GO:0004867]	-	-	serine-type endopeptidase inhibitor activity [GO:0004867]
TraesCS3D02G095700	-4.09764	AAI domain-containing protein	serine-type endopeptidase inhibitor activity [GO:0004867]	-	-	serine-type endopeptidase inhibitor activity [GO:0004867]
TraesCS4D02G325000	-4.01321	AAI domain-containing protein	serine-type endopeptidase inhibitor activity [GO:0004867]	-	-	serine-type endopeptidase inhibitor activity [GO:0004867]
TraesCS3D02G096000	-3.7609	AAI domain-containing protein	serine-type endopeptidase inhibitor activity [GO:0004867]	-	-	serine-type endopeptidase inhibitor activity [GO:0004867]
TraesCS3B02G111100	-2.53953	AAI domain-containing protein	serine-type endopeptidase inhibitor activity [GO:0004867]	-	-	serine-type endopeptidase inhibitor activity [GO:0004867]
TraesCSU02G267761	-5.78739	AAI domain-containing protein	nutrient reservoir activity [GO:0045735]	-	-	nutrient reservoir activity [GO:0045735]
TraesCS1A02G007300	-4.83939	AAI domain-containing protein	nutrient reservoir activity [GO:0045735]	-	-	nutrient reservoir activity [GO:0045735]
TraesCS1A02G007700	-4.6134	AAI domain-containing protein	nutrient reservoir activity [GO:0045735]	-	-	nutrient reservoir activity [GO:0045735]
TraesCS7A02G035600	-3.97354	AAI domain-containing protein	nutrient reservoir activity [GO:0045735]	-	-	nutrient reservoir activity [GO:0045735]
TraesCS1B02G011300	-2.95758	AAI domain-containing protein	nutrient reservoir activity [GO:0045735]	-	-	nutrient reservoir activity [GO:0045735]
TraesCS4A02G038400	2.85574	AAI domain-containing protein	lipid binding [GO:0008289]; lipid transport [GO:0006869]	lipid transport [GO:0006869]	-	lipid binding [GO:0008289]
TraesCS5A02G452600	4.5332	AAI domain-containing protein	lipid binding [GO:0008289]; lipid transport [GO:0006869]	lipid transport [GO:0006869]	-	lipid binding [GO:0008289]
TraesCS5B02G076100	-5.86771	AAI domain-containing protein	fatty acid binding [GO:0005504]; systemic acquired resistance [GO:0009627]	systemic acquired resistance [GO:0009627]	-	fatty acid binding [GO:0005504]
TraesCS7A02G452100	-4.11868	AAI domain-containing protein	fatty acid binding [GO:0005504]; systemic acquired resistance [GO:0009627]	systemic acquired resistance [GO:0009627]	-	fatty acid binding [GO:0005504]
TraesCS2A02G440300	-3.1829	AAI domain-containing protein	fatty acid binding [GO:0005504]; systemic acquired resistance [GO:0009627]	systemic acquired resistance [GO:0009627]	-	fatty acid binding [GO:0005504]
TraesCS1A02G306000	-2.90848	AAI domain-containing protein	integral component of membrane [GO:0016021]	-	integral component of membrane [GO:0016021]	-
TraesCS4B02G367500	2.27072	AAI domain-containing protein	-	-	-	-
TraesCS4B02G367800	2.50547	AAI domain-containing protein	-	-	-	-
TraesCS4D02G360000	3.11535	AAI domain-containing protein	-	-	-	-
TraesCS4B02G368300	3.16533	AAI domain-containing protein	-	-	-	-
TraesCS5A02G535600	3.89281	AAI domain-containing protein	-	-	-	-
TraesCS1A02G374200	-5.9144	AAI domain-containing protein	lipid transport [GO:0006869]	lipid transport [GO:0006869]	-	-
TraesCS1D02G380800	-5.3309	AAI domain-containing protein	lipid transport [GO:0006869]	lipid transport [GO:0006869]	-	-
TraesCS5A02G554300	-2.70153	AAI domain-containing protein	lipid transport [GO:0006869]	lipid transport [GO:0006869]	-	-
TraesCS3B02G495700	2.0063	AB hydrolase-1 domain-containing protein	methyl indole-3-acetate esterase activity [GO:0080030]; methyl jasmonate esterase activity [GO:0080032]; methyl salicylate esterase activity [GO:0080031]; jasmonic acid metabolic process [GO:0009694]; salicylic acid metabolic process [GO:0009696]	jasmonic acid metabolic process [GO:0009694]; salicylic acid metabolic process [GO:0009696]	-	methyl indole-3-acetate esterase activity [GO:0080030]; methyl jasmonate esterase activity [GO:0080032]; methyl salicylate esterase activity [GO:0080031]
TraesCS7B02G128800	-2.36677	AB hydrolase-1 domain-containing protein	catalytic activity [GO:0003824]	-	-	catalytic activity [GO:0003824]
TraesCS4A02G010500	-2.02945	AB hydrolase-1 domain-containing protein	catalytic activity [GO:0003824]	-	-	catalytic activity [GO:0003824]
TraesCS4B02G121800	-4.45256	AB hydrolase-1 domain-containing protein	-	-	-	-
TraesCS1D02G120200	-4.07368	AB hydrolase-1 domain-containing protein	-	-	-	-
TraesCS4D02G295300	-3.33524	AB hydrolase-1 domain-containing protein	-	-	-	-
TraesCS4B02G296400	-3.33278	AB hydrolase-1 domain-containing protein	-	-	-	-
TraesCS4A02G008500	-3.04186	AB hydrolase-1 domain-containing protein	-	-	-	-
TraesCS1D02G187200	-3.03297	AB hydrolase-1 domain-containing protein	-	-	-	-
TraesCS1B02G196900	-2.43789	AB hydrolase-1 domain-containing protein	-	-	-	-
TraesCSU02G214700	-2.35557	AB hydrolase-1 domain-containing protein	-	-	-	-
TraesCS1A02G189300	-2.33361	AB hydrolase-1 domain-containing protein	-	-	-	-
TraesCS1D02G005700	-2.31434	AB hydrolase-1 domain-containing protein	-	-	-	-
TraesCS5A02G205100	-3.51307	ABC transporter domain-containing protein	integral component of membrane [GO:0016021]; ATP binding [GO:0005524]; ATPase activity [GO:0016887]	-	integral component of membrane [GO:0016021]	ATPase activity [GO:0016887]; ATP binding [GO:0005524]
TraesCS5A02G158600	-2.35331	ABC transporter domain-containing protein	integral component of membrane [GO:0016021]; ATP binding [GO:0005524]; ATPase activity [GO:0016887]	-	integral component of membrane [GO:0016021]	ATPase activity [GO:0016887]; ATP binding [GO:0005524]
TraesCS6B02G168800	-2.16362	ABC transporter domain-containing protein	integral component of membrane [GO:0016021]; ATP binding [GO:0005524]; ATPase activity [GO:0016887]	-	integral component of membrane [GO:0016021]	ATPase activity [GO:0016887]; ATP binding [GO:0005524]
TraesCS5A02G249900	2.54123	ABC transporter domain-containing protein	integral component of membrane [GO:0016021]; ATP binding [GO:0005524]; ATPase activity [GO:0016887]	-	integral component of membrane [GO:0016021]	ATPase activity [GO:0016887]; ATP binding [GO:0005524]
TraesCS2D02G180600	-5.14993	Abhydrolase_3 domain-containing protein	hydrolase activity [GO:0016787]	-	-	hydrolase activity [GO:0016787]
TraesCS5D02G248700	-5.04564	Abhydrolase_3 domain-containing protein	hydrolase activity [GO:0016787]	-	-	hydrolase activity [GO:0016787]
TraesCS2D02G022400	-4.79393	Abhydrolase_3 domain-containing protein	hydrolase activity [GO:0016787]	-	-	hydrolase activity [GO:0016787]
TraesCS5A02G242300	-3.36443	Abhydrolase_3 domain-containing protein	hydrolase activity [GO:0016787]	-	-	hydrolase activity [GO:0016787]
TraesCS2A02G247100	-2.95763	Abhydrolase_3 domain-containing protein	hydrolase activity [GO:0016787]	-	-	hydrolase activity [GO:0016787]
TraesCS7A02G271100	-2.09154	Abhydrolase_3 domain-containing protein	hydrolase activity [GO:0016787]	-	-	hydrolase activity [GO:0016787]
TraesCSU02G003400	2.32784	Abhydrolase_3 domain-containing protein	hydrolase activity [GO:0016787]	-	-	hydrolase activity [GO:0016787]
TraesCS4B02G348100	-3.67087	Agglutinin domain-containing protein	extracellular region [GO:0005576]; pathogenesis [GO:0009405]	pathogenesis [GO:0009405]	extracellular region [GO:0005576]	-
TraesCS5A02G391800	2.12351	AGLG1	nucleus [GO:0005634]; DNA-binding transcription factor activity [GO:0003700]; protein dimerization activity [GO:0046983]; RNA polymerase II regulatory region sequence-specific DNA binding [GO:0000977]; sequence-specific DNA binding [GO:0043565]; transcription factor binding [GO:0008134]; transcription regulatory region DNA binding [GO:0044212]; multicellular organism development [GO:0007275]; pla…	multicellular organism development [GO:0007275]; plant ovule development [GO:0048481]; positive regulation of transcription by RNA polymerase II [GO:0045944]	nucleus [GO:0005634]	DNA-binding transcription factor activity [GO:0003700]; protein dimerization activity [GO:0046983]; RNA polymerase II regulatory region sequence-specific DNA binding [GO:0000977]; sequence-specific DNA binding [GO:0043565]; transcription factor binding [GO:0008134]; transcription regulatory region DNA binding [GO:0044212]
TraesCS2B02G326100	2.9226	AIG1-type G domain-containing protein	GTP binding [GO:0005525]	-	-	GTP binding [GO:0005525]
TraesCS5D02G390300	-2.60638	ALA-interacting subunit	integral component of membrane [GO:0016021]	-	integral component of membrane [GO:0016021]	-
TraesCS7D02G354000	-2.02668	Aldedh domain-containing protein	oxidoreductase activity, acting on the aldehyde or oxo group of donors, NAD or NADP as acceptor [GO:0016620]	-	-	oxidoreductase activity, acting on the aldehyde or oxo group of donors, NAD or NADP as acceptor [GO:0016620]
TraesCS2D02G386700	-3.37302	Aldehyde dehydrogenase	oxidoreductase activity, acting on the aldehyde or oxo group of donors, NAD or NADP as acceptor [GO:0016620]; cellular aldehyde metabolic process [GO:0006081]	cellular aldehyde metabolic process [GO:0006081]	-	oxidoreductase activity, acting on the aldehyde or oxo group of donors, NAD or NADP as acceptor [GO:0016620]
TraesCS6A02G239600	-2.45174	Aldehyde dehydrogenase	oxidoreductase activity, acting on the aldehyde or oxo group of donors, NAD or NADP as acceptor [GO:0016620]; cellular aldehyde metabolic process [GO:0006081]	cellular aldehyde metabolic process [GO:0006081]	-	oxidoreductase activity, acting on the aldehyde or oxo group of donors, NAD or NADP as acceptor [GO:0016620]
TraesCS6B02G284900	-2.251	Aldehyde dehydrogenase	oxidoreductase activity, acting on the aldehyde or oxo group of donors, NAD or NADP as acceptor [GO:0016620]; cellular aldehyde metabolic process [GO:0006081]	cellular aldehyde metabolic process [GO:0006081]	-	oxidoreductase activity, acting on the aldehyde or oxo group of donors, NAD or NADP as acceptor [GO:0016620]
TraesCS6D02G222000	-2.06598	Aldehyde dehydrogenase	oxidoreductase activity, acting on the aldehyde or oxo group of donors, NAD or NADP as acceptor [GO:0016620]; cellular aldehyde metabolic process [GO:0006081]	cellular aldehyde metabolic process [GO:0006081]	-	oxidoreductase activity, acting on the aldehyde or oxo group of donors, NAD or NADP as acceptor [GO:0016620]
TraesCS3B02G108200	2.13921	Alliinase_C domain-containing protein	integral component of membrane [GO:0016021]; carbon-sulfur lyase activity [GO:0016846]	-	integral component of membrane [GO:0016021]	carbon-sulfur lyase activity [GO:0016846]
TraesCS1D02G294600	-5.25562	ALOG domain-containing protein	-	-	-	-
TraesCS1B02G235800	-4.61526	ALOG domain-containing protein	-	-	-	-
TraesCS1D02G224100	-3.81545	ALOG domain-containing protein	-	-	-	-
TraesCS1A02G222500	-3.70748	ALOG domain-containing protein	-	-	-	-
TraesCS7D02G453600	-3.1696	ALOG domain-containing protein	-	-	-	-
TraesCS1B02G305800	-2.87803	ALOG domain-containing protein	-	-	-	-
TraesCS1B02G426100	-4.84505	Alpha purothionin	defense response [GO:0006952]	defense response [GO:0006952]	-	-
TraesCS6A02G049200	-3.48576	Alpha/beta-gliadin (CSA_alpha gliadin 5) (Gliadin alpha-A5)	nutrient reservoir activity [GO:0045735]	-	-	nutrient reservoir activity [GO:0045735]
TraesCS6A02G049600	-3.98208	Alpha/beta-gliadin (CSA_alpha gliadin 8) (Gliadin alpha-A8)	nutrient reservoir activity [GO:0045735]	-	-	nutrient reservoir activity [GO:0045735]
TraesCS6A02G049700	-5.13291	Alpha/beta-gliadin (CSA_alpha gliadin 9) (Gliadin alpha-A9)	nutrient reservoir activity [GO:0045735]	-	-	nutrient reservoir activity [GO:0045735]
TraesCSU02G149946	-5.08297	Alpha/beta-gliadin (CSB_alpha gliadin 15) (Gliadin alpha-B15)	nutrient reservoir activity [GO:0045735]	-	-	nutrient reservoir activity [GO:0045735]
TraesCSU02G149951	-5.15486	Alpha/beta-gliadin (CSB_alpha gliadin 16) (Gliadin alpha-B16)	nutrient reservoir activity [GO:0045735]	-	-	nutrient reservoir activity [GO:0045735]
TraesCS6B02G065800	-4.61975	Alpha/beta-gliadin (CSB_alpha gliadin 8) (Gliadin alpha-B8)	nutrient reservoir activity [GO:0045735]	-	-	nutrient reservoir activity [GO:0045735]
TraesCS1D02G405700	-3.15565	Alpha-2-purothionin [Cleaved into: Alpha-2-purothionin; Acidic protein]	extracellular region [GO:0005576]; toxin activity [GO:0090729]; defense response [GO:0006952]	defense response [GO:0006952]	extracellular region [GO:0005576]	toxin activity [GO:0090729]
TraesCS6D02G298500	-2.79844	Alpha-amylase (EC 3.2.1.1) (1,4-alpha-D-glucan glucanohydrolase)	integral component of membrane [GO:0016021]; alpha-amylase activity [GO:0004556]; alpha-amylase activity (releasing maltohexaose) [GO:0103025]; calcium ion binding [GO:0005509]; carbohydrate metabolic process [GO:0005975]	carbohydrate metabolic process [GO:0005975]	integral component of membrane [GO:0016021]	alpha-amylase activity [GO:0004556]; alpha-amylase activity (releasing maltohexaose) [GO:0103025]; calcium ion binding [GO:0005509]
TraesCS4B02G328000	-5.74518	Alpha-amylase/trypsin inhibitor CM16 (Chloroform/methanol-soluble protein CM16)	extracellular region [GO:0005576]; alpha-amylase inhibitor activity [GO:0015066]; serine-type endopeptidase inhibitor activity [GO:0004867]	-	extracellular region [GO:0005576]	alpha-amylase inhibitor activity [GO:0015066]; serine-type endopeptidase inhibitor activity [GO:0004867]
TraesCS7B02G072000	-3.72328	Alpha-amylase/trypsin inhibitor CM2 (Chloroform/methanol-soluble protein CM2)	extracellular region [GO:0005576]; alpha-amylase inhibitor activity [GO:0015066]; serine-type endopeptidase inhibitor activity [GO:0004867]	-	extracellular region [GO:0005576]	alpha-amylase inhibitor activity [GO:0015066]; serine-type endopeptidase inhibitor activity [GO:0004867]
TraesCS7B02G455700	-2.34915	Alpha-carbonic anhydrase domain-containing protein	carbonate dehydratase activity [GO:0004089]; zinc ion binding [GO:0008270]	-	-	carbonate dehydratase activity [GO:0004089]; zinc ion binding [GO:0008270]
TraesCS7B02G455900	2.51143	Alpha-carbonic anhydrase domain-containing protein	carbonate dehydratase activity [GO:0004089]; zinc ion binding [GO:0008270]	-	-	carbonate dehydratase activity [GO:0004089]; zinc ion binding [GO:0008270]
TraesCS4A02G389100	3.11919	Alpha-carbonic anhydrase domain-containing protein	carbonate dehydratase activity [GO:0004089]; zinc ion binding [GO:0008270]	-	-	carbonate dehydratase activity [GO:0004089]; zinc ion binding [GO:0008270]
TraesCSU02G220600	-2.91909	Alpha-gliadin	nutrient reservoir activity [GO:0045735]	-	-	nutrient reservoir activity [GO:0045735]
TraesCSU02G108300	-4.407	Alpha-gliadin (Alpha/beta-gliadin)	nutrient reservoir activity [GO:0045735]	-	-	nutrient reservoir activity [GO:0045735]
TraesCSU02G108100	-5.332	Alpha-gliadin (Alpha/beta-gliadin) (CSD_alpha gliadin 3) (Gliadin alpha-D4)	nutrient reservoir activity [GO:0045735]	-	-	nutrient reservoir activity [GO:0045735]
TraesCS6A02G049800	-3.41167	Alpha-gliadin (Alpha-gliadin (Fragment)) (CSA_alpha gliadin 10) (Gliadin alpha-A10) (Fragment)	nutrient reservoir activity [GO:0045735]	-	-	nutrient reservoir activity [GO:0045735]
TraesCS6A02G049100	-3.76174	Alpha-gliadin (Alpha-gliadin protein) (Alpha/beta-gliadin) (CSA_alpha gliadin 4) (Gliadin alpha-A4)	nutrient reservoir activity [GO:0045735]	-	-	nutrient reservoir activity [GO:0045735]
TraesCSU02G239000	-3.47646	Alpha-gliadin (CSD_alpha gliadin 4) (Gliadin alpha-D5)	nutrient reservoir activity [GO:0045735]	-	-	nutrient reservoir activity [GO:0045735]
TraesCS2D02G026300	2.03479	Amidase domain-containing protein	-	-	-	-
TraesCS7A02G378800	2.09947	Amino_oxidase domain-containing protein	oxidoreductase activity [GO:0016491]	-	-	oxidoreductase activity [GO:0016491]
TraesCS7D02G375700	5.88175	Amino_oxidase domain-containing protein	oxidoreductase activity [GO:0016491]	-	-	oxidoreductase activity [GO:0016491]
TraesCS4A02G043800	-2.41745	Aminotran_1_2 domain-containing protein	pyridoxal phosphate binding [GO:0030170]; transaminase activity [GO:0008483]; biosynthetic process [GO:0009058]	biosynthetic process [GO:0009058]	-	pyridoxal phosphate binding [GO:0030170]; transaminase activity [GO:0008483]
TraesCS5B02G463600	2.75479	AMP-binding domain-containing protein	integral component of membrane [GO:0016021]; catalytic activity [GO:0003824]	-	integral component of membrane [GO:0016021]	catalytic activity [GO:0003824]
TraesCS1D02G426200	3.27292	AMP-binding domain-containing protein	catalytic activity [GO:0003824]; lipid biosynthetic process [GO:0008610]	lipid biosynthetic process [GO:0008610]	-	catalytic activity [GO:0003824]
TraesCS1A02G418500	3.59773	AMP-binding domain-containing protein	catalytic activity [GO:0003824]; lipid biosynthetic process [GO:0008610]	lipid biosynthetic process [GO:0008610]	-	catalytic activity [GO:0003824]
TraesCS2B02G113700	-2.66554	AMPKBI domain-containing protein	-	-	-	-
TraesCS6D02G196500	-2.74337	ANK_REP_REGION domain-containing protein	-	-	-	-
TraesCS5A02G311800	2.2636	AP2 domain CBF protein (C-repeat binding factor 3)	nucleus [GO:0005634]; DNA binding [GO:0003677]; DNA-binding transcription factor activity [GO:0003700]	-	nucleus [GO:0005634]	DNA binding [GO:0003677]; DNA-binding transcription factor activity [GO:0003700]
TraesCS4D02G313400	-6.59189	AP2/ERF domain-containing protein	nucleus [GO:0005634]; DNA binding [GO:0003677]; DNA-binding transcription factor activity [GO:0003700]	-	nucleus [GO:0005634]	DNA binding [GO:0003677]; DNA-binding transcription factor activity [GO:0003700]
TraesCS4A02G416000	-5.37994	AP2/ERF domain-containing protein	nucleus [GO:0005634]; DNA binding [GO:0003677]; DNA-binding transcription factor activity [GO:0003700]	-	nucleus [GO:0005634]	DNA binding [GO:0003677]; DNA-binding transcription factor activity [GO:0003700]
TraesCS4B02G316800	-5.34334	AP2/ERF domain-containing protein	nucleus [GO:0005634]; DNA binding [GO:0003677]; DNA-binding transcription factor activity [GO:0003700]	-	nucleus [GO:0005634]	DNA binding [GO:0003677]; DNA-binding transcription factor activity [GO:0003700]
TraesCS4A02G001400	-3.58234	AP2/ERF domain-containing protein	nucleus [GO:0005634]; DNA binding [GO:0003677]; DNA-binding transcription factor activity [GO:0003700]	-	nucleus [GO:0005634]	DNA binding [GO:0003677]; DNA-binding transcription factor activity [GO:0003700]
TraesCS2A02G373700	2.61719	AP2/ERF domain-containing protein	nucleus [GO:0005634]; DNA binding [GO:0003677]; DNA-binding transcription factor activity [GO:0003700]	-	nucleus [GO:0005634]	DNA binding [GO:0003677]; DNA-binding transcription factor activity [GO:0003700]
TraesCS5B02G077300	2.65884	AP2/ERF domain-containing protein	nucleus [GO:0005634]; DNA binding [GO:0003677]; DNA-binding transcription factor activity [GO:0003700]	-	nucleus [GO:0005634]	DNA binding [GO:0003677]; DNA-binding transcription factor activity [GO:0003700]
TraesCS5D02G129400	2.70914	AP2/ERF domain-containing protein	nucleus [GO:0005634]; DNA binding [GO:0003677]; DNA-binding transcription factor activity [GO:0003700]	-	nucleus [GO:0005634]	DNA binding [GO:0003677]; DNA-binding transcription factor activity [GO:0003700]
TraesCS1A02G370600	2.77652	AP2/ERF domain-containing protein	nucleus [GO:0005634]; DNA binding [GO:0003677]; DNA-binding transcription factor activity [GO:0003700]	-	nucleus [GO:0005634]	DNA binding [GO:0003677]; DNA-binding transcription factor activity [GO:0003700]
TraesCS6D02G225700	2.78471	AP2/ERF domain-containing protein	nucleus [GO:0005634]; DNA binding [GO:0003677]; DNA-binding transcription factor activity [GO:0003700]	-	nucleus [GO:0005634]	DNA binding [GO:0003677]; DNA-binding transcription factor activity [GO:0003700]
TraesCS1B02G389800	3.53214	AP2/ERF domain-containing protein	nucleus [GO:0005634]; DNA binding [GO:0003677]; DNA-binding transcription factor activity [GO:0003700]	-	nucleus [GO:0005634]	DNA binding [GO:0003677]; DNA-binding transcription factor activity [GO:0003700]
TraesCS6A02G243500	3.59499	AP2/ERF domain-containing protein	nucleus [GO:0005634]; DNA binding [GO:0003677]; DNA-binding transcription factor activity [GO:0003700]	-	nucleus [GO:0005634]	DNA binding [GO:0003677]; DNA-binding transcription factor activity [GO:0003700]
TraesCS5D02G245300	3.87244	AP2/ERF domain-containing protein	nucleus [GO:0005634]; DNA binding [GO:0003677]; DNA-binding transcription factor activity [GO:0003700]	-	nucleus [GO:0005634]	DNA binding [GO:0003677]; DNA-binding transcription factor activity [GO:0003700]
TraesCS3B02G512400	-3.64827	ATP synthase subunit alpha	proton-transporting ATP synthase complex, catalytic core F(1) [GO:0045261]; ATP binding [GO:0005524]; proton-transporting ATP synthase activity, rotational mechanism [GO:0046933]; ATP synthesis coupled proton transport [GO:0015986]	ATP synthesis coupled proton transport [GO:0015986]	proton-transporting ATP synthase complex, catalytic core F(1) [GO:0045261]	ATP binding [GO:0005524]; proton-transporting ATP synthase activity, rotational mechanism [GO:0046933]
TraesCS4B02G140200	-2.55094	ATPase_AAA_core domain-containing protein	ATP binding [GO:0005524]	-	-	ATP binding [GO:0005524]
TraesCS4A02G177600	-2.32114	ATPase_AAA_core domain-containing protein	ATP binding [GO:0005524]	-	-	ATP binding [GO:0005524]
TraesCS5B02G208700	-2.73593	Atypical heterotrimeric G protein gamma subunit	-	-	-	-
TraesCS7B02G095500	-3.16573	Auxin efflux carrier component	integral component of membrane [GO:0016021]; auxin-activated signaling pathway [GO:0009734]; transmembrane transport [GO:0055085]	auxin-activated signaling pathway [GO:0009734]; transmembrane transport [GO:0055085]	integral component of membrane [GO:0016021]	-
TraesCS5B02G283500	-3.01548	Auxin efflux carrier component	integral component of membrane [GO:0016021]; auxin-activated signaling pathway [GO:0009734]; transmembrane transport [GO:0055085]	auxin-activated signaling pathway [GO:0009734]; transmembrane transport [GO:0055085]	integral component of membrane [GO:0016021]	-
TraesCS5D02G291800	-2.68853	Auxin efflux carrier component	integral component of membrane [GO:0016021]; auxin-activated signaling pathway [GO:0009734]; transmembrane transport [GO:0055085]	auxin-activated signaling pathway [GO:0009734]; transmembrane transport [GO:0055085]	integral component of membrane [GO:0016021]	-
TraesCS5A02G284500	-2.12295	Auxin efflux carrier component	integral component of membrane [GO:0016021]; auxin-activated signaling pathway [GO:0009734]; transmembrane transport [GO:0055085]	auxin-activated signaling pathway [GO:0009734]; transmembrane transport [GO:0055085]	integral component of membrane [GO:0016021]	-
TraesCS6A02G111900	-2.04035	Auxin-responsive protein	nucleus [GO:0005634]; auxin-activated signaling pathway [GO:0009734]	auxin-activated signaling pathway [GO:0009734]	nucleus [GO:0005634]	-
TraesCS5D02G388200	-3.93103	Auxin-responsive protein	nucleus [GO:0005634]; auxin-activated signaling pathway [GO:0009734]; regulation of transcription, DNA-templated [GO:0006355]	auxin-activated signaling pathway [GO:0009734]; regulation of transcription, DNA-templated [GO:0006355]	nucleus [GO:0005634]	-
TraesCS5B02G058500	-2.35632	Auxin-responsive protein	nucleus [GO:0005634]; auxin-activated signaling pathway [GO:0009734]; regulation of transcription, DNA-templated [GO:0006355]	auxin-activated signaling pathway [GO:0009734]; regulation of transcription, DNA-templated [GO:0006355]	nucleus [GO:0005634]	-
TraesCS5B02G381900	-2.22643	Auxin-responsive protein	nucleus [GO:0005634]; auxin-activated signaling pathway [GO:0009734]; regulation of transcription, DNA-templated [GO:0006355]	auxin-activated signaling pathway [GO:0009734]; regulation of transcription, DNA-templated [GO:0006355]	nucleus [GO:0005634]	-
TraesCS7B02G222900	-2.16372	Auxin-responsive protein	nucleus [GO:0005634]; auxin-activated signaling pathway [GO:0009734]; regulation of transcription, DNA-templated [GO:0006355]	auxin-activated signaling pathway [GO:0009734]; regulation of transcription, DNA-templated [GO:0006355]	nucleus [GO:0005634]	-
TraesCS3D02G276600	2.20385	Auxin-responsive protein	nucleus [GO:0005634]; auxin-activated signaling pathway [GO:0009734]; regulation of transcription, DNA-templated [GO:0006355]	auxin-activated signaling pathway [GO:0009734]; regulation of transcription, DNA-templated [GO:0006355]	nucleus [GO:0005634]	-
TraesCS2B02G581900	-3.92293	Barwin domain-containing protein	defense response to bacterium [GO:0042742]; defense response to fungus [GO:0050832]	defense response to bacterium [GO:0042742]; defense response to fungus [GO:0050832]	-	-
TraesCS6B02G363000	2.91472	Barwin domain-containing protein	defense response to bacterium [GO:0042742]; defense response to fungus [GO:0050832]	defense response to bacterium [GO:0042742]; defense response to fungus [GO:0050832]	-	-
TraesCS2A02G551000	3.22822	Barwin domain-containing protein	defense response to bacterium [GO:0042742]; defense response to fungus [GO:0050832]	defense response to bacterium [GO:0042742]; defense response to fungus [GO:0050832]	-	-
TraesCS2D02G328200	-5.46671	Bet_v_1 domain-containing protein	abscisic acid binding [GO:0010427]; protein phosphatase inhibitor activity [GO:0004864]; signaling receptor activity [GO:0038023]; abscisic acid-activated signaling pathway [GO:0009738]; defense response [GO:0006952]	abscisic acid-activated signaling pathway [GO:0009738]; defense response [GO:0006952]	-	abscisic acid binding [GO:0010427]; protein phosphatase inhibitor activity [GO:0004864]; signaling receptor activity [GO:0038023]
TraesCS4D02G189200	2.66052	Bet_v_1 domain-containing protein	abscisic acid binding [GO:0010427]; protein phosphatase inhibitor activity [GO:0004864]; signaling receptor activity [GO:0038023]; abscisic acid-activated signaling pathway [GO:0009738]; defense response [GO:0006952]; response to biotic stimulus [GO:0009607]	abscisic acid-activated signaling pathway [GO:0009738]; defense response [GO:0006952]; response to biotic stimulus [GO:0009607]	-	abscisic acid binding [GO:0010427]; protein phosphatase inhibitor activity [GO:0004864]; signaling receptor activity [GO:0038023]
TraesCS2A02G477000	3.37851	Bet_v_1 domain-containing protein	abscisic acid binding [GO:0010427]; protein phosphatase inhibitor activity [GO:0004864]; signaling receptor activity [GO:0038023]; abscisic acid-activated signaling pathway [GO:0009738]; defense response [GO:0006952]; response to biotic stimulus [GO:0009607]	abscisic acid-activated signaling pathway [GO:0009738]; defense response [GO:0006952]; response to biotic stimulus [GO:0009607]	-	abscisic acid binding [GO:0010427]; protein phosphatase inhibitor activity [GO:0004864]; signaling receptor activity [GO:0038023]
TraesCS2B02G500200	3.69152	Bet_v_1 domain-containing protein	abscisic acid binding [GO:0010427]; protein phosphatase inhibitor activity [GO:0004864]; signaling receptor activity [GO:0038023]; abscisic acid-activated signaling pathway [GO:0009738]; defense response [GO:0006952]; response to biotic stimulus [GO:0009607]	abscisic acid-activated signaling pathway [GO:0009738]; defense response [GO:0006952]; response to biotic stimulus [GO:0009607]	-	abscisic acid binding [GO:0010427]; protein phosphatase inhibitor activity [GO:0004864]; signaling receptor activity [GO:0038023]
TraesCS7D02G164500	5.04607	Bet_v_1 domain-containing protein	abscisic acid binding [GO:0010427]; protein phosphatase inhibitor activity [GO:0004864]; signaling receptor activity [GO:0038023]; abscisic acid-activated signaling pathway [GO:0009738]; defense response [GO:0006952]; response to biotic stimulus [GO:0009607]	abscisic acid-activated signaling pathway [GO:0009738]; defense response [GO:0006952]; response to biotic stimulus [GO:0009607]	-	abscisic acid binding [GO:0010427]; protein phosphatase inhibitor activity [GO:0004864]; signaling receptor activity [GO:0038023]
TraesCS2B02G500300	5.09258	Bet_v_1 domain-containing protein	abscisic acid binding [GO:0010427]; protein phosphatase inhibitor activity [GO:0004864]; signaling receptor activity [GO:0038023]; abscisic acid-activated signaling pathway [GO:0009738]; defense response [GO:0006952]; response to biotic stimulus [GO:0009607]	abscisic acid-activated signaling pathway [GO:0009738]; defense response [GO:0006952]; response to biotic stimulus [GO:0009607]	-	abscisic acid binding [GO:0010427]; protein phosphatase inhibitor activity [GO:0004864]; signaling receptor activity [GO:0038023]
TraesCS7A02G162600	6.62048	Bet_v_1 domain-containing protein	abscisic acid binding [GO:0010427]; protein phosphatase inhibitor activity [GO:0004864]; signaling receptor activity [GO:0038023]; abscisic acid-activated signaling pathway [GO:0009738]; defense response [GO:0006952]; response to biotic stimulus [GO:0009607]	abscisic acid-activated signaling pathway [GO:0009738]; defense response [GO:0006952]; response to biotic stimulus [GO:0009607]	-	abscisic acid binding [GO:0010427]; protein phosphatase inhibitor activity [GO:0004864]; signaling receptor activity [GO:0038023]
TraesCS2A02G415800	-2.12407	Beta_elim_lyase domain-containing protein	lyase activity [GO:0016829]; cellular amino acid metabolic process [GO:0006520]	cellular amino acid metabolic process [GO:0006520]	-	lyase activity [GO:0016829]
TraesCS1A02G147100	-3.09605	Beta-amylase (EC 3.2.1.2)	amylopectin maltohydrolase activity [GO:0102229]; beta-amylase activity [GO:0016161]; polysaccharide catabolic process [GO:0000272]	polysaccharide catabolic process [GO:0000272]	-	amylopectin maltohydrolase activity [GO:0102229]; beta-amylase activity [GO:0016161]
TraesCS5A02G554200	-2.70212	Beta-amylase (EC 3.2.1.2)	amylopectin maltohydrolase activity [GO:0102229]; beta-amylase activity [GO:0016161]; polysaccharide catabolic process [GO:0000272]	polysaccharide catabolic process [GO:0000272]	-	amylopectin maltohydrolase activity [GO:0102229]; beta-amylase activity [GO:0016161]
TraesCS4B02G393500	-2.63429	Beta-amylase (EC 3.2.1.2)	amylopectin maltohydrolase activity [GO:0102229]; beta-amylase activity [GO:0016161]; polysaccharide catabolic process [GO:0000272]	polysaccharide catabolic process [GO:0000272]	-	amylopectin maltohydrolase activity [GO:0102229]; beta-amylase activity [GO:0016161]
TraesCSU02G032700	-2.2898	Beta-amylase (EC 3.2.1.2)	amylopectin maltohydrolase activity [GO:0102229]; beta-amylase activity [GO:0016161]; polysaccharide catabolic process [GO:0000272]	polysaccharide catabolic process [GO:0000272]	-	amylopectin maltohydrolase activity [GO:0102229]; beta-amylase activity [GO:0016161]
TraesCS2A02G215300	2.14153	Beta-amylase (EC 3.2.1.2)	amylopectin maltohydrolase activity [GO:0102229]; beta-amylase activity [GO:0016161]; polysaccharide catabolic process [GO:0000272]	polysaccharide catabolic process [GO:0000272]	-	amylopectin maltohydrolase activity [GO:0102229]; beta-amylase activity [GO:0016161]
TraesCS2D02G221000	2.27392	Beta-amylase (EC 3.2.1.2)	amylopectin maltohydrolase activity [GO:0102229]; beta-amylase activity [GO:0016161]; polysaccharide catabolic process [GO:0000272]	polysaccharide catabolic process [GO:0000272]	-	amylopectin maltohydrolase activity [GO:0102229]; beta-amylase activity [GO:0016161]
TraesCS4B02G280900	2.63451	Beta-galactosidase (EC 3.2.1.23)	beta-galactosidase activity [GO:0004565]; carbohydrate binding [GO:0030246]; carbohydrate metabolic process [GO:0005975]	carbohydrate metabolic process [GO:0005975]	-	beta-galactosidase activity [GO:0004565]; carbohydrate binding [GO:0030246]
TraesCS2A02G185800	-4.00546	Beta-hexosaminidase (EC 3.2.1.52)	beta-N-acetylhexosaminidase activity [GO:0004563]; N-acetyl-beta-D-galactosaminidase activity [GO:0102148]; carbohydrate metabolic process [GO:0005975]	carbohydrate metabolic process [GO:0005975]	-	beta-N-acetylhexosaminidase activity [GO:0004563]; N-acetyl-beta-D-galactosaminidase activity [GO:0102148]
TraesCS3B02G003200	3.90094	BHLH domain-containing protein	RNA polymerase II transcription factor complex [GO:0090575]; protein dimerization activity [GO:0046983]; RNA polymerase II regulatory region sequence-specific DNA binding [GO:0000977]; transcription factor binding [GO:0008134]; regulation of transcription by RNA polymerase II [GO:0006357]	regulation of transcription by RNA polymerase II [GO:0006357]	RNA polymerase II transcription factor complex [GO:0090575]	protein dimerization activity [GO:0046983]; RNA polymerase II regulatory region sequence-specific DNA binding [GO:0000977]; transcription factor binding [GO:0008134]
TraesCS2B02G298600	-3.57427	BHLH domain-containing protein	protein dimerization activity [GO:0046983]	-	-	protein dimerization activity [GO:0046983]
TraesCS6B02G271200	-3.10699	BHLH domain-containing protein	protein dimerization activity [GO:0046983]	-	-	protein dimerization activity [GO:0046983]
TraesCS6A02G254300	-2.26249	BHLH domain-containing protein	protein dimerization activity [GO:0046983]	-	-	protein dimerization activity [GO:0046983]
TraesCS6D02G235700	-2.25282	BHLH domain-containing protein	protein dimerization activity [GO:0046983]	-	-	protein dimerization activity [GO:0046983]
TraesCS5B02G054800	2.09266	BHLH domain-containing protein	protein dimerization activity [GO:0046983]	-	-	protein dimerization activity [GO:0046983]
TraesCS4B02G364800	2.56154	BHLH domain-containing protein	protein dimerization activity [GO:0046983]	-	-	protein dimerization activity [GO:0046983]
TraesCS5A02G496300	2.91835	BHLH domain-containing protein	protein dimerization activity [GO:0046983]	-	-	protein dimerization activity [GO:0046983]
TraesCS5B02G478000	3.23393	BHLH domain-containing protein	protein dimerization activity [GO:0046983]	-	-	protein dimerization activity [GO:0046983]
TraesCSU02G138400	3.25893	BHLH domain-containing protein	protein dimerization activity [GO:0046983]	-	-	protein dimerization activity [GO:0046983]
TraesCS5A02G533900	3.46558	BHLH domain-containing protein	protein dimerization activity [GO:0046983]	-	-	protein dimerization activity [GO:0046983]
TraesCSU02G138900	3.7154	BHLH domain-containing protein	protein dimerization activity [GO:0046983]	-	-	protein dimerization activity [GO:0046983]
TraesCSU02G138800	2.75551	BHLH domain-containing protein	DNA binding [GO:0003677]; protein dimerization activity [GO:0046983]; regulation of transcription by RNA polymerase II [GO:0006357]	regulation of transcription by RNA polymerase II [GO:0006357]	-	DNA binding [GO:0003677]; protein dimerization activity [GO:0046983]
TraesCS3A02G000800	3.72484	BHLH domain-containing protein	DNA binding [GO:0003677]; protein dimerization activity [GO:0046983]; regulation of transcription by RNA polymerase II [GO:0006357]	regulation of transcription by RNA polymerase II [GO:0006357]	-	DNA binding [GO:0003677]; protein dimerization activity [GO:0046983]
TraesCS2A02G409400	-2.11615	BHLH transcription factor (MYC-like regulatory protein) (Myc1a) (Myc1b) (Ppb1a) (Ppb1b)	protein dimerization activity [GO:0046983]	-	-	protein dimerization activity [GO:0046983]
TraesCS7D02G192100	-2.59189	bHLH-MYC_N domain-containing protein	-	-	-	-
TraesCS7B02G095900	-2.2829	bHLH-MYC_N domain-containing protein	-	-	-	-
TraesCS7A02G191100	-2.17751	bHLH-MYC_N domain-containing protein	-	-	-	-
TraesCS3B02G441800	-2.53262	Bidirectional sugar transporter SWEET	integral component of membrane [GO:0016021]; sugar transmembrane transporter activity [GO:0051119]; carbohydrate transport [GO:0008643]	carbohydrate transport [GO:0008643]	integral component of membrane [GO:0016021]	sugar transmembrane transporter activity [GO:0051119]
TraesCS5A02G038900	2.19452	Bidirectional sugar transporter SWEET	integral component of membrane [GO:0016021]; plasma membrane [GO:0005886]; carbohydrate transport [GO:0008643]	carbohydrate transport [GO:0008643]	integral component of membrane [GO:0016021]; plasma membrane [GO:0005886]	-
TraesCS7A02G147300	2.98077	Bidirectional sugar transporter SWEET	integral component of membrane [GO:0016021]; plasma membrane [GO:0005886]; carbohydrate transport [GO:0008643]	carbohydrate transport [GO:0008643]	integral component of membrane [GO:0016021]; plasma membrane [GO:0005886]	-
TraesCS3D02G403300	-4.37154	Bidirectional sugar transporter SWEET	integral component of membrane [GO:0016021]; carbohydrate transport [GO:0008643]	carbohydrate transport [GO:0008643]	integral component of membrane [GO:0016021]	-
TraesCS1A02G265600	3.05059	BOWMAN_BIRK domain-containing protein	extracellular region [GO:0005576]; serine-type endopeptidase inhibitor activity [GO:0004867]	-	extracellular region [GO:0005576]	serine-type endopeptidase inhibitor activity [GO:0004867]
TraesCS5A02G484800	4.06507	BOWMAN_BIRK domain-containing protein	extracellular region [GO:0005576]; serine-type endopeptidase inhibitor activity [GO:0004867]	-	extracellular region [GO:0005576]	serine-type endopeptidase inhibitor activity [GO:0004867]
TraesCS5B02G498100	4.3221	BOWMAN_BIRK domain-containing protein	extracellular region [GO:0005576]; serine-type endopeptidase inhibitor activity [GO:0004867]	-	extracellular region [GO:0005576]	serine-type endopeptidase inhibitor activity [GO:0004867]
TraesCS5D02G498300	4.3744	BOWMAN_BIRK domain-containing protein	extracellular region [GO:0005576]; serine-type endopeptidase inhibitor activity [GO:0004867]	-	extracellular region [GO:0005576]	serine-type endopeptidase inhibitor activity [GO:0004867]
TraesCS1D02G022000	-3.97138	Bowman-Birk trypsin inhibitor-like protein	extracellular region [GO:0005576]; serine-type endopeptidase inhibitor activity [GO:0004867]	-	extracellular region [GO:0005576]	serine-type endopeptidase inhibitor activity [GO:0004867]
TraesCS4B02G235400	-2.4296	Branched-chain-amino-acid aminotransferase (EC 2.6.1.42)	L-isoleucine transaminase activity [GO:0052656]; L-leucine transaminase activity [GO:0052654]; L-valine transaminase activity [GO:0052655]; branched-chain amino acid biosynthetic process [GO:0009082]	branched-chain amino acid biosynthetic process [GO:0009082]	-	L-isoleucine transaminase activity [GO:0052656]; L-leucine transaminase activity [GO:0052654]; L-valine transaminase activity [GO:0052655]
TraesCS2A02G323200	-3.29208	BTB domain-containing protein	nucleus [GO:0005634]; histone acetyltransferase activity [GO:0004402]; transcription coregulator activity [GO:0003712]; zinc ion binding [GO:0008270]; regulation of transcription, DNA-templated [GO:0006355]	regulation of transcription, DNA-templated [GO:0006355]	nucleus [GO:0005634]	histone acetyltransferase activity [GO:0004402]; transcription coregulator activity [GO:0003712]; zinc ion binding [GO:0008270]
TraesCS2B02G359400	-2.47851	BTB domain-containing protein	nucleus [GO:0005634]; histone acetyltransferase activity [GO:0004402]; transcription coregulator activity [GO:0003712]; zinc ion binding [GO:0008270]; regulation of transcription, DNA-templated [GO:0006355]	regulation of transcription, DNA-templated [GO:0006355]	nucleus [GO:0005634]	histone acetyltransferase activity [GO:0004402]; transcription coregulator activity [GO:0003712]; zinc ion binding [GO:0008270]
TraesCS6D02G407300	-2.08811	BTB domain-containing protein	-	-	-	-
TraesCS7A02G311400	2.23859	BTB domain-containing protein	-	-	-	-
TraesCS1A02G380600	3.83212	BTB domain-containing protein	protein homooligomerization [GO:0051260]	protein homooligomerization [GO:0051260]	-	-
TraesCS3B02G562900	3.98374	Bulb-type lectin domain-containing protein	-	-	-	-
TraesCS3B02G314300	-3.28731	BURP domain-containing protein	-	-	-	-
TraesCS3A02G280600	-2.99828	BURP domain-containing protein	-	-	-	-
TraesCS4B02G320400	-3.85221	BZIP domain-containing protein	DNA-binding transcription factor activity [GO:0003700]	-	-	DNA-binding transcription factor activity [GO:0003700]
TraesCS5B02G410000	-2.94423	BZIP domain-containing protein	DNA-binding transcription factor activity [GO:0003700]	-	-	DNA-binding transcription factor activity [GO:0003700]
TraesCS7A02G420400	2.24451	BZIP domain-containing protein	DNA-binding transcription factor activity [GO:0003700]	-	-	DNA-binding transcription factor activity [GO:0003700]
TraesCS4D02G335000	3.63464	BZIP domain-containing protein	DNA-binding transcription factor activity [GO:0003700]	-	-	DNA-binding transcription factor activity [GO:0003700]
TraesCS5B02G312000	3.48181	C repeat-binding factor 2 (C-repeat binding factor) (CBFIVc-B14) (TaCBF14)	nucleus [GO:0005634]; DNA binding [GO:0003677]; DNA-binding transcription factor activity [GO:0003700]	-	nucleus [GO:0005634]	DNA binding [GO:0003677]; DNA-binding transcription factor activity [GO:0003700]
TraesCS6B02G425100	-3.58088	C2 domain-containing protein	-	-	-	-
TraesCS2B02G135000	-2.7031	C2 domain-containing protein	-	-	-	-
TraesCS2D02G119600	-2.07521	C2 domain-containing protein	-	-	-	-
TraesCS3D02G353900	2.25408	C2 domain-containing protein	-	-	-	-
TraesCS4A02G061100	4.39494	C2 tensin-type domain-containing protein	-	-	-	-
TraesCS5A02G030700	-4.29704	C2H2-type domain-containing protein	nucleic acid binding [GO:0003676]	-	-	nucleic acid binding [GO:0003676]
TraesCS5A02G217500	-3.40387	C2H2-type domain-containing protein	nucleic acid binding [GO:0003676]	-	-	nucleic acid binding [GO:0003676]
TraesCS1A02G276800	2.05831	C2H2-type domain-containing protein	nucleic acid binding [GO:0003676]	-	-	nucleic acid binding [GO:0003676]
TraesCS5D02G026400	2.19165	C2H2-type domain-containing protein	nucleic acid binding [GO:0003676]	-	-	nucleic acid binding [GO:0003676]
TraesCSU02G148600	2.51384	C2H2-type domain-containing protein	nucleic acid binding [GO:0003676]	-	-	nucleic acid binding [GO:0003676]
TraesCS5A02G478100	2.67171	C2H2-type domain-containing protein	nucleic acid binding [GO:0003676]	-	-	nucleic acid binding [GO:0003676]
TraesCS4A02G352700	3.67929	C2H2-type domain-containing protein	nucleic acid binding [GO:0003676]	-	-	nucleic acid binding [GO:0003676]
TraesCS5B02G519700	4.53899	C2H2-type domain-containing protein	nucleic acid binding [GO:0003676]	-	-	nucleic acid binding [GO:0003676]
TraesCS6D02G255000	-4.50412	C2H2-type domain-containing protein	3'-5' exonuclease activity [GO:0008408]; nucleic acid binding [GO:0003676]; rRNA processing [GO:0006364]	rRNA processing [GO:0006364]	-	3'-5' exonuclease activity [GO:0008408]; nucleic acid binding [GO:0003676]
TraesCS6A02G274700	-4.27946	C2H2-type domain-containing protein	3'-5' exonuclease activity [GO:0008408]; nucleic acid binding [GO:0003676]; rRNA processing [GO:0006364]	rRNA processing [GO:0006364]	-	3'-5' exonuclease activity [GO:0008408]; nucleic acid binding [GO:0003676]
TraesCS6B02G302200	-3.98165	C2H2-type domain-containing protein	3'-5' exonuclease activity [GO:0008408]; nucleic acid binding [GO:0003676]; rRNA processing [GO:0006364]	rRNA processing [GO:0006364]	-	3'-5' exonuclease activity [GO:0008408]; nucleic acid binding [GO:0003676]
TraesCS5A02G492500	-3.67489	C2H2-type domain-containing protein	3'-5' exonuclease activity [GO:0008408]; nucleic acid binding [GO:0003676]; rRNA processing [GO:0006364]	rRNA processing [GO:0006364]	-	3'-5' exonuclease activity [GO:0008408]; nucleic acid binding [GO:0003676]
TraesCS3B02G190800	3.72345	CASP-like protein	integral component of membrane [GO:0016021]; plasma membrane [GO:0005886]; 4 iron, 4 sulfur cluster binding [GO:0051539]	-	integral component of membrane [GO:0016021]; plasma membrane [GO:0005886]	4 iron, 4 sulfur cluster binding [GO:0051539]
TraesCS7D02G483600	-3.95822	CASP-like protein	integral component of membrane [GO:0016021]; plasma membrane [GO:0005886]	-	integral component of membrane [GO:0016021]; plasma membrane [GO:0005886]	-
TraesCS6B02G056800	-2.86331	Catalase (EC 1.11.1.6)	catalase activity [GO:0004096]; heme binding [GO:0020037]; metal ion binding [GO:0046872]; hydrogen peroxide catabolic process [GO:0042744]; response to oxidative stress [GO:0006979]	hydrogen peroxide catabolic process [GO:0042744]; response to oxidative stress [GO:0006979]	-	catalase activity [GO:0004096]; heme binding [GO:0020037]; metal ion binding [GO:0046872]
TraesCS7D02G216800	3.91472	CBFD_NFYB_HMF domain-containing protein	nucleus [GO:0005634]; protein heterodimerization activity [GO:0046982]; sequence-specific DNA binding [GO:0043565]; regulation of transcription, DNA-templated [GO:0006355]	regulation of transcription, DNA-templated [GO:0006355]	nucleus [GO:0005634]	protein heterodimerization activity [GO:0046982]; sequence-specific DNA binding [GO:0043565]
TraesCS3A02G114800	-3.57862	CBFD_NFYB_HMF domain-containing protein	nucleus [GO:0005634]; protein heterodimerization activity [GO:0046982]	-	nucleus [GO:0005634]	protein heterodimerization activity [GO:0046982]
TraesCS5B02G313000	2.10685	CBFIIIa-6.1	nucleus [GO:0005634]; DNA binding [GO:0003677]; DNA-binding transcription factor activity [GO:0003700]	-	nucleus [GO:0005634]	DNA binding [GO:0003677]; DNA-binding transcription factor activity [GO:0003700]
TraesCS5A02G312000	2.83685	CBFIIIa-6.2 (TaCBF6)	nucleus [GO:0005634]; DNA binding [GO:0003677]; DNA-binding transcription factor activity [GO:0003700]	-	nucleus [GO:0005634]	DNA binding [GO:0003677]; DNA-binding transcription factor activity [GO:0003700]
TraesCS5D02G318900	3.17044	CBFIIIa-D6	nucleus [GO:0005634]; DNA binding [GO:0003677]; DNA-binding transcription factor activity [GO:0003700]	-	nucleus [GO:0005634]	DNA binding [GO:0003677]; DNA-binding transcription factor activity [GO:0003700]
TraesCS5A02G310500	2.21431	CBFIVd-A22	nucleus [GO:0005634]; DNA binding [GO:0003677]; DNA-binding transcription factor activity [GO:0003700]	-	nucleus [GO:0005634]	DNA binding [GO:0003677]; DNA-binding transcription factor activity [GO:0003700]
TraesCS5D02G317400	4.42464	CBFIVd-D22	nucleus [GO:0005634]; DNA binding [GO:0003677]; DNA-binding transcription factor activity [GO:0003700]	-	nucleus [GO:0005634]	DNA binding [GO:0003677]; DNA-binding transcription factor activity [GO:0003700]
TraesCS5D02G317100	2.08655	CBFIVd-D9	nucleus [GO:0005634]; DNA binding [GO:0003677]; DNA-binding transcription factor activity [GO:0003700]	-	nucleus [GO:0005634]	DNA binding [GO:0003677]; DNA-binding transcription factor activity [GO:0003700]
TraesCS5B02G504000	2.61537	Cellulase domain-containing protein	hydrolase activity, hydrolyzing O-glycosyl compounds [GO:0004553]; carbohydrate metabolic process [GO:0005975]	carbohydrate metabolic process [GO:0005975]	-	hydrolase activity, hydrolyzing O-glycosyl compounds [GO:0004553]
TraesCS1B02G121600	2.03859	Cellulase domain-containing protein	actin filament binding [GO:0051015]; hydrolase activity, hydrolyzing O-glycosyl compounds [GO:0004553]; actin filament organization [GO:0007015]; carbohydrate metabolic process [GO:0005975]	actin filament organization [GO:0007015]; carbohydrate metabolic process [GO:0005975]	-	actin filament binding [GO:0051015]; hydrolase activity, hydrolyzing O-glycosyl compounds [GO:0004553]
TraesCS5A02G222500	-2.4521	Cellulose synthase (EC 2.4.1.12)	integral component of membrane [GO:0016021]; plasma membrane [GO:0005886]; cellulose synthase (UDP-forming) activity [GO:0016760]; metal ion binding [GO:0046872]; cell wall organization [GO:0071555]; cellulose biosynthetic process [GO:0030244]	cellulose biosynthetic process [GO:0030244]; cell wall organization [GO:0071555]	integral component of membrane [GO:0016021]; plasma membrane [GO:0005886]	cellulose synthase (UDP-forming) activity [GO:0016760]; metal ion binding [GO:0046872]
TraesCS1B02G167200	-2.442	Cellulose synthase (EC 2.4.1.12)	integral component of membrane [GO:0016021]; plasma membrane [GO:0005886]; cellulose synthase (UDP-forming) activity [GO:0016760]; metal ion binding [GO:0046872]; cell wall organization [GO:0071555]; cellulose biosynthetic process [GO:0030244]	cellulose biosynthetic process [GO:0030244]; cell wall organization [GO:0071555]	integral component of membrane [GO:0016021]; plasma membrane [GO:0005886]	cellulose synthase (UDP-forming) activity [GO:0016760]; metal ion binding [GO:0046872]
TraesCS6D02G084300	2.4386	Chloride channel protein	integral component of membrane [GO:0016021]; voltage-gated chloride channel activity [GO:0005247]	-	integral component of membrane [GO:0016021]	voltage-gated chloride channel activity [GO:0005247]
TraesCS6A02G098500	2.6819	Chloride channel protein	integral component of membrane [GO:0016021]; voltage-gated chloride channel activity [GO:0005247]	-	integral component of membrane [GO:0016021]	voltage-gated chloride channel activity [GO:0005247]
TraesCS5D02G464800	2.02469	Chlorophyll a-b binding protein, chloroplastic	chloroplast thylakoid membrane [GO:0009535]; integral component of membrane [GO:0016021]; photosystem I [GO:0009522]; photosystem II [GO:0009523]; chlorophyll binding [GO:0016168]; photosynthesis, light harvesting [GO:0009765]; protein-chromophore linkage [GO:0018298]	photosynthesis, light harvesting [GO:0009765]; protein-chromophore linkage [GO:0018298]	chloroplast thylakoid membrane [GO:0009535]; integral component of membrane [GO:0016021]; photosystem I [GO:0009522]; photosystem II [GO:0009523]	chlorophyll binding [GO:0016168]
TraesCS7A02G276400	2.04795	Chlorophyll a-b binding protein, chloroplastic	chloroplast thylakoid membrane [GO:0009535]; integral component of membrane [GO:0016021]; photosystem I [GO:0009522]; photosystem II [GO:0009523]; chlorophyll binding [GO:0016168]; photosynthesis, light harvesting [GO:0009765]; protein-chromophore linkage [GO:0018298]	photosynthesis, light harvesting [GO:0009765]; protein-chromophore linkage [GO:0018298]	chloroplast thylakoid membrane [GO:0009535]; integral component of membrane [GO:0016021]; photosystem I [GO:0009522]; photosystem II [GO:0009523]	chlorophyll binding [GO:0016168]
TraesCS1A02G306600	2.11371	Chlorophyll a-b binding protein, chloroplastic	chloroplast thylakoid membrane [GO:0009535]; integral component of membrane [GO:0016021]; photosystem I [GO:0009522]; photosystem II [GO:0009523]; chlorophyll binding [GO:0016168]; photosynthesis, light harvesting [GO:0009765]; protein-chromophore linkage [GO:0018298]	photosynthesis, light harvesting [GO:0009765]; protein-chromophore linkage [GO:0018298]	chloroplast thylakoid membrane [GO:0009535]; integral component of membrane [GO:0016021]; photosystem I [GO:0009522]; photosystem II [GO:0009523]	chlorophyll binding [GO:0016168]
TraesCS5B02G462900	2.77649	Chlorophyll a-b binding protein, chloroplastic	chloroplast thylakoid membrane [GO:0009535]; integral component of membrane [GO:0016021]; photosystem I [GO:0009522]; photosystem II [GO:0009523]; chlorophyll binding [GO:0016168]; photosynthesis, light harvesting [GO:0009765]; protein-chromophore linkage [GO:0018298]	photosynthesis, light harvesting [GO:0009765]; protein-chromophore linkage [GO:0018298]	chloroplast thylakoid membrane [GO:0009535]; integral component of membrane [GO:0016021]; photosystem I [GO:0009522]; photosystem II [GO:0009523]	chlorophyll binding [GO:0016168]
TraesCS1D02G375100	2.94591	Chlorophyll a-b binding protein, chloroplastic	chloroplast thylakoid membrane [GO:0009535]; integral component of membrane [GO:0016021]; photosystem I [GO:0009522]; photosystem II [GO:0009523]; chlorophyll binding [GO:0016168]; photosynthesis, light harvesting [GO:0009765]; protein-chromophore linkage [GO:0018298]	photosynthesis, light harvesting [GO:0009765]; protein-chromophore linkage [GO:0018298]	chloroplast thylakoid membrane [GO:0009535]; integral component of membrane [GO:0016021]; photosystem I [GO:0009522]; photosystem II [GO:0009523]	chlorophyll binding [GO:0016168]
TraesCS6A02G094600	3.19717	Chlorophyll a-b binding protein, chloroplastic	chloroplast thylakoid membrane [GO:0009535]; integral component of membrane [GO:0016021]; photosystem I [GO:0009522]; photosystem II [GO:0009523]; chlorophyll binding [GO:0016168]; photosynthesis, light harvesting [GO:0009765]; protein-chromophore linkage [GO:0018298]	photosynthesis, light harvesting [GO:0009765]; protein-chromophore linkage [GO:0018298]	chloroplast thylakoid membrane [GO:0009535]; integral component of membrane [GO:0016021]; photosystem I [GO:0009522]; photosystem II [GO:0009523]	chlorophyll binding [GO:0016168]
TraesCS1B02G388200	3.25215	Chlorophyll a-b binding protein, chloroplastic	chloroplast thylakoid membrane [GO:0009535]; integral component of membrane [GO:0016021]; photosystem I [GO:0009522]; photosystem II [GO:0009523]; chlorophyll binding [GO:0016168]; photosynthesis, light harvesting [GO:0009765]; protein-chromophore linkage [GO:0018298]	photosynthesis, light harvesting [GO:0009765]; protein-chromophore linkage [GO:0018298]	chloroplast thylakoid membrane [GO:0009535]; integral component of membrane [GO:0016021]; photosystem I [GO:0009522]; photosystem II [GO:0009523]	chlorophyll binding [GO:0016168]
TraesCS5B02G463100	3.47379	Chlorophyll a-b binding protein, chloroplastic	chloroplast thylakoid membrane [GO:0009535]; integral component of membrane [GO:0016021]; photosystem I [GO:0009522]; photosystem II [GO:0009523]; chlorophyll binding [GO:0016168]; photosynthesis, light harvesting [GO:0009765]; protein-chromophore linkage [GO:0018298]	photosynthesis, light harvesting [GO:0009765]; protein-chromophore linkage [GO:0018298]	chloroplast thylakoid membrane [GO:0009535]; integral component of membrane [GO:0016021]; photosystem I [GO:0009522]; photosystem II [GO:0009523]	chlorophyll binding [GO:0016168]
TraesCS5D02G464700	3.51372	Chlorophyll a-b binding protein, chloroplastic	chloroplast thylakoid membrane [GO:0009535]; integral component of membrane [GO:0016021]; photosystem I [GO:0009522]; photosystem II [GO:0009523]; chlorophyll binding [GO:0016168]; photosynthesis, light harvesting [GO:0009765]; protein-chromophore linkage [GO:0018298]	photosynthesis, light harvesting [GO:0009765]; protein-chromophore linkage [GO:0018298]	chloroplast thylakoid membrane [GO:0009535]; integral component of membrane [GO:0016021]; photosystem I [GO:0009522]; photosystem II [GO:0009523]	chlorophyll binding [GO:0016168]
TraesCS1D02G306200	3.54633	Chlorophyll a-b binding protein, chloroplastic	chloroplast thylakoid membrane [GO:0009535]; integral component of membrane [GO:0016021]; photosystem I [GO:0009522]; photosystem II [GO:0009523]; chlorophyll binding [GO:0016168]; photosynthesis, light harvesting [GO:0009765]; protein-chromophore linkage [GO:0018298]	photosynthesis, light harvesting [GO:0009765]; protein-chromophore linkage [GO:0018298]	chloroplast thylakoid membrane [GO:0009535]; integral component of membrane [GO:0016021]; photosystem I [GO:0009522]; photosystem II [GO:0009523]	chlorophyll binding [GO:0016168]
TraesCSU02G250000	3.59382	Chlorophyll a-b binding protein, chloroplastic	chloroplast thylakoid membrane [GO:0009535]; integral component of membrane [GO:0016021]; photosystem I [GO:0009522]; photosystem II [GO:0009523]; chlorophyll binding [GO:0016168]; photosynthesis, light harvesting [GO:0009765]; protein-chromophore linkage [GO:0018298]	photosynthesis, light harvesting [GO:0009765]; protein-chromophore linkage [GO:0018298]	chloroplast thylakoid membrane [GO:0009535]; integral component of membrane [GO:0016021]; photosystem I [GO:0009522]; photosystem II [GO:0009523]	chlorophyll binding [GO:0016168]
TraesCS5A02G454200	3.75956	Chlorophyll a-b binding protein, chloroplastic	chloroplast thylakoid membrane [GO:0009535]; integral component of membrane [GO:0016021]; photosystem I [GO:0009522]; photosystem II [GO:0009523]; chlorophyll binding [GO:0016168]; photosynthesis, light harvesting [GO:0009765]; protein-chromophore linkage [GO:0018298]	photosynthesis, light harvesting [GO:0009765]; protein-chromophore linkage [GO:0018298]	chloroplast thylakoid membrane [GO:0009535]; integral component of membrane [GO:0016021]; photosystem I [GO:0009522]; photosystem II [GO:0009523]	chlorophyll binding [GO:0016168]
TraesCS1B02G317500	3.84011	Chlorophyll a-b binding protein, chloroplastic	chloroplast thylakoid membrane [GO:0009535]; integral component of membrane [GO:0016021]; photosystem I [GO:0009522]; photosystem II [GO:0009523]; chlorophyll binding [GO:0016168]; photosynthesis, light harvesting [GO:0009765]; protein-chromophore linkage [GO:0018298]	photosynthesis, light harvesting [GO:0009765]; protein-chromophore linkage [GO:0018298]	chloroplast thylakoid membrane [GO:0009535]; integral component of membrane [GO:0016021]; photosystem I [GO:0009522]; photosystem II [GO:0009523]	chlorophyll binding [GO:0016168]
TraesCS1B02G388500	3.85715	Chlorophyll a-b binding protein, chloroplastic	chloroplast thylakoid membrane [GO:0009535]; integral component of membrane [GO:0016021]; photosystem I [GO:0009522]; photosystem II [GO:0009523]; chlorophyll binding [GO:0016168]; photosynthesis, light harvesting [GO:0009765]; protein-chromophore linkage [GO:0018298]	photosynthesis, light harvesting [GO:0009765]; protein-chromophore linkage [GO:0018298]	chloroplast thylakoid membrane [GO:0009535]; integral component of membrane [GO:0016021]; photosystem I [GO:0009522]; photosystem II [GO:0009523]	chlorophyll binding [GO:0016168]
TraesCS5B02G463000	4.17278	Chlorophyll a-b binding protein, chloroplastic	chloroplast thylakoid membrane [GO:0009535]; integral component of membrane [GO:0016021]; photosystem I [GO:0009522]; photosystem II [GO:0009523]; chlorophyll binding [GO:0016168]; photosynthesis, light harvesting [GO:0009765]; protein-chromophore linkage [GO:0018298]	photosynthesis, light harvesting [GO:0009765]; protein-chromophore linkage [GO:0018298]	chloroplast thylakoid membrane [GO:0009535]; integral component of membrane [GO:0016021]; photosystem I [GO:0009522]; photosystem II [GO:0009523]	chlorophyll binding [GO:0016168]
TraesCS1B02G388300	4.88143	Chlorophyll a-b binding protein, chloroplastic	chloroplast thylakoid membrane [GO:0009535]; integral component of membrane [GO:0016021]; photosystem I [GO:0009522]; photosystem II [GO:0009523]; chlorophyll binding [GO:0016168]; photosynthesis, light harvesting [GO:0009765]; protein-chromophore linkage [GO:0018298]	photosynthesis, light harvesting [GO:0009765]; protein-chromophore linkage [GO:0018298]	chloroplast thylakoid membrane [GO:0009535]; integral component of membrane [GO:0016021]; photosystem I [GO:0009522]; photosystem II [GO:0009523]	chlorophyll binding [GO:0016168]
TraesCSU02G167700	5.26461	Chlorophyll a-b binding protein, chloroplastic	chloroplast thylakoid membrane [GO:0009535]; integral component of membrane [GO:0016021]; photosystem I [GO:0009522]; photosystem II [GO:0009523]; chlorophyll binding [GO:0016168]; photosynthesis, light harvesting [GO:0009765]; protein-chromophore linkage [GO:0018298]	photosynthesis, light harvesting [GO:0009765]; protein-chromophore linkage [GO:0018298]	chloroplast thylakoid membrane [GO:0009535]; integral component of membrane [GO:0016021]; photosystem I [GO:0009522]; photosystem II [GO:0009523]	chlorophyll binding [GO:0016168]
TraesCS6A02G094200	5.47478	Chlorophyll a-b binding protein, chloroplastic	chloroplast thylakoid membrane [GO:0009535]; integral component of membrane [GO:0016021]; photosystem I [GO:0009522]; photosystem II [GO:0009523]; chlorophyll binding [GO:0016168]; photosynthesis, light harvesting [GO:0009765]; protein-chromophore linkage [GO:0018298]	photosynthesis, light harvesting [GO:0009765]; protein-chromophore linkage [GO:0018298]	chloroplast thylakoid membrane [GO:0009535]; integral component of membrane [GO:0016021]; photosystem I [GO:0009522]; photosystem II [GO:0009523]	chlorophyll binding [GO:0016168]
TraesCS5B02G462800	5.72423	Chlorophyll a-b binding protein, chloroplastic	chloroplast thylakoid membrane [GO:0009535]; integral component of membrane [GO:0016021]; photosystem I [GO:0009522]; photosystem II [GO:0009523]; chlorophyll binding [GO:0016168]; photosynthesis, light harvesting [GO:0009765]; protein-chromophore linkage [GO:0018298]	photosynthesis, light harvesting [GO:0009765]; protein-chromophore linkage [GO:0018298]	chloroplast thylakoid membrane [GO:0009535]; integral component of membrane [GO:0016021]; photosystem I [GO:0009522]; photosystem II [GO:0009523]	chlorophyll binding [GO:0016168]
TraesCS6A02G094300	5.81685	Chlorophyll a-b binding protein, chloroplastic	chloroplast thylakoid membrane [GO:0009535]; integral component of membrane [GO:0016021]; photosystem I [GO:0009522]; photosystem II [GO:0009523]; chlorophyll binding [GO:0016168]; photosynthesis, light harvesting [GO:0009765]; protein-chromophore linkage [GO:0018298]	photosynthesis, light harvesting [GO:0009765]; protein-chromophore linkage [GO:0018298]	chloroplast thylakoid membrane [GO:0009535]; integral component of membrane [GO:0016021]; photosystem I [GO:0009522]; photosystem II [GO:0009523]	chlorophyll binding [GO:0016168]
TraesCS1D02G210500	-2.6482	CitMHS domain-containing protein	integral component of membrane [GO:0016021]; transmembrane transport [GO:0055085]	transmembrane transport [GO:0055085]	integral component of membrane [GO:0016021]	-
TraesCS1D02G296500	2.13206	Cold regulated protein	-	-	-	-
TraesCS2B02G483000	2.59882	Cold-regulated 7	-	-	-	-
TraesCS5A02G503900	2.13671	Cold-responsive LEA/RAB-related COR protein	-	-	-	-
TraesCS7A02G094800	-2.38961	CRAL_TRIO_N domain-containing protein	-	-	-	-
TraesCS5D02G538600	-4.76248	CRAL-TRIO domain-containing protein	integral component of membrane [GO:0016021]	-	integral component of membrane [GO:0016021]	-
TraesCS1B02G462800	2.75715	CRC domain-containing protein	-	-	-	-
TraesCS5D02G318300	2.11658	C-repeat binding factor (CBFIVc-14.3)	nucleus [GO:0005634]; DNA binding [GO:0003677]; DNA-binding transcription factor activity [GO:0003700]	-	nucleus [GO:0005634]	DNA binding [GO:0003677]; DNA-binding transcription factor activity [GO:0003700]
TraesCS5A02G311300	2.96773	C-repeat binding factor (C-repeat binding factor 14) (CBFIVc-14.1)	nucleus [GO:0005634]; DNA binding [GO:0003677]; DNA-binding transcription factor activity [GO:0003700]	-	nucleus [GO:0005634]	DNA binding [GO:0003677]; DNA-binding transcription factor activity [GO:0003700]
TraesCS2A02G474300	-2.83489	CRIB domain-containing protein	-	-	-	-
TraesCS2D02G474000	-2.38869	CRIB domain-containing protein	-	-	-	-
TraesCS6B02G065856	-4.69145	CSB_alpha gliadin 9 (Gliadin alpha-B9)	nutrient reservoir activity [GO:0045735]	-	-	nutrient reservoir activity [GO:0045735]
TraesCS7D02G294300	-2.37967	CslF6	integral component of membrane [GO:0016021]; cellulose synthase (UDP-forming) activity [GO:0016760]; cell wall organization [GO:0071555]; cellulose biosynthetic process [GO:0030244]	cellulose biosynthetic process [GO:0030244]; cell wall organization [GO:0071555]	integral component of membrane [GO:0016021]	cellulose synthase (UDP-forming) activity [GO:0016760]
TraesCS4B02G297300	-3.96694	Cyanate hydratase (Cyanase) (EC 4.2.1.104) (Cyanate hydrolase) (Cyanate lyase)	cyanate hydratase activity [GO:0008824]; DNA binding [GO:0003677]; cyanate metabolic process [GO:0009439]	cyanate metabolic process [GO:0009439]	-	cyanate hydratase activity [GO:0008824]; DNA binding [GO:0003677]
TraesCS4D02G296200	-2.3722	Cyanate hydratase (Cyanase) (EC 4.2.1.104) (Cyanate hydrolase) (Cyanate lyase)	cyanate hydratase activity [GO:0008824]; DNA binding [GO:0003677]; cyanate metabolic process [GO:0009439]	cyanate metabolic process [GO:0009439]	-	cyanate hydratase activity [GO:0008824]; DNA binding [GO:0003677]
TraesCS7B02G262800	2.129	CYSTM domain-containing protein	-	-	-	-
TraesCS7D02G357900	2.61603	CYSTM domain-containing protein	-	-	-	-
TraesCS3D02G507400	-3.51762	CYTH domain-containing protein	-	-	-	-
TraesCS4D02G050300	-2.70144	Cytochrome b561 domain-containing protein	integral component of membrane [GO:0016021]; oxidation-reduction process [GO:0055114]	oxidation-reduction process [GO:0055114]	integral component of membrane [GO:0016021]	-
TraesCS1D02G310800	2.64159	Cytochrome c-type biogenesis protein	integral component of membrane [GO:0016021]; mitochondrial inner membrane [GO:0005743]; metal ion binding [GO:0046872]	-	integral component of membrane [GO:0016021]; mitochondrial inner membrane [GO:0005743]	metal ion binding [GO:0046872]
TraesCS3D02G024700	2.60891	Cytochrome P450, putative, expressed	heme binding [GO:0020037]; iron ion binding [GO:0005506]; monooxygenase activity [GO:0004497]; oxidoreductase activity, acting on paired donors, with incorporation or reduction of molecular oxygen [GO:0016705]	-	-	heme binding [GO:0020037]; iron ion binding [GO:0005506]; monooxygenase activity [GO:0004497]; oxidoreductase activity, acting on paired donors, with incorporation or reduction of molecular oxygen [GO:0016705]
TraesCS4B02G313800	-3.85312	Cytokinin riboside 5'-monophosphate phosphoribohydrolase (EC 3.2.2.n1)	hydrolase activity [GO:0016787]; cytokinin biosynthetic process [GO:0009691]	cytokinin biosynthetic process [GO:0009691]	-	hydrolase activity [GO:0016787]
TraesCS4A02G413200	-3.7015	Cytokinin riboside 5'-monophosphate phosphoribohydrolase (EC 3.2.2.n1)	hydrolase activity [GO:0016787]; cytokinin biosynthetic process [GO:0009691]	cytokinin biosynthetic process [GO:0009691]	-	hydrolase activity [GO:0016787]
TraesCS5D02G568400	2.79252	Cytokinin riboside 5'-monophosphate phosphoribohydrolase (EC 3.2.2.n1)	hydrolase activity [GO:0016787]; cytokinin biosynthetic process [GO:0009691]	cytokinin biosynthetic process [GO:0009691]	-	hydrolase activity [GO:0016787]
TraesCSU02G111600	-4.4588	DDE Tnp4 domain-containing protein	-	-	-	-
TraesCS7D02G549900	3.66137	Dehydrin	response to water [GO:0009415]	response to water [GO:0009415]	-	-
TraesCS6A02G350700	2.29651	Dehydrin (Dehydrin WZY2)	cytosol [GO:0005829]; cold acclimation [GO:0009631]; response to abscisic acid [GO:0009737]; response to water deprivation [GO:0009414]	cold acclimation [GO:0009631]; response to abscisic acid [GO:0009737]; response to water deprivation [GO:0009414]	cytosol [GO:0005829]	-
TraesCS3B02G111200	-4.15403	Dimeric alpha-amylase inhibitor	alpha-amylase inhibitor activity [GO:0015066]; serine-type endopeptidase inhibitor activity [GO:0004867]	-	-	alpha-amylase inhibitor activity [GO:0015066]; serine-type endopeptidase inhibitor activity [GO:0004867]
TraesCS4D02G122600	6.29389	Dirigent protein	apoplast [GO:0048046]; carbohydrate binding [GO:0030246]	-	apoplast [GO:0048046]	carbohydrate binding [GO:0030246]
TraesCS5D02G504300	-3.58068	Dirigent protein	apoplast [GO:0048046]	-	apoplast [GO:0048046]	-
TraesCS7B02G444100	-3.09521	Dirigent protein	apoplast [GO:0048046]	-	apoplast [GO:0048046]	-
TraesCS7A02G058400	4.02448	Dirigent protein	apoplast [GO:0048046]	-	apoplast [GO:0048046]	-
TraesCS7D02G053100	8.07961	Dirigent protein	apoplast [GO:0048046]	-	apoplast [GO:0048046]	-
TraesCS7A02G452800	-3.26958	DNA polymerase alpha subunit B	nucleus [GO:0005634]; DNA binding [GO:0003677]; DNA-directed DNA polymerase activity [GO:0003887]; DNA replication [GO:0006260]	DNA replication [GO:0006260]	nucleus [GO:0005634]	DNA binding [GO:0003677]; DNA-directed DNA polymerase activity [GO:0003887]
TraesCS2D02G563100	-3.87902	Dof-type domain-containing protein	nucleus [GO:0005634]; DNA binding [GO:0003677]; regulation of transcription, DNA-templated [GO:0006355]	regulation of transcription, DNA-templated [GO:0006355]	nucleus [GO:0005634]	DNA binding [GO:0003677]
TraesCS7A02G255700	2.85349	DOMON domain-containing protein	integral component of membrane [GO:0016021]	-	integral component of membrane [GO:0016021]	-
TraesCS3D02G057400	-2.20999	DUF1618 domain-containing protein	integral component of membrane [GO:0016021]	-	integral component of membrane [GO:0016021]	-
TraesCS5A02G410500	3.42739	DUF1618 domain-containing protein	-	-	-	-
TraesCS1A02G293200	3.89344	DUF1618 domain-containing protein	-	-	-	-
TraesCS1B02G304200	4.23389	DUF1618 domain-containing protein	-	-	-	-
TraesCS5A02G270600	-4.06389	DUF4220 domain-containing protein	integral component of membrane [GO:0016021]	-	integral component of membrane [GO:0016021]	-
TraesCS2D02G037800	-3.76718	DUF4220 domain-containing protein	integral component of membrane [GO:0016021]	-	integral component of membrane [GO:0016021]	-
TraesCS5A02G362000	-3.67725	DUF4220 domain-containing protein	integral component of membrane [GO:0016021]	-	integral component of membrane [GO:0016021]	-
TraesCSU02G078400	-3.12881	DUF4220 domain-containing protein	integral component of membrane [GO:0016021]	-	integral component of membrane [GO:0016021]	-
TraesCS5B02G271100	-2.96771	DUF4220 domain-containing protein	integral component of membrane [GO:0016021]	-	integral component of membrane [GO:0016021]	-
TraesCS2D02G056900	-2.63122	DUF4220 domain-containing protein	integral component of membrane [GO:0016021]	-	integral component of membrane [GO:0016021]	-
TraesCS6A02G004300	-2.30565	DUF4220 domain-containing protein	integral component of membrane [GO:0016021]	-	integral component of membrane [GO:0016021]	-
TraesCS7A02G010700	2.20036	DUF4220 domain-containing protein	integral component of membrane [GO:0016021]	-	integral component of membrane [GO:0016021]	-
TraesCS7D02G033400	2.6445	DUF4220 domain-containing protein	integral component of membrane [GO:0016021]	-	integral component of membrane [GO:0016021]	-
TraesCS3B02G611500	2.81725	DUF4220 domain-containing protein	integral component of membrane [GO:0016021]	-	integral component of membrane [GO:0016021]	-
TraesCS6D02G388200	4.49106	DUF4220 domain-containing protein	integral component of membrane [GO:0016021]	-	integral component of membrane [GO:0016021]	-
TraesCS2D02G183400	-4.84706	DUF4378 domain-containing protein	regulation of monopolar cell growth [GO:0051513]	regulation of monopolar cell growth [GO:0051513]	-	-
TraesCS2B02G202300	-2.96499	DUF4378 domain-containing protein	regulation of monopolar cell growth [GO:0051513]	regulation of monopolar cell growth [GO:0051513]	-	-
TraesCS7A02G114500	3.45142	DUF569 domain-containing protein	-	-	-	-
TraesCS5D02G091900	2.31955	DUF629 domain-containing protein	-	-	-	-
TraesCS7A02G413600	-2.46963	DYW_deaminase domain-containing protein	zinc ion binding [GO:0008270]	-	-	zinc ion binding [GO:0008270]
TraesCS5A02G378500	-2.98256	EF1_GNE domain-containing protein	translation elongation factor activity [GO:0003746]	-	-	translation elongation factor activity [GO:0003746]
TraesCS4B02G121300	2.35639	EGF_CA domain-containing protein	integral component of membrane [GO:0016021]; calcium ion binding [GO:0005509]	-	integral component of membrane [GO:0016021]	calcium ion binding [GO:0005509]
TraesCS1D02G379100	2.13532	Endo/exonuclease/phosphatase domain-containing protein	-	-	-	-
TraesCS2D02G134400	2.19506	ENDO3c domain-containing protein	catalytic activity [GO:0003824]; base-excision repair [GO:0006284]	base-excision repair [GO:0006284]	-	catalytic activity [GO:0003824]
TraesCS6A02G093200	-3.22596	Endoglucanase (EC 3.2.1.4)	cellulase activity [GO:0008810]; cellulose catabolic process [GO:0030245]	cellulose catabolic process [GO:0030245]	-	cellulase activity [GO:0008810]
TraesCS7D02G207600	-3.00291	Endoglucanase (EC 3.2.1.4)	cellulase activity [GO:0008810]; cellulose catabolic process [GO:0030245]	cellulose catabolic process [GO:0030245]	-	cellulase activity [GO:0008810]
TraesCS5A02G268400	-3.19292	Epimerase domain-containing protein	catalytic activity [GO:0003824]; coenzyme binding [GO:0050662]	-	-	catalytic activity [GO:0003824]; coenzyme binding [GO:0050662]
TraesCS5B02G268400	-2.95315	Epimerase domain-containing protein	catalytic activity [GO:0003824]; coenzyme binding [GO:0050662]	-	-	catalytic activity [GO:0003824]; coenzyme binding [GO:0050662]
TraesCS5A02G268500	-2.94804	Epimerase domain-containing protein	catalytic activity [GO:0003824]; coenzyme binding [GO:0050662]	-	-	catalytic activity [GO:0003824]; coenzyme binding [GO:0050662]
TraesCS7A02G450700	-2.86231	Epimerase domain-containing protein	catalytic activity [GO:0003824]; coenzyme binding [GO:0050662]	-	-	catalytic activity [GO:0003824]; coenzyme binding [GO:0050662]
TraesCS4D02G298400	-2.52733	Ethylene response factor	nucleus [GO:0005634]; DNA binding [GO:0003677]; DNA-binding transcription factor activity [GO:0003700]	-	nucleus [GO:0005634]	DNA binding [GO:0003677]; DNA-binding transcription factor activity [GO:0003700]
TraesCS2B02G045500	3.7659	Exocyst subunit Exo70 family protein	exocyst [GO:0000145]; exocytosis [GO:0006887]; protein transport [GO:0015031]	exocytosis [GO:0006887]; protein transport [GO:0015031]	exocyst [GO:0000145]	-
TraesCS4D02G316200	-2.56932	Exonuclease domain-containing protein	3'-5' exonuclease activity [GO:0008408]; nucleic acid binding [GO:0003676]; rRNA processing [GO:0006364]	rRNA processing [GO:0006364]	-	3'-5' exonuclease activity [GO:0008408]; nucleic acid binding [GO:0003676]
TraesCS3A02G001100	2.18159	Exostosin domain-containing protein	transferase activity, transferring glycosyl groups [GO:0016757]; protein glycosylation [GO:0006486]	protein glycosylation [GO:0006486]	-	transferase activity, transferring glycosyl groups [GO:0016757]
TraesCS3D02G338400	-6.88387	Expansin	cell wall [GO:0005618]; extracellular region [GO:0005576]; membrane [GO:0016020]; plant-type cell wall organization [GO:0009664]	plant-type cell wall organization [GO:0009664]	cell wall [GO:0005618]; extracellular region [GO:0005576]; membrane [GO:0016020]	-
TraesCS3B02G376800	-6.69394	Expansin	cell wall [GO:0005618]; extracellular region [GO:0005576]; membrane [GO:0016020]; plant-type cell wall organization [GO:0009664]	plant-type cell wall organization [GO:0009664]	cell wall [GO:0005618]; extracellular region [GO:0005576]; membrane [GO:0016020]	-
TraesCS3B02G376900	-5.75754	Expansin	cell wall [GO:0005618]; extracellular region [GO:0005576]; membrane [GO:0016020]; plant-type cell wall organization [GO:0009664]	plant-type cell wall organization [GO:0009664]	cell wall [GO:0005618]; extracellular region [GO:0005576]; membrane [GO:0016020]	-
TraesCS3D02G338600	-5.32739	Expansin	cell wall [GO:0005618]; extracellular region [GO:0005576]; membrane [GO:0016020]; plant-type cell wall organization [GO:0009664]	plant-type cell wall organization [GO:0009664]	cell wall [GO:0005618]; extracellular region [GO:0005576]; membrane [GO:0016020]	-
TraesCS1A02G212600	-5.38238	Expansin EXPB2	extracellular region [GO:0005576]; sexual reproduction [GO:0019953]	sexual reproduction [GO:0019953]	extracellular region [GO:0005576]	-
TraesCS4B02G270200	-3.01263	FAD_binding_3 domain-containing protein	FAD binding [GO:0071949]	-	-	FAD binding [GO:0071949]
TraesCS2A02G300800	-2.17519	FAD_binding_3 domain-containing protein	FAD binding [GO:0071949]	-	-	FAD binding [GO:0071949]
TraesCS2B02G272500	-2.02649	FAD-binding FR-type domain-containing protein	oxidoreductase activity [GO:0016491]	-	-	oxidoreductase activity [GO:0016491]
TraesCS4A02G212100	-2.845	FAD-binding PCMH-type domain-containing protein	FAD binding [GO:0071949]; oxidoreductase activity [GO:0016491]	-	-	FAD binding [GO:0071949]; oxidoreductase activity [GO:0016491]
TraesCS2A02G542600	-2.84298	FAD-binding PCMH-type domain-containing protein	FAD binding [GO:0071949]; oxidoreductase activity [GO:0016491]	-	-	FAD binding [GO:0071949]; oxidoreductase activity [GO:0016491]
TraesCS1A02G424100	2.15873	FAD-binding PCMH-type domain-containing protein	FAD binding [GO:0071949]; oxidoreductase activity [GO:0016491]	-	-	FAD binding [GO:0071949]; oxidoreductase activity [GO:0016491]
TraesCS6D02G328200	-3.97209	FAD-binding PCMH-type domain-containing protein	membrane [GO:0016020]; D-arabinono-1,4-lactone oxidase activity [GO:0003885]; FAD binding [GO:0071949]	-	membrane [GO:0016020]	D-arabinono-1,4-lactone oxidase activity [GO:0003885]; FAD binding [GO:0071949]
TraesCS4B02G392300	-3.01134	FAD-binding PCMH-type domain-containing protein	membrane [GO:0016020]; D-arabinono-1,4-lactone oxidase activity [GO:0003885]; FAD binding [GO:0071949]	-	membrane [GO:0016020]	D-arabinono-1,4-lactone oxidase activity [GO:0003885]; FAD binding [GO:0071949]
TraesCS1B02G248700	-3.61738	FAD-binding PCMH-type domain-containing protein	cytokinin dehydrogenase activity [GO:0019139]; FAD binding [GO:0071949]; cytokinin metabolic process [GO:0009690]	cytokinin metabolic process [GO:0009690]	-	cytokinin dehydrogenase activity [GO:0019139]; FAD binding [GO:0071949]
TraesCS1A02G234800	-2.79986	FAD-binding PCMH-type domain-containing protein	cytokinin dehydrogenase activity [GO:0019139]; FAD binding [GO:0071949]; cytokinin metabolic process [GO:0009690]	cytokinin metabolic process [GO:0009690]	-	cytokinin dehydrogenase activity [GO:0019139]; FAD binding [GO:0071949]
TraesCS1D02G237200	-2.50801	FAD-binding PCMH-type domain-containing protein	cytokinin dehydrogenase activity [GO:0019139]; FAD binding [GO:0071949]; cytokinin metabolic process [GO:0009690]	cytokinin metabolic process [GO:0009690]	-	cytokinin dehydrogenase activity [GO:0019139]; FAD binding [GO:0071949]
TraesCS3B02G344600	3.06383	FAD-binding PCMH-type domain-containing protein	cytokinin dehydrogenase activity [GO:0019139]; FAD binding [GO:0071949]; cytokinin metabolic process [GO:0009690]	cytokinin metabolic process [GO:0009690]	-	cytokinin dehydrogenase activity [GO:0019139]; FAD binding [GO:0071949]
TraesCS3D02G310200	3.27581	FAD-binding PCMH-type domain-containing protein	cytokinin dehydrogenase activity [GO:0019139]; FAD binding [GO:0071949]; cytokinin metabolic process [GO:0009690]	cytokinin metabolic process [GO:0009690]	-	cytokinin dehydrogenase activity [GO:0019139]; FAD binding [GO:0071949]
TraesCS3A02G321100	3.39579	FAD-binding PCMH-type domain-containing protein	cytokinin dehydrogenase activity [GO:0019139]; FAD binding [GO:0071949]; cytokinin metabolic process [GO:0009690]	cytokinin metabolic process [GO:0009690]	-	cytokinin dehydrogenase activity [GO:0019139]; FAD binding [GO:0071949]
TraesCS7A02G013400	-4.22835	Fatty acid hydroxylase domain-containing protein	integral component of membrane [GO:0016021]; iron ion binding [GO:0005506]; oxidoreductase activity [GO:0016491]; lipid biosynthetic process [GO:0008610]	lipid biosynthetic process [GO:0008610]	integral component of membrane [GO:0016021]	iron ion binding [GO:0005506]; oxidoreductase activity [GO:0016491]
TraesCS4B02G097200	2.55261	Fatty acid hydroxylase domain-containing protein	iron ion binding [GO:0005506]; oxidoreductase activity [GO:0016491]; lipid biosynthetic process [GO:0008610]	lipid biosynthetic process [GO:0008610]	-	iron ion binding [GO:0005506]; oxidoreductase activity [GO:0016491]
TraesCS4A02G218400	3.00913	Fatty acid hydroxylase domain-containing protein	iron ion binding [GO:0005506]; oxidoreductase activity [GO:0016491]; lipid biosynthetic process [GO:0008610]	lipid biosynthetic process [GO:0008610]	-	iron ion binding [GO:0005506]; oxidoreductase activity [GO:0016491]
TraesCS4D02G093600	3.01872	Fatty acid hydroxylase domain-containing protein	iron ion binding [GO:0005506]; oxidoreductase activity [GO:0016491]; lipid biosynthetic process [GO:0008610]	lipid biosynthetic process [GO:0008610]	-	iron ion binding [GO:0005506]; oxidoreductase activity [GO:0016491]
TraesCS4B02G010100	-3.76629	Fatty acyl-CoA reductase (EC 1.2.1.84)	integral component of membrane [GO:0016021]; alcohol-forming fatty acyl-CoA reductase activity [GO:0102965]; fatty-acyl-CoA reductase (alcohol-forming) activity [GO:0080019]; lipid metabolic process [GO:0006629]	lipid metabolic process [GO:0006629]	integral component of membrane [GO:0016021]	alcohol-forming fatty acyl-CoA reductase activity [GO:0102965]; fatty-acyl-CoA reductase (alcohol-forming) activity [GO:0080019]
TraesCS4B02G010000	2.78014	Fatty acyl-CoA reductase (EC 1.2.1.84)	integral component of membrane [GO:0016021]; alcohol-forming fatty acyl-CoA reductase activity [GO:0102965]; fatty-acyl-CoA reductase (alcohol-forming) activity [GO:0080019]; lipid metabolic process [GO:0006629]	lipid metabolic process [GO:0006629]	integral component of membrane [GO:0016021]	alcohol-forming fatty acyl-CoA reductase activity [GO:0102965]; fatty-acyl-CoA reductase (alcohol-forming) activity [GO:0080019]
TraesCS4D02G282000	-3.83589	Fatty acyl-CoA reductase (EC 1.2.1.84)	alcohol-forming fatty acyl-CoA reductase activity [GO:0102965]; fatty-acyl-CoA reductase (alcohol-forming) activity [GO:0080019]; lipid metabolic process [GO:0006629]	lipid metabolic process [GO:0006629]	-	alcohol-forming fatty acyl-CoA reductase activity [GO:0102965]; fatty-acyl-CoA reductase (alcohol-forming) activity [GO:0080019]
TraesCS3D02G012700	-3.34809	Fatty acyl-CoA reductase (EC 1.2.1.84)	alcohol-forming fatty acyl-CoA reductase activity [GO:0102965]; fatty-acyl-CoA reductase (alcohol-forming) activity [GO:0080019]; lipid metabolic process [GO:0006629]	lipid metabolic process [GO:0006629]	-	alcohol-forming fatty acyl-CoA reductase activity [GO:0102965]; fatty-acyl-CoA reductase (alcohol-forming) activity [GO:0080019]
TraesCSU02G101300	-2.74264	Fatty acyl-CoA reductase (EC 1.2.1.84)	alcohol-forming fatty acyl-CoA reductase activity [GO:0102965]; fatty-acyl-CoA reductase (alcohol-forming) activity [GO:0080019]; lipid metabolic process [GO:0006629]	lipid metabolic process [GO:0006629]	-	alcohol-forming fatty acyl-CoA reductase activity [GO:0102965]; fatty-acyl-CoA reductase (alcohol-forming) activity [GO:0080019]
TraesCS3A02G014900	-2.69951	Fatty acyl-CoA reductase (EC 1.2.1.84)	alcohol-forming fatty acyl-CoA reductase activity [GO:0102965]; fatty-acyl-CoA reductase (alcohol-forming) activity [GO:0080019]; lipid metabolic process [GO:0006629]	lipid metabolic process [GO:0006629]	-	alcohol-forming fatty acyl-CoA reductase activity [GO:0102965]; fatty-acyl-CoA reductase (alcohol-forming) activity [GO:0080019]
TraesCS2D02G019000	-6.3611	FBD domain-containing protein	-	-	-	-
TraesCS2A02G017300	-5.43278	FBD domain-containing protein	-	-	-	-
TraesCS5D02G081400	-2.21584	FBD domain-containing protein	-	-	-	-
TraesCS2D02G327500	2.00565	FBD domain-containing protein	-	-	-	-
TraesCS1B02G437800	3.19651	FBD domain-containing protein	-	-	-	-
TraesCS6A02G397000	-5.30755	F-box domain-containing protein	-	-	-	-
TraesCS6D02G004100	-4.51675	F-box domain-containing protein	-	-	-	-
TraesCS2A02G088100	-3.87467	F-box domain-containing protein	-	-	-	-
TraesCS1D02G065900	-3.57364	F-box domain-containing protein	-	-	-	-
TraesCS5D02G521000	-3.34856	F-box domain-containing protein	-	-	-	-
TraesCS7D02G203600	-2.71849	F-box domain-containing protein	-	-	-	-
TraesCS1A02G051600	-2.44516	F-box domain-containing protein	-	-	-	-
TraesCS5A02G137000	-2.43007	F-box domain-containing protein	-	-	-	-
TraesCS6B02G103400	-2.33994	F-box domain-containing protein	-	-	-	-
TraesCS2A02G327500	-2.33824	F-box domain-containing protein	-	-	-	-
TraesCS4A02G041300	-2.25661	F-box domain-containing protein	-	-	-	-
TraesCS1D02G071900	-2.21394	F-box domain-containing protein	-	-	-	-
TraesCS3D02G440100	-2.14538	F-box domain-containing protein	-	-	-	-
TraesCS2B02G332200	-2.13254	F-box domain-containing protein	-	-	-	-
TraesCS3A02G447400	-2.11904	F-box domain-containing protein	-	-	-	-
TraesCS3D02G448400	2.02554	F-box domain-containing protein	-	-	-	-
TraesCS3A02G495900	2.37001	F-box domain-containing protein	-	-	-	-
TraesCS2A02G205100	2.49061	F-box domain-containing protein	-	-	-	-
TraesCS5D02G261500	3.01371	F-box domain-containing protein	-	-	-	-
TraesCS1B02G455800	3.24246	F-box domain-containing protein	-	-	-	-
TraesCS5D02G069500	3.24365	F-box domain-containing protein	-	-	-	-
TraesCS6B02G112600	3.73118	F-box domain-containing protein	-	-	-	-
TraesCS3B02G476900	4.0829	F-box domain-containing protein	-	-	-	-
TraesCS6A02G089600	4.25828	F-box domain-containing protein	-	-	-	-
TraesCS6A02G383100	4.32709	F-box domain-containing protein	-	-	-	-
TraesCS7A02G215100	5.05147	Fe2OG dioxygenase domain-containing protein	oxidoreductase activity [GO:0016491]	-	-	oxidoreductase activity [GO:0016491]
TraesCS7B02G042500	-4.16151	Fe2OG dioxygenase domain-containing protein	metal ion binding [GO:0046872]; oxidoreductase activity [GO:0016491]	-	-	metal ion binding [GO:0046872]; oxidoreductase activity [GO:0016491]
TraesCS6D02G190400	-3.31717	Fe2OG dioxygenase domain-containing protein	metal ion binding [GO:0046872]; oxidoreductase activity [GO:0016491]	-	-	metal ion binding [GO:0046872]; oxidoreductase activity [GO:0016491]
TraesCS5A02G234300	-2.16658	Fe2OG dioxygenase domain-containing protein	metal ion binding [GO:0046872]; oxidoreductase activity [GO:0016491]	-	-	metal ion binding [GO:0046872]; oxidoreductase activity [GO:0016491]
TraesCS1A02G070200	2.09943	Fe2OG dioxygenase domain-containing protein	metal ion binding [GO:0046872]; oxidoreductase activity [GO:0016491]	-	-	metal ion binding [GO:0046872]; oxidoreductase activity [GO:0016491]
TraesCS6D02G305400	2.51158	Fe2OG dioxygenase domain-containing protein	metal ion binding [GO:0046872]; oxidoreductase activity [GO:0016491]	-	-	metal ion binding [GO:0046872]; oxidoreductase activity [GO:0016491]
TraesCS1B02G274200	2.54499	Fe2OG dioxygenase domain-containing protein	metal ion binding [GO:0046872]; oxidoreductase activity [GO:0016491]	-	-	metal ion binding [GO:0046872]; oxidoreductase activity [GO:0016491]
TraesCS3A02G406200	2.82695	Fe2OG dioxygenase domain-containing protein	metal ion binding [GO:0046872]; oxidoreductase activity [GO:0016491]	-	-	metal ion binding [GO:0046872]; oxidoreductase activity [GO:0016491]
TraesCS7A02G443600	3.54623	Fe2OG dioxygenase domain-containing protein	metal ion binding [GO:0046872]; oxidoreductase activity [GO:0016491]	-	-	metal ion binding [GO:0046872]; oxidoreductase activity [GO:0016491]
TraesCS3B02G440500	-2.04668	Fe2OG dioxygenase domain-containing protein	dioxygenase activity [GO:0051213]; metal ion binding [GO:0046872]	-	-	dioxygenase activity [GO:0051213]; metal ion binding [GO:0046872]
TraesCS3B02G406100	-2.34044	Ferredoxin	chloroplast [GO:0009507]; 2 iron, 2 sulfur cluster binding [GO:0051537]; electron transfer activity [GO:0009055]; metal ion binding [GO:0046872]	-	chloroplast [GO:0009507]	2 iron, 2 sulfur cluster binding [GO:0051537]; electron transfer activity [GO:0009055]; metal ion binding [GO:0046872]
TraesCS3D02G385000	-4.9747	Fe-S cluster assembly protein DRE2	mitochondrial intermembrane space [GO:0005758]; 4 iron, 4 sulfur cluster binding [GO:0051539]; metal ion binding [GO:0046872]; iron-sulfur cluster assembly [GO:0016226]	iron-sulfur cluster assembly [GO:0016226]	mitochondrial intermembrane space [GO:0005758]	4 iron, 4 sulfur cluster binding [GO:0051539]; metal ion binding [GO:0046872]
TraesCS2A02G493100	-2.27966	FKS1_dom1 domain-containing protein	integral component of membrane [GO:0016021]	-	integral component of membrane [GO:0016021]	-
TraesCS2D02G070400	-2.50365	Flavin-containing monooxygenase (EC 1.-.-.-)	flavin adenine dinucleotide binding [GO:0050660]; N,N-dimethylaniline monooxygenase activity [GO:0004499]; NADP binding [GO:0050661]	-	-	flavin adenine dinucleotide binding [GO:0050660]; N,N-dimethylaniline monooxygenase activity [GO:0004499]; NADP binding [GO:0050661]
TraesCS6D02G110500	-2.40102	Flavin-containing monooxygenase (EC 1.-.-.-)	flavin adenine dinucleotide binding [GO:0050660]; N,N-dimethylaniline monooxygenase activity [GO:0004499]; NADP binding [GO:0050661]	-	-	flavin adenine dinucleotide binding [GO:0050660]; N,N-dimethylaniline monooxygenase activity [GO:0004499]; NADP binding [GO:0050661]
TraesCS4D02G269000	2.1834	Flavin-containing monooxygenase (EC 1.-.-.-)	flavin adenine dinucleotide binding [GO:0050660]; N,N-dimethylaniline monooxygenase activity [GO:0004499]; NADP binding [GO:0050661]	-	-	flavin adenine dinucleotide binding [GO:0050660]; N,N-dimethylaniline monooxygenase activity [GO:0004499]; NADP binding [GO:0050661]
TraesCS3B02G314700	2.59409	Flavin-containing monooxygenase (EC 1.-.-.-)	flavin adenine dinucleotide binding [GO:0050660]; N,N-dimethylaniline monooxygenase activity [GO:0004499]; NADP binding [GO:0050661]	-	-	flavin adenine dinucleotide binding [GO:0050660]; N,N-dimethylaniline monooxygenase activity [GO:0004499]; NADP binding [GO:0050661]
TraesCS3A02G232600	3.32764	Flavin-containing monooxygenase (EC 1.-.-.-)	flavin adenine dinucleotide binding [GO:0050660]; N,N-dimethylaniline monooxygenase activity [GO:0004499]; NADP binding [GO:0050661]	-	-	flavin adenine dinucleotide binding [GO:0050660]; N,N-dimethylaniline monooxygenase activity [GO:0004499]; NADP binding [GO:0050661]
TraesCS2D02G070300	3.46146	Flavin-containing monooxygenase (EC 1.-.-.-)	flavin adenine dinucleotide binding [GO:0050660]; N,N-dimethylaniline monooxygenase activity [GO:0004499]; NADP binding [GO:0050661]	-	-	flavin adenine dinucleotide binding [GO:0050660]; N,N-dimethylaniline monooxygenase activity [GO:0004499]; NADP binding [GO:0050661]
TraesCS3B02G261900	3.75233	Flavin-containing monooxygenase (EC 1.-.-.-)	flavin adenine dinucleotide binding [GO:0050660]; N,N-dimethylaniline monooxygenase activity [GO:0004499]; NADP binding [GO:0050661]	-	-	flavin adenine dinucleotide binding [GO:0050660]; N,N-dimethylaniline monooxygenase activity [GO:0004499]; NADP binding [GO:0050661]
TraesCS3D02G220500	4.69356	Flavin-containing monooxygenase (EC 1.-.-.-)	flavin adenine dinucleotide binding [GO:0050660]; N,N-dimethylaniline monooxygenase activity [GO:0004499]; NADP binding [GO:0050661]	-	-	flavin adenine dinucleotide binding [GO:0050660]; N,N-dimethylaniline monooxygenase activity [GO:0004499]; NADP binding [GO:0050661]
TraesCS3B02G015700	-3.03238	Flowering Locus T-like protein, putative (Flowering locus T-like protein)	-	-	-	-
TraesCSU02G045800	-2.74609	Flowering Locus T-like protein, putative (Flowering locus T-like protein)	-	-	-	-
TraesCS2D02G454600	-4.7902	FLZ-type domain-containing protein	-	-	-	-
TraesCS4B02G018400	-2.01038	FLZ-type domain-containing protein	-	-	-	-
TraesCS5A02G266500	-3.06583	FMN hydroxy acid dehydrogenase domain-containing protein	FMN binding [GO:0010181]; oxidoreductase activity [GO:0016491]	-	-	FMN binding [GO:0010181]; oxidoreductase activity [GO:0016491]
TraesCS5D02G274300	-2.30774	FMN hydroxy acid dehydrogenase domain-containing protein	FMN binding [GO:0010181]; oxidoreductase activity [GO:0016491]	-	-	FMN binding [GO:0010181]; oxidoreductase activity [GO:0016491]
TraesCS5B02G266100	-2.28813	FMN hydroxy acid dehydrogenase domain-containing protein	FMN binding [GO:0010181]; oxidoreductase activity [GO:0016491]	-	-	FMN binding [GO:0010181]; oxidoreductase activity [GO:0016491]
TraesCS2B02G490700	-2.2454	FMN hydroxy acid dehydrogenase domain-containing protein	FMN binding [GO:0010181]; oxidoreductase activity [GO:0016491]	-	-	FMN binding [GO:0010181]; oxidoreductase activity [GO:0016491]
TraesCS3D02G103800	2.71765	FMN_red domain-containing protein	oxidoreductase activity [GO:0016491]	-	-	oxidoreductase activity [GO:0016491]
TraesCS6D02G255200	-3.21083	Formate dehydrogenase, mitochondrial (FDH) (EC 1.17.1.9) (NAD-dependent formate dehydrogenase)	mitochondrion [GO:0005739]; formate dehydrogenase (NAD+) activity [GO:0008863]; NAD binding [GO:0051287]; oxidoreductase activity, acting on the CH-OH group of donors, NAD or NADP as acceptor [GO:0016616]; formate catabolic process [GO:0042183]	formate catabolic process [GO:0042183]	mitochondrion [GO:0005739]	formate dehydrogenase (NAD+) activity [GO:0008863]; NAD binding [GO:0051287]; oxidoreductase activity, acting on the CH-OH group of donors, NAD or NADP as acceptor [GO:0016616]
TraesCS5B02G305100	-3.24083	Formin-like protein	integral component of membrane [GO:0016021]	-	integral component of membrane [GO:0016021]	-
TraesCS2B02G113900	-2.26518	FSH1 domain-containing protein	-	-	-	-
TraesCS1B02G347600	2.2176	GA2ox-B4 protein (Gibberellin 2-oxidase)	C-19 gibberellin 2-beta-dioxygenase activity [GO:0052634]; dioxygenase activity [GO:0051213]; metal ion binding [GO:0046872]; gibberellin catabolic process [GO:0045487]	gibberellin catabolic process [GO:0045487]	-	C-19 gibberellin 2-beta-dioxygenase activity [GO:0052634]; dioxygenase activity [GO:0051213]; metal ion binding [GO:0046872]
TraesCS6D02G213100	3.61955	GA2ox-D9 protein	dioxygenase activity [GO:0051213]; metal ion binding [GO:0046872]	-	-	dioxygenase activity [GO:0051213]; metal ion binding [GO:0046872]
TraesCS7A02G208100	-3.99179	GA-induced protein (GASR7)	-	-	-	-
TraesCS1B02G010500	-4.76843	Gamma gliadin-B2 (Gamma-gliadin 9)	nutrient reservoir activity [GO:0045735]	-	-	nutrient reservoir activity [GO:0045735]
TraesCS1D02G001100	-4.17102	Gamma gliadin-D3 (Gamma-gliadin) (Gamma-gliadin 11)	nutrient reservoir activity [GO:0045735]	-	-	nutrient reservoir activity [GO:0045735]
TraesCS1D02G001000	-6.08144	Gamma gliadin-D4 (Gamma-gliadin) (Gamma-gliadin 12)	nutrient reservoir activity [GO:0045735]	-	-	nutrient reservoir activity [GO:0045735]
TraesCS7B02G115300	-4.18462	GASR7	-	-	-	-
TraesCS7D02G210500	-2.75911	GASR7	-	-	-	-
TraesCS7A02G524500	-3.97739	Germin-like protein	apoplast [GO:0048046]; cell wall [GO:0005618]; manganese ion binding [GO:0030145]; nutrient reservoir activity [GO:0045735]	-	apoplast [GO:0048046]; cell wall [GO:0005618]	manganese ion binding [GO:0030145]; nutrient reservoir activity [GO:0045735]
TraesCS5A02G543700	-3.28854	Germin-like protein	apoplast [GO:0048046]; cell wall [GO:0005618]; manganese ion binding [GO:0030145]; nutrient reservoir activity [GO:0045735]	-	apoplast [GO:0048046]; cell wall [GO:0005618]	manganese ion binding [GO:0030145]; nutrient reservoir activity [GO:0045735]
TraesCS4B02G377400	-3.16223	Germin-like protein	apoplast [GO:0048046]; cell wall [GO:0005618]; manganese ion binding [GO:0030145]; nutrient reservoir activity [GO:0045735]	-	apoplast [GO:0048046]; cell wall [GO:0005618]	manganese ion binding [GO:0030145]; nutrient reservoir activity [GO:0045735]
TraesCS4B02G377500	-2.47854	Germin-like protein	apoplast [GO:0048046]; cell wall [GO:0005618]; manganese ion binding [GO:0030145]; nutrient reservoir activity [GO:0045735]	-	apoplast [GO:0048046]; cell wall [GO:0005618]	manganese ion binding [GO:0030145]; nutrient reservoir activity [GO:0045735]
TraesCS4B02G378100	-2.39519	Germin-like protein	apoplast [GO:0048046]; cell wall [GO:0005618]; manganese ion binding [GO:0030145]; nutrient reservoir activity [GO:0045735]	-	apoplast [GO:0048046]; cell wall [GO:0005618]	manganese ion binding [GO:0030145]; nutrient reservoir activity [GO:0045735]
TraesCS4B02G377900	-2.17483	Germin-like protein	apoplast [GO:0048046]; cell wall [GO:0005618]; manganese ion binding [GO:0030145]; nutrient reservoir activity [GO:0045735]	-	apoplast [GO:0048046]; cell wall [GO:0005618]	manganese ion binding [GO:0030145]; nutrient reservoir activity [GO:0045735]
TraesCS7B02G442000	3.17705	Germin-like protein	apoplast [GO:0048046]; cell wall [GO:0005618]; manganese ion binding [GO:0030145]; nutrient reservoir activity [GO:0045735]	-	apoplast [GO:0048046]; cell wall [GO:0005618]	manganese ion binding [GO:0030145]; nutrient reservoir activity [GO:0045735]
TraesCS1A02G338400	2.29908	GLOBIN domain-containing protein	heme binding [GO:0020037]; metal ion binding [GO:0046872]; oxygen binding [GO:0019825]; oxygen carrier activity [GO:0005344]	-	-	heme binding [GO:0020037]; metal ion binding [GO:0046872]; oxygen binding [GO:0019825]; oxygen carrier activity [GO:0005344]
TraesCS4B02G231400	2.41624	Glutamate decarboxylase (EC 4.1.1.15)	glutamate decarboxylase activity [GO:0004351]; pyridoxal phosphate binding [GO:0030170]; glutamate metabolic process [GO:0006536]	glutamate metabolic process [GO:0006536]	-	glutamate decarboxylase activity [GO:0004351]; pyridoxal phosphate binding [GO:0030170]
TraesCS4D02G232700	3.29722	Glutamate decarboxylase (EC 4.1.1.15)	glutamate decarboxylase activity [GO:0004351]; pyridoxal phosphate binding [GO:0030170]; glutamate metabolic process [GO:0006536]	glutamate metabolic process [GO:0006536]	-	glutamate decarboxylase activity [GO:0004351]; pyridoxal phosphate binding [GO:0030170]
TraesCS3A02G041400	2.59267	Glutamine amidotransferase type-1 domain-containing protein	-	-	-	-
TraesCS2D02G468300	-5.35855	Glutamine amidotransferase type-1 domain-containing protein	glutamine metabolic process [GO:0006541]	glutamine metabolic process [GO:0006541]	-	-
TraesCS3B02G042300	2.89639	Glutamine amidotransferase type-1 domain-containing protein	glutamine metabolic process [GO:0006541]	glutamine metabolic process [GO:0006541]	-	-
TraesCS3A02G372700	-3.21936	Glyco_hydro_18 domain-containing protein	hydrolase activity, hydrolyzing O-glycosyl compounds [GO:0004553]; carbohydrate metabolic process [GO:0005975]	carbohydrate metabolic process [GO:0005975]	-	hydrolase activity, hydrolyzing O-glycosyl compounds [GO:0004553]
TraesCS5D02G325500	-4.37924	Glyco_hydro_18 domain-containing protein	carbohydrate metabolic process [GO:0005975]	carbohydrate metabolic process [GO:0005975]	-	-
TraesCS1D02G065300	-3.74089	Glyco_transf_20 domain-containing protein	catalytic activity [GO:0003824]; trehalose biosynthetic process [GO:0005992]	trehalose biosynthetic process [GO:0005992]	-	catalytic activity [GO:0003824]
TraesCS6D02G166500	-4.388	Glycosyltransferase (EC 2.4.1.-)	transferase activity, transferring hexosyl groups [GO:0016758]	-	-	transferase activity, transferring hexosyl groups [GO:0016758]
TraesCS2A02G073500	-4.27529	Glycosyltransferase (EC 2.4.1.-)	transferase activity, transferring hexosyl groups [GO:0016758]	-	-	transferase activity, transferring hexosyl groups [GO:0016758]
TraesCS2A02G568000	-4.26148	Glycosyltransferase (EC 2.4.1.-)	transferase activity, transferring hexosyl groups [GO:0016758]	-	-	transferase activity, transferring hexosyl groups [GO:0016758]
TraesCS7B02G413300	-3.85985	Glycosyltransferase (EC 2.4.1.-)	transferase activity, transferring hexosyl groups [GO:0016758]	-	-	transferase activity, transferring hexosyl groups [GO:0016758]
TraesCS6D02G297000	-3.76516	Glycosyltransferase (EC 2.4.1.-)	transferase activity, transferring hexosyl groups [GO:0016758]	-	-	transferase activity, transferring hexosyl groups [GO:0016758]
TraesCS7A02G514300	-3.40979	Glycosyltransferase (EC 2.4.1.-)	transferase activity, transferring hexosyl groups [GO:0016758]	-	-	transferase activity, transferring hexosyl groups [GO:0016758]
TraesCS1D02G019100	-3.19403	Glycosyltransferase (EC 2.4.1.-)	transferase activity, transferring hexosyl groups [GO:0016758]	-	-	transferase activity, transferring hexosyl groups [GO:0016758]
TraesCS2D02G212200	-3.00183	Glycosyltransferase (EC 2.4.1.-)	transferase activity, transferring hexosyl groups [GO:0016758]	-	-	transferase activity, transferring hexosyl groups [GO:0016758]
TraesCS7D02G171200	-2.99795	Glycosyltransferase (EC 2.4.1.-)	transferase activity, transferring hexosyl groups [GO:0016758]	-	-	transferase activity, transferring hexosyl groups [GO:0016758]
TraesCS5D02G068500	-2.30733	Glycosyltransferase (EC 2.4.1.-)	transferase activity, transferring hexosyl groups [GO:0016758]	-	-	transferase activity, transferring hexosyl groups [GO:0016758]
TraesCS7B02G116900	-2.25388	Glycosyltransferase (EC 2.4.1.-)	transferase activity, transferring hexosyl groups [GO:0016758]	-	-	transferase activity, transferring hexosyl groups [GO:0016758]
TraesCS6B02G144400	-2.24626	Glycosyltransferase (EC 2.4.1.-)	transferase activity, transferring hexosyl groups [GO:0016758]	-	-	transferase activity, transferring hexosyl groups [GO:0016758]
TraesCS7A02G155400	-2.21378	Glycosyltransferase (EC 2.4.1.-)	transferase activity, transferring hexosyl groups [GO:0016758]	-	-	transferase activity, transferring hexosyl groups [GO:0016758]
TraesCS5A02G549400	-2.06414	Glycosyltransferase (EC 2.4.1.-)	transferase activity, transferring hexosyl groups [GO:0016758]	-	-	transferase activity, transferring hexosyl groups [GO:0016758]
TraesCS2A02G056100	2.01021	Glycosyltransferase (EC 2.4.1.-)	transferase activity, transferring hexosyl groups [GO:0016758]	-	-	transferase activity, transferring hexosyl groups [GO:0016758]
TraesCS4B02G226700	2.08701	Glycosyltransferase (EC 2.4.1.-)	transferase activity, transferring hexosyl groups [GO:0016758]	-	-	transferase activity, transferring hexosyl groups [GO:0016758]
TraesCS7A02G344300	2.2383	Glycosyltransferase (EC 2.4.1.-)	transferase activity, transferring hexosyl groups [GO:0016758]	-	-	transferase activity, transferring hexosyl groups [GO:0016758]
TraesCS2B02G042200	2.47402	Glycosyltransferase (EC 2.4.1.-)	transferase activity, transferring hexosyl groups [GO:0016758]	-	-	transferase activity, transferring hexosyl groups [GO:0016758]
TraesCS5B02G251500	2.83316	Glycosyltransferase (EC 2.4.1.-)	transferase activity, transferring hexosyl groups [GO:0016758]	-	-	transferase activity, transferring hexosyl groups [GO:0016758]
TraesCS7B02G369200	3.10965	Glycosyltransferase (EC 2.4.1.-)	transferase activity, transferring hexosyl groups [GO:0016758]	-	-	transferase activity, transferring hexosyl groups [GO:0016758]
TraesCS4A02G442800	3.34221	Glycosyltransferase (EC 2.4.1.-)	transferase activity, transferring hexosyl groups [GO:0016758]	-	-	transferase activity, transferring hexosyl groups [GO:0016758]
TraesCS6D02G094700	3.43804	Glycosyltransferase (EC 2.4.1.-)	transferase activity, transferring hexosyl groups [GO:0016758]	-	-	transferase activity, transferring hexosyl groups [GO:0016758]
TraesCS7A02G056200	3.55911	Glycosyltransferase (EC 2.4.1.-)	transferase activity, transferring hexosyl groups [GO:0016758]	-	-	transferase activity, transferring hexosyl groups [GO:0016758]
TraesCS3A02G280000	3.5913	Glycosyltransferase (EC 2.4.1.-)	transferase activity, transferring hexosyl groups [GO:0016758]	-	-	transferase activity, transferring hexosyl groups [GO:0016758]
TraesCS3D02G279800	3.80429	Glycosyltransferase (EC 2.4.1.-)	transferase activity, transferring hexosyl groups [GO:0016758]	-	-	transferase activity, transferring hexosyl groups [GO:0016758]
TraesCS6D02G021200	3.88252	Glycosyltransferase (EC 2.4.1.-)	transferase activity, transferring hexosyl groups [GO:0016758]	-	-	transferase activity, transferring hexosyl groups [GO:0016758]
TraesCS2A02G478900	4.04507	Glycosyltransferase (EC 2.4.1.-)	transferase activity, transferring hexosyl groups [GO:0016758]	-	-	transferase activity, transferring hexosyl groups [GO:0016758]
TraesCS5D02G260500	4.1319	Glycosyltransferase (EC 2.4.1.-)	transferase activity, transferring hexosyl groups [GO:0016758]	-	-	transferase activity, transferring hexosyl groups [GO:0016758]
TraesCS6A02G018000	5.22321	Glycosyltransferase (EC 2.4.1.-)	transferase activity, transferring hexosyl groups [GO:0016758]	-	-	transferase activity, transferring hexosyl groups [GO:0016758]
TraesCS3D02G135300	-3.76248	Glycosyltransferases (EC 2.4.-.-)	Golgi membrane [GO:0000139]; galactosylgalactosylxylosylprotein 3-beta-glucuronosyltransferase activity [GO:0015018]; cell wall organization [GO:0071555]	cell wall organization [GO:0071555]	Golgi membrane [GO:0000139]	galactosylgalactosylxylosylprotein 3-beta-glucuronosyltransferase activity [GO:0015018]
TraesCS4A02G053200	-2.94395	G-patch domain-containing protein	nucleic acid binding [GO:0003676]	-	-	nucleic acid binding [GO:0003676]
TraesCS2D02G284700	6.31366	GP-PDE domain-containing protein	phosphoric diester hydrolase activity [GO:0008081]; glycerophospholipid catabolic process [GO:0046475]	glycerophospholipid catabolic process [GO:0046475]	-	phosphoric diester hydrolase activity [GO:0008081]
TraesCS2A02G285900	2.38286	GP-PDE domain-containing protein	phosphoric diester hydrolase activity [GO:0008081]; lipid metabolic process [GO:0006629]	lipid metabolic process [GO:0006629]	-	phosphoric diester hydrolase activity [GO:0008081]
TraesCS7A02G263000	3.42191	GP-PDE domain-containing protein	phosphoric diester hydrolase activity [GO:0008081]; lipid metabolic process [GO:0006629]	lipid metabolic process [GO:0006629]	-	phosphoric diester hydrolase activity [GO:0008081]
TraesCS3D02G332200	3.9757	GP-PDE domain-containing protein	phosphoric diester hydrolase activity [GO:0008081]; lipid metabolic process [GO:0006629]	lipid metabolic process [GO:0006629]	-	phosphoric diester hydrolase activity [GO:0008081]
TraesCS3B02G370300	4.11146	GP-PDE domain-containing protein	phosphoric diester hydrolase activity [GO:0008081]; lipid metabolic process [GO:0006629]	lipid metabolic process [GO:0006629]	-	phosphoric diester hydrolase activity [GO:0008081]
TraesCS2B02G392400	-4.22334	GRAM domain-containing protein	-	-	-	-
TraesCS2A02G460200	2.96897	GRAS domain-containing protein	-	-	-	-
TraesCS4A02G209800	3.46146	GRAS domain-containing protein	-	-	-	-
TraesCS1D02G031200	4.75812	GRAS domain-containing protein	-	-	-	-
TraesCS5A02G505900	5.30177	GRAS domain-containing protein	-	-	-	-
TraesCS2D02G395200	-3.28833	H15 domain-containing protein	nucleosome [GO:0000786]; nucleus [GO:0005634]; DNA binding [GO:0003677]; nucleosome assembly [GO:0006334]	nucleosome assembly [GO:0006334]	nucleosome [GO:0000786]; nucleus [GO:0005634]	DNA binding [GO:0003677]
TraesCS6A02G289400	-2.6111	Hd1-like protein	nucleus [GO:0005634]; zinc ion binding [GO:0008270]; regulation of flower development [GO:0009909]	regulation of flower development [GO:0009909]	nucleus [GO:0005634]	zinc ion binding [GO:0008270]
TraesCS3B02G255600	3.2639	Heat shock factor C1e	nucleus [GO:0005634]; DNA-binding transcription factor activity [GO:0003700]; RNA polymerase II proximal promoter sequence-specific DNA binding [GO:0000978]; sequence-specific DNA binding [GO:0043565]; cellular response to heat [GO:0034605]; positive regulation of transcription from RNA polymerase II promoter in response to heat stress [GO:0061408]	cellular response to heat [GO:0034605]; positive regulation of transcription from RNA polymerase II promoter in response to heat stress [GO:0061408]	nucleus [GO:0005634]	DNA-binding transcription factor activity [GO:0003700]; RNA polymerase II proximal promoter sequence-specific DNA binding [GO:0000978]; sequence-specific DNA binding [GO:0043565]
TraesCS1A02G266600	-2.40308	Hexosyltransferase (EC 2.4.1.-)	integral component of membrane [GO:0016021]; transferase activity, transferring glycosyl groups [GO:0016757]	-	integral component of membrane [GO:0016021]	transferase activity, transferring glycosyl groups [GO:0016757]
TraesCS4D02G188700	-4.8939	Hexosyltransferase (EC 2.4.1.-)	transferase activity, transferring glycosyl groups [GO:0016757]	-	-	transferase activity, transferring glycosyl groups [GO:0016757]
TraesCS4B02G023700	2.07334	Hexosyltransferase (EC 2.4.1.-)	transferase activity, transferring glycosyl groups [GO:0016757]	-	-	transferase activity, transferring glycosyl groups [GO:0016757]
TraesCS2A02G094700	2.37325	Hexosyltransferase (EC 2.4.1.-)	transferase activity, transferring glycosyl groups [GO:0016757]	-	-	transferase activity, transferring glycosyl groups [GO:0016757]
TraesCS7A02G187200	-2.05912	Hexosyltransferase (EC 2.4.1.-)	Golgi membrane [GO:0000139]; polygalacturonate 4-alpha-galacturonosyltransferase activity [GO:0047262]; cell wall organization [GO:0071555]; pectin biosynthetic process [GO:0045489]	cell wall organization [GO:0071555]; pectin biosynthetic process [GO:0045489]	Golgi membrane [GO:0000139]	polygalacturonate 4-alpha-galacturonosyltransferase activity [GO:0047262]
TraesCS4B02G301200	-2.47723	Hexosyltransferase (EC 2.4.1.-)	Golgi apparatus [GO:0005794]; integral component of membrane [GO:0016021]; glucuronosyltransferase activity [GO:0015020]; plant-type secondary cell wall biogenesis [GO:0009834]; xylan biosynthetic process [GO:0045492]	plant-type secondary cell wall biogenesis [GO:0009834]; xylan biosynthetic process [GO:0045492]	Golgi apparatus [GO:0005794]; integral component of membrane [GO:0016021]	glucuronosyltransferase activity [GO:0015020]
TraesCS5B02G215800	-2.35292	Hexosyltransferase (EC 2.4.1.-)	Golgi membrane [GO:0000139]; integral component of membrane [GO:0016021]; galactosyltransferase activity [GO:0008378]; protein glycosylation [GO:0006486]	protein glycosylation [GO:0006486]	Golgi membrane [GO:0000139]; integral component of membrane [GO:0016021]	galactosyltransferase activity [GO:0008378]
TraesCS5D02G225000	-2.19154	Hexosyltransferase (EC 2.4.1.-)	Golgi membrane [GO:0000139]; integral component of membrane [GO:0016021]; galactosyltransferase activity [GO:0008378]; protein glycosylation [GO:0006486]	protein glycosylation [GO:0006486]	Golgi membrane [GO:0000139]; integral component of membrane [GO:0016021]	galactosyltransferase activity [GO:0008378]
TraesCS1D02G384900	-2.00206	Hexosyltransferase (EC 2.4.1.-)	Golgi membrane [GO:0000139]; integral component of membrane [GO:0016021]; galactosyltransferase activity [GO:0008378]; protein glycosylation [GO:0006486]	protein glycosylation [GO:0006486]	Golgi membrane [GO:0000139]; integral component of membrane [GO:0016021]	galactosyltransferase activity [GO:0008378]
TraesCS6D02G040300	-2.29286	Histone H2A	nucleosome [GO:0000786]; nucleus [GO:0005634]; DNA binding [GO:0003677]; protein heterodimerization activity [GO:0046982]	-	nucleosome [GO:0000786]; nucleus [GO:0005634]	DNA binding [GO:0003677]; protein heterodimerization activity [GO:0046982]
TraesCS5B02G473100	2.62809	Histone H2A	nucleosome [GO:0000786]; nucleus [GO:0005634]; DNA binding [GO:0003677]; protein heterodimerization activity [GO:0046982]	-	nucleosome [GO:0000786]; nucleus [GO:0005634]	DNA binding [GO:0003677]; protein heterodimerization activity [GO:0046982]
TraesCS1B02G376500	-3.05005	Histone H3	nucleosome [GO:0000786]; nucleus [GO:0005634]; DNA binding [GO:0003677]; protein heterodimerization activity [GO:0046982]	-	nucleosome [GO:0000786]; nucleus [GO:0005634]	DNA binding [GO:0003677]; protein heterodimerization activity [GO:0046982]
TraesCS3B02G410200	2.37211	Histone H3	nucleosome [GO:0000786]; nucleus [GO:0005634]; DNA binding [GO:0003677]; protein heterodimerization activity [GO:0046982]	-	nucleosome [GO:0000786]; nucleus [GO:0005634]	DNA binding [GO:0003677]; protein heterodimerization activity [GO:0046982]
TraesCS5D02G141600	-4.1368	HMA domain-containing protein	metal ion binding [GO:0046872]; metal ion transport [GO:0030001]	metal ion transport [GO:0030001]	-	metal ion binding [GO:0046872]
TraesCS7B02G462300	-2.71072	HMA domain-containing protein	metal ion binding [GO:0046872]; metal ion transport [GO:0030001]	metal ion transport [GO:0030001]	-	metal ion binding [GO:0046872]
TraesCS3A02G268400	-2.34435	HMA domain-containing protein	metal ion binding [GO:0046872]; metal ion transport [GO:0030001]	metal ion transport [GO:0030001]	-	metal ion binding [GO:0046872]
TraesCS7A02G439300	2.03884	HMA domain-containing protein	metal ion binding [GO:0046872]; metal ion transport [GO:0030001]	metal ion transport [GO:0030001]	-	metal ion binding [GO:0046872]
TraesCS7D02G429000	2.0466	HMA domain-containing protein	metal ion binding [GO:0046872]; metal ion transport [GO:0030001]	metal ion transport [GO:0030001]	-	metal ion binding [GO:0046872]
TraesCS4B02G268700	2.19406	HMA domain-containing protein	metal ion binding [GO:0046872]; metal ion transport [GO:0030001]	metal ion transport [GO:0030001]	-	metal ion binding [GO:0046872]
TraesCS5A02G043000	2.26401	HMA domain-containing protein	metal ion binding [GO:0046872]; metal ion transport [GO:0030001]	metal ion transport [GO:0030001]	-	metal ion binding [GO:0046872]
TraesCS7B02G338200	2.3012	HMA domain-containing protein	metal ion binding [GO:0046872]; metal ion transport [GO:0030001]	metal ion transport [GO:0030001]	-	metal ion binding [GO:0046872]
TraesCS4D02G102000	3.50461	HMA domain-containing protein	metal ion binding [GO:0046872]; metal ion transport [GO:0030001]	metal ion transport [GO:0030001]	-	metal ion binding [GO:0046872]
TraesCS4A02G040600	-2.34267	Homeobox domain-containing protein	nucleus [GO:0005634]; sequence-specific DNA binding [GO:0043565]; regulation of transcription, DNA-templated [GO:0006355]	regulation of transcription, DNA-templated [GO:0006355]	nucleus [GO:0005634]	sequence-specific DNA binding [GO:0043565]
TraesCS3D02G221800	-3.15985	Homeobox domain-containing protein	nucleus [GO:0005634]; DNA-binding transcription factor activity [GO:0003700]; sequence-specific DNA binding [GO:0043565]	-	nucleus [GO:0005634]	DNA-binding transcription factor activity [GO:0003700]; sequence-specific DNA binding [GO:0043565]
TraesCS7A02G423800	-3.142	Homeobox domain-containing protein	nucleus [GO:0005634]; DNA-binding transcription factor activity [GO:0003700]; sequence-specific DNA binding [GO:0043565]	-	nucleus [GO:0005634]	DNA-binding transcription factor activity [GO:0003700]; sequence-specific DNA binding [GO:0043565]
TraesCS5D02G158300	-3.10648	HTH myb-type domain-containing protein	nucleus [GO:0005634]; DNA binding [GO:0003677]	-	nucleus [GO:0005634]	DNA binding [GO:0003677]
TraesCS7B02G372200	2.20095	HTH myb-type domain-containing protein	nucleus [GO:0005634]; DNA binding [GO:0003677]	-	nucleus [GO:0005634]	DNA binding [GO:0003677]
TraesCS5A02G401600	2.21035	HTH myb-type domain-containing protein	nucleus [GO:0005634]; DNA binding [GO:0003677]	-	nucleus [GO:0005634]	DNA binding [GO:0003677]
TraesCS7B02G372100	2.40002	HTH myb-type domain-containing protein	nucleus [GO:0005634]; DNA binding [GO:0003677]	-	nucleus [GO:0005634]	DNA binding [GO:0003677]
TraesCS2B02G135600	4.33663	HTH myb-type domain-containing protein	nucleus [GO:0005634]; DNA binding [GO:0003677]	-	nucleus [GO:0005634]	DNA binding [GO:0003677]
TraesCS2D02G119100	4.62549	HTH myb-type domain-containing protein	nucleus [GO:0005634]; DNA binding [GO:0003677]	-	nucleus [GO:0005634]	DNA binding [GO:0003677]
TraesCS2A02G116100	4.93675	HTH myb-type domain-containing protein	nucleus [GO:0005634]; DNA binding [GO:0003677]	-	nucleus [GO:0005634]	DNA binding [GO:0003677]
TraesCS3A02G355100	-2.24406	Hydrolase_4 domain-containing protein	-	-	-	-
TraesCS5B02G166300	2.86689	IGPS domain-containing protein	indole-3-glycerol-phosphate synthase activity [GO:0004425]; tryptophan metabolic process [GO:0006568]	tryptophan metabolic process [GO:0006568]	-	indole-3-glycerol-phosphate synthase activity [GO:0004425]
TraesCS6B02G049700	3.84223	IGR domain-containing protein	-	-	-	-
TraesCS3B02G316100	-3.49051	Inhibitor I9 domain-containing protein	-	-	-	-
TraesCSU02G006000	-2.69079	IPPc domain-containing protein	hydrolase activity [GO:0016787]; phosphatidylinositol dephosphorylation [GO:0046856]	phosphatidylinositol dephosphorylation [GO:0046856]	-	hydrolase activity [GO:0016787]
TraesCS5A02G190700	2.23502	J domain-containing protein	-	-	-	-
TraesCSU02G098500	2.36261	J domain-containing protein	-	-	-	-
TraesCS3B02G594200	3.31568	Jas domain-containing protein	signal transduction [GO:0007165]	signal transduction [GO:0007165]	-	-
TraesCS5A02G265500	-2.54829	JmjC domain-containing protein	-	-	-	-
TraesCS4A02G078700	3.80079	K-box domain-containing protein	nucleus [GO:0005634]; DNA-binding transcription factor activity [GO:0003700]	-	nucleus [GO:0005634]	DNA-binding transcription factor activity [GO:0003700]
TraesCS4A02G429700	-2.7365	Laccase (EC 1.10.3.2) (Benzenediol:oxygen oxidoreductase) (Diphenol oxidase) (Urishiol oxidase)	apoplast [GO:0048046]; integral component of membrane [GO:0016021]; copper ion binding [GO:0005507]; hydroquinone:oxygen oxidoreductase activity [GO:0052716]; lignin catabolic process [GO:0046274]	lignin catabolic process [GO:0046274]	apoplast [GO:0048046]; integral component of membrane [GO:0016021]	copper ion binding [GO:0005507]; hydroquinone:oxygen oxidoreductase activity [GO:0052716]
TraesCS7B02G079900	-2.43188	Laccase (EC 1.10.3.2) (Benzenediol:oxygen oxidoreductase) (Diphenol oxidase) (Urishiol oxidase)	apoplast [GO:0048046]; copper ion binding [GO:0005507]; hydroquinone:oxygen oxidoreductase activity [GO:0052716]; lignin catabolic process [GO:0046274]	lignin catabolic process [GO:0046274]	apoplast [GO:0048046]	copper ion binding [GO:0005507]; hydroquinone:oxygen oxidoreductase activity [GO:0052716]
TraesCS3A02G452400	3.52765	Laccase (EC 1.10.3.2) (Benzenediol:oxygen oxidoreductase) (Diphenol oxidase) (Urishiol oxidase)	apoplast [GO:0048046]; copper ion binding [GO:0005507]; hydroquinone:oxygen oxidoreductase activity [GO:0052716]; lignin catabolic process [GO:0046274]	lignin catabolic process [GO:0046274]	apoplast [GO:0048046]	copper ion binding [GO:0005507]; hydroquinone:oxygen oxidoreductase activity [GO:0052716]
TraesCS3D02G106800	-2.35864	LEA_2 domain-containing protein	integral component of membrane [GO:0016021]	-	integral component of membrane [GO:0016021]	-
TraesCS3A02G279000	2.13902	LEA_2 domain-containing protein	integral component of membrane [GO:0016021]	-	integral component of membrane [GO:0016021]	-
TraesCS3B02G313300	2.85301	LEA_2 domain-containing protein	integral component of membrane [GO:0016021]	-	integral component of membrane [GO:0016021]	-
TraesCS5B02G516900	3.44685	LEA_2 domain-containing protein	integral component of membrane [GO:0016021]	-	integral component of membrane [GO:0016021]	-
TraesCS7A02G085600	2.71487	Lectin receptor kinase	integral component of membrane [GO:0016021]; plasma membrane [GO:0005886]; ATP binding [GO:0005524]; carbohydrate binding [GO:0030246]; transmembrane receptor protein serine/threonine kinase activity [GO:0004675]; defense response [GO:0006952]; defense response to bacterium [GO:0042742]; defense response to oomycetes [GO:0002229]	defense response [GO:0006952]; defense response to bacterium [GO:0042742]; defense response to oomycetes [GO:0002229]	integral component of membrane [GO:0016021]; plasma membrane [GO:0005886]	ATP binding [GO:0005524]; carbohydrate binding [GO:0030246]; transmembrane receptor protein serine/threonine kinase activity [GO:0004675]
TraesCS2B02G454100	2.36619	Leucine-rich repeat protein 2	-	-	-	-
TraesCS1B02G277000	2.89428	Lipase_3 domain-containing protein	phospholipase A1 activity [GO:0008970]; lipid metabolic process [GO:0006629]	lipid metabolic process [GO:0006629]	-	phospholipase A1 activity [GO:0008970]
TraesCS1D02G266200	2.89562	Lipase_3 domain-containing protein	phospholipase A1 activity [GO:0008970]; lipid metabolic process [GO:0006629]	lipid metabolic process [GO:0006629]	-	phospholipase A1 activity [GO:0008970]
TraesCS4A02G300700	2.93357	Lipase_3 domain-containing protein	phospholipase A1 activity [GO:0008970]; lipid metabolic process [GO:0006629]	lipid metabolic process [GO:0006629]	-	phospholipase A1 activity [GO:0008970]
TraesCS1B02G367600	4.0258	Lipase_3 domain-containing protein	phospholipase A1 activity [GO:0008970]; lipid metabolic process [GO:0006629]	lipid metabolic process [GO:0006629]	-	phospholipase A1 activity [GO:0008970]
TraesCS1B02G367700	4.49865	Lipase_3 domain-containing protein	phospholipase A1 activity [GO:0008970]; lipid metabolic process [GO:0006629]	lipid metabolic process [GO:0006629]	-	phospholipase A1 activity [GO:0008970]
TraesCS1B02G367800	5.46643	Lipase_3 domain-containing protein	phospholipase A1 activity [GO:0008970]; lipid metabolic process [GO:0006629]	lipid metabolic process [GO:0006629]	-	phospholipase A1 activity [GO:0008970]
TraesCS3A02G498700	5.37476	Lipase_3 domain-containing protein	hydrolase activity [GO:0016787]; lipid metabolic process [GO:0006629]	lipid metabolic process [GO:0006629]	-	hydrolase activity [GO:0016787]
TraesCS3B02G561700	5.95293	Lipase_3 domain-containing protein	hydrolase activity [GO:0016787]; lipid metabolic process [GO:0006629]	lipid metabolic process [GO:0006629]	-	hydrolase activity [GO:0016787]
TraesCS3D02G097100	6.05021	Lipase_3 domain-containing protein	hydrolase activity [GO:0016787]; lipid metabolic process [GO:0006629]	lipid metabolic process [GO:0006629]	-	hydrolase activity [GO:0016787]
TraesCS3D02G505500	6.23652	Lipase_3 domain-containing protein	hydrolase activity [GO:0016787]; lipid metabolic process [GO:0006629]	lipid metabolic process [GO:0006629]	-	hydrolase activity [GO:0016787]
TraesCS4A02G399300	-4.62914	Lipase_GDSL domain-containing protein	hydrolase activity, acting on ester bonds [GO:0016788]	-	-	hydrolase activity, acting on ester bonds [GO:0016788]
TraesCS7A02G113600	-4.43982	Lipase_GDSL domain-containing protein	hydrolase activity, acting on ester bonds [GO:0016788]	-	-	hydrolase activity, acting on ester bonds [GO:0016788]
TraesCS3D02G431500	-4.29004	Lipase_GDSL domain-containing protein	hydrolase activity, acting on ester bonds [GO:0016788]	-	-	hydrolase activity, acting on ester bonds [GO:0016788]
TraesCS7A02G100600	-3.99347	Lipase_GDSL domain-containing protein	hydrolase activity, acting on ester bonds [GO:0016788]	-	-	hydrolase activity, acting on ester bonds [GO:0016788]
TraesCS7D02G094900	-3.64312	Lipase_GDSL domain-containing protein	hydrolase activity, acting on ester bonds [GO:0016788]	-	-	hydrolase activity, acting on ester bonds [GO:0016788]
TraesCS7A02G099900	-3.23551	Lipase_GDSL domain-containing protein	hydrolase activity, acting on ester bonds [GO:0016788]	-	-	hydrolase activity, acting on ester bonds [GO:0016788]
TraesCS5B02G161500	-2.65415	Lipase_GDSL domain-containing protein	hydrolase activity, acting on ester bonds [GO:0016788]	-	-	hydrolase activity, acting on ester bonds [GO:0016788]
TraesCS7D02G108900	-2.31948	Lipase_GDSL domain-containing protein	hydrolase activity, acting on ester bonds [GO:0016788]	-	-	hydrolase activity, acting on ester bonds [GO:0016788]
TraesCS6B02G273200	-2.26059	Lipase_GDSL domain-containing protein	hydrolase activity, acting on ester bonds [GO:0016788]	-	-	hydrolase activity, acting on ester bonds [GO:0016788]
TraesCS1A02G382200	2.47004	Lipase_GDSL domain-containing protein	hydrolase activity, acting on ester bonds [GO:0016788]	-	-	hydrolase activity, acting on ester bonds [GO:0016788]
TraesCS4A02G398700	2.5236	Lipase_GDSL domain-containing protein	hydrolase activity, acting on ester bonds [GO:0016788]	-	-	hydrolase activity, acting on ester bonds [GO:0016788]
TraesCS3A02G141400	2.83872	Lipase_GDSL domain-containing protein	hydrolase activity, acting on ester bonds [GO:0016788]	-	-	hydrolase activity, acting on ester bonds [GO:0016788]
TraesCS4B02G339400	3.45013	Lipase_GDSL domain-containing protein	hydrolase activity, acting on ester bonds [GO:0016788]	-	-	hydrolase activity, acting on ester bonds [GO:0016788]
TraesCS4B02G339300	4.2285	Lipase_GDSL domain-containing protein	hydrolase activity, acting on ester bonds [GO:0016788]	-	-	hydrolase activity, acting on ester bonds [GO:0016788]
TraesCS7B02G467200	8.2089	Lipase_GDSL domain-containing protein	hydrolase activity, acting on ester bonds [GO:0016788]	-	-	hydrolase activity, acting on ester bonds [GO:0016788]
TraesCS6B02G193400	2.32976	Lipoxygenase (EC 1.13.11.-)	metal ion binding [GO:0046872]; oxidoreductase activity, acting on single donors with incorporation of molecular oxygen, incorporation of two atoms of oxygen [GO:0016702]; oxylipin biosynthetic process [GO:0031408]	oxylipin biosynthetic process [GO:0031408]	-	metal ion binding [GO:0046872]; oxidoreductase activity, acting on single donors with incorporation of molecular oxygen, incorporation of two atoms of oxygen [GO:0016702]
TraesCS6A02G166000	2.38238	Lipoxygenase (EC 1.13.11.-)	metal ion binding [GO:0046872]; oxidoreductase activity, acting on single donors with incorporation of molecular oxygen, incorporation of two atoms of oxygen [GO:0016702]; oxylipin biosynthetic process [GO:0031408]	oxylipin biosynthetic process [GO:0031408]	-	metal ion binding [GO:0046872]; oxidoreductase activity, acting on single donors with incorporation of molecular oxygen, incorporation of two atoms of oxygen [GO:0016702]
TraesCS2B02G555400	3.09596	Lipoxygenase (EC 1.13.11.-)	metal ion binding [GO:0046872]; oxidoreductase activity, acting on single donors with incorporation of molecular oxygen, incorporation of two atoms of oxygen [GO:0016702]; oxylipin biosynthetic process [GO:0031408]	oxylipin biosynthetic process [GO:0031408]	-	metal ion binding [GO:0046872]; oxidoreductase activity, acting on single donors with incorporation of molecular oxygen, incorporation of two atoms of oxygen [GO:0016702]
TraesCS6D02G154600	3.45666	Lipoxygenase (EC 1.13.11.-)	metal ion binding [GO:0046872]; oxidoreductase activity, acting on single donors with incorporation of molecular oxygen, incorporation of two atoms of oxygen [GO:0016702]; oxylipin biosynthetic process [GO:0031408]	oxylipin biosynthetic process [GO:0031408]	-	metal ion binding [GO:0046872]; oxidoreductase activity, acting on single donors with incorporation of molecular oxygen, incorporation of two atoms of oxygen [GO:0016702]
TraesCS2D02G528500	3.65336	Lipoxygenase (EC 1.13.11.-)	metal ion binding [GO:0046872]; oxidoreductase activity, acting on single donors with incorporation of molecular oxygen, incorporation of two atoms of oxygen [GO:0016702]; oxylipin biosynthetic process [GO:0031408]	oxylipin biosynthetic process [GO:0031408]	-	metal ion binding [GO:0046872]; oxidoreductase activity, acting on single donors with incorporation of molecular oxygen, incorporation of two atoms of oxygen [GO:0016702]
TraesCS6B02G160400	4.4079	Lipoxygenase (EC 1.13.11.-)	metal ion binding [GO:0046872]; oxidoreductase activity, acting on single donors with incorporation of molecular oxygen, incorporation of two atoms of oxygen [GO:0016702]; oxylipin biosynthetic process [GO:0031408]	oxylipin biosynthetic process [GO:0031408]	-	metal ion binding [GO:0046872]; oxidoreductase activity, acting on single donors with incorporation of molecular oxygen, incorporation of two atoms of oxygen [GO:0016702]
TraesCS3B02G605700	4.45184	Lipoxygenase (EC 1.13.11.-)	metal ion binding [GO:0046872]; oxidoreductase activity, acting on single donors with incorporation of molecular oxygen, incorporation of two atoms of oxygen [GO:0016702]; oxylipin biosynthetic process [GO:0031408]	oxylipin biosynthetic process [GO:0031408]	-	metal ion binding [GO:0046872]; oxidoreductase activity, acting on single donors with incorporation of molecular oxygen, incorporation of two atoms of oxygen [GO:0016702]
TraesCS5B02G006500	5.24327	Lipoxygenase (EC 1.13.11.-)	metal ion binding [GO:0046872]; oxidoreductase activity, acting on single donors with incorporation of molecular oxygen, incorporation of two atoms of oxygen [GO:0016702]; oxylipin biosynthetic process [GO:0031408]	oxylipin biosynthetic process [GO:0031408]	-	metal ion binding [GO:0046872]; oxidoreductase activity, acting on single donors with incorporation of molecular oxygen, incorporation of two atoms of oxygen [GO:0016702]
TraesCS5A02G007900	6.82842	Lipoxygenase (EC 1.13.11.-)	metal ion binding [GO:0046872]; oxidoreductase activity, acting on single donors with incorporation of molecular oxygen, incorporation of two atoms of oxygen [GO:0016702]; oxylipin biosynthetic process [GO:0031408]	oxylipin biosynthetic process [GO:0031408]	-	metal ion binding [GO:0046872]; oxidoreductase activity, acting on single donors with incorporation of molecular oxygen, incorporation of two atoms of oxygen [GO:0016702]
TraesCS5D02G013400	7.44859	Lipoxygenase (EC 1.13.11.-)	metal ion binding [GO:0046872]; oxidoreductase activity, acting on single donors with incorporation of molecular oxygen, incorporation of two atoms of oxygen [GO:0016702]; oxylipin biosynthetic process [GO:0031408]	oxylipin biosynthetic process [GO:0031408]	-	metal ion binding [GO:0046872]; oxidoreductase activity, acting on single donors with incorporation of molecular oxygen, incorporation of two atoms of oxygen [GO:0016702]
TraesCS7D02G029400	-4.0917	Lipoxygenase domain-containing protein	metal ion binding [GO:0046872]; oxidoreductase activity, acting on single donors with incorporation of molecular oxygen, incorporation of two atoms of oxygen [GO:0016702]	-	-	metal ion binding [GO:0046872]; oxidoreductase activity, acting on single donors with incorporation of molecular oxygen, incorporation of two atoms of oxygen [GO:0016702]
TraesCS6D02G122000	7.64178	Lipoxygenase domain-containing protein	metal ion binding [GO:0046872]; oxidoreductase activity, acting on single donors with incorporation of molecular oxygen, incorporation of two atoms of oxygen [GO:0016702]	-	-	metal ion binding [GO:0046872]; oxidoreductase activity, acting on single donors with incorporation of molecular oxygen, incorporation of two atoms of oxygen [GO:0016702]
TraesCS2B02G212400	2.33071	LOB domain-containing protein	-	-	-	-
TraesCS4D02G077600	2.54764	LOB domain-containing protein	-	-	-	-
TraesCS6D02G405400	-4.43409	LRAT domain-containing protein	-	-	-	-
TraesCS1A02G427300	-2.12416	LRRNT_2 domain-containing protein	integral component of membrane [GO:0016021]	-	integral component of membrane [GO:0016021]	-
TraesCS5D02G495400	2.01598	LRRNT_2 domain-containing protein	integral component of membrane [GO:0016021]	-	integral component of membrane [GO:0016021]	-
TraesCS3D02G381300	2.11082	LRRNT_2 domain-containing protein	integral component of membrane [GO:0016021]	-	integral component of membrane [GO:0016021]	-
TraesCS6D02G005800	2.60214	LRRNT_2 domain-containing protein	integral component of membrane [GO:0016021]	-	integral component of membrane [GO:0016021]	-
TraesCS5A02G481800	2.69785	LRRNT_2 domain-containing protein	integral component of membrane [GO:0016021]	-	integral component of membrane [GO:0016021]	-
TraesCS1A02G012600	-4.34721	LRRNT_2 domain-containing protein	-	-	-	-
TraesCS4A02G344700	-3.62937	LRRNT_2 domain-containing protein	-	-	-	-
TraesCS3A02G459200	-2.9856	LRRNT_2 domain-containing protein	-	-	-	-
TraesCS7B02G094700	-2.90841	LRRNT_2 domain-containing protein	-	-	-	-
TraesCS3A02G072200	-2.54661	LRRNT_2 domain-containing protein	-	-	-	-
TraesCS3A02G477600	3.28342	LRRNT_2 domain-containing protein	-	-	-	-
TraesCS4A02G346100	3.29309	LRRNT_2 domain-containing protein	-	-	-	-
TraesCS6B02G383900	3.80228	LRRNT_2 domain-containing protein	-	-	-	-
TraesCS4A02G355400	2.57786	M20_dimer domain-containing protein	hydrolase activity [GO:0016787]	-	-	hydrolase activity [GO:0016787]
TraesCS2B02G474600	2.00203	Malectin_like domain-containing protein	integral component of membrane [GO:0016021]	-	integral component of membrane [GO:0016021]	-
TraesCS3A02G275600	-2.2925	Malic enzyme	malate dehydrogenase (decarboxylating) (NAD+) activity [GO:0004471]; metal ion binding [GO:0046872]; NAD binding [GO:0051287]	-	-	malate dehydrogenase (decarboxylating) (NAD+) activity [GO:0004471]; metal ion binding [GO:0046872]; NAD binding [GO:0051287]
TraesCS2B02G102400	-4.41745	MATH domain-containing protein	-	-	-	-
TraesCS1D02G151700	2.3684	MATH domain-containing protein	-	-	-	-
TraesCS2A02G323400	-2.481	MBOAT_2 domain-containing protein	integral component of membrane [GO:0016021]; O-acyltransferase activity [GO:0008374]	-	integral component of membrane [GO:0016021]	O-acyltransferase activity [GO:0008374]
TraesCS7A02G166500	-3.63792	Mechanosensitive ion channel protein	integral component of membrane [GO:0016021]; plasma membrane [GO:0005886]; transmembrane transport [GO:0055085]	transmembrane transport [GO:0055085]	integral component of membrane [GO:0016021]; plasma membrane [GO:0005886]	-
TraesCS5D02G265400	-2.62338	Mechanosensitive ion channel protein	integral component of membrane [GO:0016021]; plasma membrane [GO:0005886]; transmembrane transport [GO:0055085]	transmembrane transport [GO:0055085]	integral component of membrane [GO:0016021]; plasma membrane [GO:0005886]	-
TraesCS7B02G070900	-2.14627	Mechanosensitive ion channel protein	integral component of membrane [GO:0016021]; plasma membrane [GO:0005886]; transmembrane transport [GO:0055085]	transmembrane transport [GO:0055085]	integral component of membrane [GO:0016021]; plasma membrane [GO:0005886]	-
TraesCS2B02G430000	2.12865	MFS domain-containing protein	integral component of plasma membrane [GO:0005887]; transmembrane transporter activity [GO:0022857]	-	integral component of plasma membrane [GO:0005887]	transmembrane transporter activity [GO:0022857]
TraesCS2D02G408700	2.219	MFS domain-containing protein	integral component of plasma membrane [GO:0005887]; transmembrane transporter activity [GO:0022857]	-	integral component of plasma membrane [GO:0005887]	transmembrane transporter activity [GO:0022857]
TraesCS2A02G411200	2.32382	MFS domain-containing protein	integral component of plasma membrane [GO:0005887]; transmembrane transporter activity [GO:0022857]	-	integral component of plasma membrane [GO:0005887]	transmembrane transporter activity [GO:0022857]
TraesCS7D02G553900	-5.68188	MFS domain-containing protein	integral component of membrane [GO:0016021]; transmembrane transporter activity [GO:0022857]	-	integral component of membrane [GO:0016021]	transmembrane transporter activity [GO:0022857]
TraesCS5D02G234200	-3.00582	MFS domain-containing protein	integral component of membrane [GO:0016021]; transmembrane transporter activity [GO:0022857]	-	integral component of membrane [GO:0016021]	transmembrane transporter activity [GO:0022857]
TraesCS2B02G338400	-2.72093	MFS domain-containing protein	integral component of membrane [GO:0016021]; transmembrane transporter activity [GO:0022857]	-	integral component of membrane [GO:0016021]	transmembrane transporter activity [GO:0022857]
TraesCS2A02G047300	2.17026	MFS domain-containing protein	integral component of membrane [GO:0016021]; inorganic phosphate transmembrane transporter activity [GO:0005315]; phosphate ion transport [GO:0006817]	phosphate ion transport [GO:0006817]	integral component of membrane [GO:0016021]	inorganic phosphate transmembrane transporter activity [GO:0005315]
TraesCS5A02G500300	-3.59473	MFS domain-containing protein	integral component of plasma membrane [GO:0005887]; transmembrane transport [GO:0055085]	transmembrane transport [GO:0055085]	integral component of plasma membrane [GO:0005887]	-
TraesCS5B02G542800	-2.46723	MFS domain-containing protein	integral component of plasma membrane [GO:0005887]; transmembrane transport [GO:0055085]	transmembrane transport [GO:0055085]	integral component of plasma membrane [GO:0005887]	-
TraesCS4D02G125900	-2.25936	MFS domain-containing protein	integral component of plasma membrane [GO:0005887]; transmembrane transport [GO:0055085]	transmembrane transport [GO:0055085]	integral component of plasma membrane [GO:0005887]	-
TraesCS3A02G183900	2.18808	MFS domain-containing protein	integral component of plasma membrane [GO:0005887]; transmembrane transport [GO:0055085]	transmembrane transport [GO:0055085]	integral component of plasma membrane [GO:0005887]	-
TraesCS3D02G188100	2.52791	MFS domain-containing protein	integral component of plasma membrane [GO:0005887]; transmembrane transport [GO:0055085]	transmembrane transport [GO:0055085]	integral component of plasma membrane [GO:0005887]	-
TraesCS3B02G213700	3.32951	MFS domain-containing protein	integral component of plasma membrane [GO:0005887]; transmembrane transport [GO:0055085]	transmembrane transport [GO:0055085]	integral component of plasma membrane [GO:0005887]	-
TraesCS5D02G401700	-4.80292	MIKC-type MADS-box transcription factor WM19B	nucleus [GO:0005634]; DNA-binding transcription factor activity [GO:0003700]; protein dimerization activity [GO:0046983]; RNA polymerase II regulatory region sequence-specific DNA binding [GO:0000977]; sequence-specific DNA binding [GO:0043565]; transcription factor binding [GO:0008134]; transcription regulatory region DNA binding [GO:0044212]; multicellular organism development [GO:0007275]; pla…	multicellular organism development [GO:0007275]; plant ovule development [GO:0048481]; positive regulation of transcription by RNA polymerase II [GO:0045944]	nucleus [GO:0005634]	DNA-binding transcription factor activity [GO:0003700]; protein dimerization activity [GO:0046983]; RNA polymerase II regulatory region sequence-specific DNA binding [GO:0000977]; sequence-specific DNA binding [GO:0043565]; transcription factor binding [GO:0008134]; transcription regulatory region DNA binding [GO:0044212]
TraesCS2A02G024800	2.03851	MSP domain-containing protein	endoplasmic reticulum membrane [GO:0005789]	-	endoplasmic reticulum membrane [GO:0005789]	-
TraesCS5D02G132400	-3.57738	Myb_DNA-bind_3 domain-containing protein	-	-	-	-
TraesCS4A02G052800	2.3665	Myb_DNA-bind_3 domain-containing protein	-	-	-	-
TraesCS4A02G356600	2.97952	Myb_DNA-bind_3 domain-containing protein	-	-	-	-
TraesCS3A02G448700	3.19354	Myb_DNA-bind_3 domain-containing protein	-	-	-	-
TraesCS5D02G515600	3.64633	Myb_DNA-bind_3 domain-containing protein	-	-	-	-
TraesCS6A02G117700	3.66866	Myb_DNA-bind_3 domain-containing protein	-	-	-	-
TraesCS1B02G434600	-4.3968	Myb-like domain-containing protein	DNA binding [GO:0003677]	-	-	DNA binding [GO:0003677]
TraesCS1A02G404900	-2.83728	Myb-like domain-containing protein	DNA binding [GO:0003677]	-	-	DNA binding [GO:0003677]
TraesCS3A02G441300	-2.36181	Myb-like domain-containing protein	DNA binding [GO:0003677]	-	-	DNA binding [GO:0003677]
TraesCS1B02G435400	-2.07733	Myb-like domain-containing protein	DNA binding [GO:0003677]	-	-	DNA binding [GO:0003677]
TraesCS5B02G142100	2.11144	NAC domain transcription factor (NAM)	nucleus [GO:0005634]; DNA binding [GO:0003677]; regulation of transcription, DNA-templated [GO:0006355]	regulation of transcription, DNA-templated [GO:0006355]	nucleus [GO:0005634]	DNA binding [GO:0003677]
TraesCS2D02G101300	-4.29552	NAC domain-containing protein	nucleus [GO:0005634]; DNA binding [GO:0003677]; regulation of transcription, DNA-templated [GO:0006355]	regulation of transcription, DNA-templated [GO:0006355]	nucleus [GO:0005634]	DNA binding [GO:0003677]
TraesCS2B02G399700	-4.21777	NAC domain-containing protein	nucleus [GO:0005634]; DNA binding [GO:0003677]; regulation of transcription, DNA-templated [GO:0006355]	regulation of transcription, DNA-templated [GO:0006355]	nucleus [GO:0005634]	DNA binding [GO:0003677]
TraesCS6A02G392900	-2.95412	NAC domain-containing protein	nucleus [GO:0005634]; DNA binding [GO:0003677]; regulation of transcription, DNA-templated [GO:0006355]	regulation of transcription, DNA-templated [GO:0006355]	nucleus [GO:0005634]	DNA binding [GO:0003677]
TraesCS2B02G119000	-2.59372	NAC domain-containing protein	nucleus [GO:0005634]; DNA binding [GO:0003677]; regulation of transcription, DNA-templated [GO:0006355]	regulation of transcription, DNA-templated [GO:0006355]	nucleus [GO:0005634]	DNA binding [GO:0003677]
TraesCS2B02G119100	-2.08772	NAC domain-containing protein	nucleus [GO:0005634]; DNA binding [GO:0003677]; regulation of transcription, DNA-templated [GO:0006355]	regulation of transcription, DNA-templated [GO:0006355]	nucleus [GO:0005634]	DNA binding [GO:0003677]
TraesCS2A02G566100	2.04959	NAC domain-containing protein	nucleus [GO:0005634]; DNA binding [GO:0003677]; regulation of transcription, DNA-templated [GO:0006355]	regulation of transcription, DNA-templated [GO:0006355]	nucleus [GO:0005634]	DNA binding [GO:0003677]
TraesCS4A02G131000	2.1048	NAC domain-containing protein	nucleus [GO:0005634]; DNA binding [GO:0003677]; regulation of transcription, DNA-templated [GO:0006355]	regulation of transcription, DNA-templated [GO:0006355]	nucleus [GO:0005634]	DNA binding [GO:0003677]
TraesCS4B02G328800	2.12733	NAC domain-containing protein	nucleus [GO:0005634]; DNA binding [GO:0003677]; regulation of transcription, DNA-templated [GO:0006355]	regulation of transcription, DNA-templated [GO:0006355]	nucleus [GO:0005634]	DNA binding [GO:0003677]
TraesCS2D02G576400	2.13785	NAC domain-containing protein	nucleus [GO:0005634]; DNA binding [GO:0003677]; regulation of transcription, DNA-templated [GO:0006355]	regulation of transcription, DNA-templated [GO:0006355]	nucleus [GO:0005634]	DNA binding [GO:0003677]
TraesCS5A02G500500	2.28026	NAC domain-containing protein	nucleus [GO:0005634]; DNA binding [GO:0003677]; regulation of transcription, DNA-templated [GO:0006355]	regulation of transcription, DNA-templated [GO:0006355]	nucleus [GO:0005634]	DNA binding [GO:0003677]
TraesCS4D02G175700	2.29556	NAC domain-containing protein	nucleus [GO:0005634]; DNA binding [GO:0003677]; regulation of transcription, DNA-templated [GO:0006355]	regulation of transcription, DNA-templated [GO:0006355]	nucleus [GO:0005634]	DNA binding [GO:0003677]
TraesCS1D02G275500	2.44151	NAC domain-containing protein	nucleus [GO:0005634]; DNA binding [GO:0003677]; regulation of transcription, DNA-templated [GO:0006355]	regulation of transcription, DNA-templated [GO:0006355]	nucleus [GO:0005634]	DNA binding [GO:0003677]
TraesCS4B02G328900	2.77688	NAC domain-containing protein	nucleus [GO:0005634]; DNA binding [GO:0003677]; regulation of transcription, DNA-templated [GO:0006355]	regulation of transcription, DNA-templated [GO:0006355]	nucleus [GO:0005634]	DNA binding [GO:0003677]
TraesCS6D02G220600	3.19356	NAC domain-containing protein	nucleus [GO:0005634]; DNA binding [GO:0003677]; regulation of transcription, DNA-templated [GO:0006355]	regulation of transcription, DNA-templated [GO:0006355]	nucleus [GO:0005634]	DNA binding [GO:0003677]
TraesCS1A02G275900	3.20442	NAC domain-containing protein	nucleus [GO:0005634]; DNA binding [GO:0003677]; regulation of transcription, DNA-templated [GO:0006355]	regulation of transcription, DNA-templated [GO:0006355]	nucleus [GO:0005634]	DNA binding [GO:0003677]
TraesCS2D02G061500	3.29897	NAC domain-containing protein	nucleus [GO:0005634]; DNA binding [GO:0003677]; regulation of transcription, DNA-templated [GO:0006355]	regulation of transcription, DNA-templated [GO:0006355]	nucleus [GO:0005634]	DNA binding [GO:0003677]
TraesCS2A02G102000	-2.0376	NAC transcription factor 29	nucleus [GO:0005634]; DNA binding [GO:0003677]; regulation of transcription, DNA-templated [GO:0006355]	regulation of transcription, DNA-templated [GO:0006355]	nucleus [GO:0005634]	DNA binding [GO:0003677]
TraesCS4A02G140700	-3.65076	NAD(P)-bd_dom domain-containing protein	-	-	-	-
TraesCS2A02G590600	3.66469	NADPH-protochlorophyllide oxidoreductase (EC 1.3.1.33)	chloroplast [GO:0009507]; protochlorophyllide reductase activity [GO:0016630]; chlorophyll biosynthetic process [GO:0015995]; photosynthesis [GO:0015979]	chlorophyll biosynthetic process [GO:0015995]; photosynthesis [GO:0015979]	chloroplast [GO:0009507]	protochlorophyllide reductase activity [GO:0016630]
TraesCS2D02G563600	4.25735	NADPH-protochlorophyllide oxidoreductase (EC 1.3.1.33)	chloroplast [GO:0009507]; protochlorophyllide reductase activity [GO:0016630]; chlorophyll biosynthetic process [GO:0015995]; photosynthesis [GO:0015979]	chlorophyll biosynthetic process [GO:0015995]; photosynthesis [GO:0015979]	chloroplast [GO:0009507]	protochlorophyllide reductase activity [GO:0016630]
TraesCS2A02G041200	-3.41606	NAM-associated domain-containing protein	-	-	-	-
TraesCS6A02G345800	4.53934	NAM-associated domain-containing protein	-	-	-	-
TraesCSU02G195100	-3.64233	NB-ARC domain-containing protein	ADP binding [GO:0043531]	-	-	ADP binding [GO:0043531]
TraesCS3A02G536000	-2.9064	NB-ARC domain-containing protein	ADP binding [GO:0043531]	-	-	ADP binding [GO:0043531]
TraesCS3D02G469100	-2.45955	NB-ARC domain-containing protein	ADP binding [GO:0043531]	-	-	ADP binding [GO:0043531]
TraesCS3B02G604500	3.0506	NB-ARC domain-containing protein	ADP binding [GO:0043531]	-	-	ADP binding [GO:0043531]
TraesCS1B02G130700	-3.35052	Neprosin domain-containing protein	-	-	-	-
TraesCS2B02G102800	-2.00164	NmrA domain-containing protein	-	-	-	-
TraesCS3B02G062700	-2.23624	Non-specific lipid-transfer protein	integral component of membrane [GO:0016021]; lipid binding [GO:0008289]; lipid transport [GO:0006869]	lipid transport [GO:0006869]	integral component of membrane [GO:0016021]	lipid binding [GO:0008289]
TraesCS3B02G062600	-2.55385	Non-specific lipid-transfer protein	lipid binding [GO:0008289]; lipid transport [GO:0006869]	lipid transport [GO:0006869]	-	lipid binding [GO:0008289]
TraesCS1A02G300300	-2.39737	Non-specific lipid-transfer protein	lipid binding [GO:0008289]; lipid transport [GO:0006869]	lipid transport [GO:0006869]	-	lipid binding [GO:0008289]
TraesCS4B02G120400	2.53691	Non-specific serine/threonine protein kinase (EC 2.7.11.1)	integral component of membrane [GO:0016021]; ATP binding [GO:0005524]; protein serine/threonine kinase activity [GO:0004674]; signal transduction [GO:0007165]	signal transduction [GO:0007165]	integral component of membrane [GO:0016021]	ATP binding [GO:0005524]; protein serine/threonine kinase activity [GO:0004674]
TraesCS5D02G068700	-5.48903	Non-specific serine/threonine protein kinase (EC 2.7.11.1)	ATP binding [GO:0005524]; protein serine/threonine kinase activity [GO:0004674]; signal transduction [GO:0007165]	signal transduction [GO:0007165]	-	ATP binding [GO:0005524]; protein serine/threonine kinase activity [GO:0004674]
TraesCS5B02G059300	-4.41115	Non-specific serine/threonine protein kinase (EC 2.7.11.1)	ATP binding [GO:0005524]; protein serine/threonine kinase activity [GO:0004674]; signal transduction [GO:0007165]	signal transduction [GO:0007165]	-	ATP binding [GO:0005524]; protein serine/threonine kinase activity [GO:0004674]
TraesCS5A02G057400	-4.12128	Non-specific serine/threonine protein kinase (EC 2.7.11.1)	ATP binding [GO:0005524]; protein serine/threonine kinase activity [GO:0004674]; signal transduction [GO:0007165]	signal transduction [GO:0007165]	-	ATP binding [GO:0005524]; protein serine/threonine kinase activity [GO:0004674]
TraesCS2B02G124100	2.23361	Non-specific serine/threonine protein kinase (EC 2.7.11.1)	ATP binding [GO:0005524]; protein serine/threonine kinase activity [GO:0004674]; signal transduction [GO:0007165]	signal transduction [GO:0007165]	-	ATP binding [GO:0005524]; protein serine/threonine kinase activity [GO:0004674]
TraesCS2D02G107100	2.24305	Non-specific serine/threonine protein kinase (EC 2.7.11.1)	ATP binding [GO:0005524]; protein serine/threonine kinase activity [GO:0004674]; signal transduction [GO:0007165]	signal transduction [GO:0007165]	-	ATP binding [GO:0005524]; protein serine/threonine kinase activity [GO:0004674]
TraesCS5B02G146500	2.65334	Non-specific serine/threonine protein kinase (EC 2.7.11.1)	ATP binding [GO:0005524]; protein serine/threonine kinase activity [GO:0004674]; signal transduction [GO:0007165]	signal transduction [GO:0007165]	-	ATP binding [GO:0005524]; protein serine/threonine kinase activity [GO:0004674]
TraesCS1D02G082500	2.69313	Non-specific serine/threonine protein kinase (EC 2.7.11.1)	ATP binding [GO:0005524]; protein serine/threonine kinase activity [GO:0004674]; signal transduction [GO:0007165]	signal transduction [GO:0007165]	-	ATP binding [GO:0005524]; protein serine/threonine kinase activity [GO:0004674]
TraesCS1B02G098600	2.74898	Non-specific serine/threonine protein kinase (EC 2.7.11.1)	ATP binding [GO:0005524]; protein serine/threonine kinase activity [GO:0004674]; signal transduction [GO:0007165]	signal transduction [GO:0007165]	-	ATP binding [GO:0005524]; protein serine/threonine kinase activity [GO:0004674]
TraesCS5A02G148000	2.79008	Non-specific serine/threonine protein kinase (EC 2.7.11.1)	ATP binding [GO:0005524]; protein serine/threonine kinase activity [GO:0004674]; signal transduction [GO:0007165]	signal transduction [GO:0007165]	-	ATP binding [GO:0005524]; protein serine/threonine kinase activity [GO:0004674]
TraesCS4A02G194800	3.01524	Non-specific serine/threonine protein kinase (EC 2.7.11.1)	ATP binding [GO:0005524]; protein serine/threonine kinase activity [GO:0004674]; signal transduction [GO:0007165]	signal transduction [GO:0007165]	-	ATP binding [GO:0005524]; protein serine/threonine kinase activity [GO:0004674]
TraesCS1A02G080600	4.5251	Non-specific serine/threonine protein kinase (EC 2.7.11.1)	ATP binding [GO:0005524]; protein serine/threonine kinase activity [GO:0004674]; signal transduction [GO:0007165]	signal transduction [GO:0007165]	-	ATP binding [GO:0005524]; protein serine/threonine kinase activity [GO:0004674]
TraesCS4D02G118500	4.57444	Non-specific serine/threonine protein kinase (EC 2.7.11.1)	ATP binding [GO:0005524]; protein serine/threonine kinase activity [GO:0004674]; signal transduction [GO:0007165]	signal transduction [GO:0007165]	-	ATP binding [GO:0005524]; protein serine/threonine kinase activity [GO:0004674]
TraesCS3D02G506000	2.10102	NOP5NT domain-containing protein	-	-	-	-
TraesCS2D02G414800	-2.32182	Oleosin	integral component of membrane [GO:0016021]; monolayer-surrounded lipid storage body [GO:0012511]	-	integral component of membrane [GO:0016021]; monolayer-surrounded lipid storage body [GO:0012511]	-
TraesCS3D02G339100	-3.85734	OVATE domain-containing protein	DNA binding [GO:0003677]; negative regulation of transcription, DNA-templated [GO:0045892]	negative regulation of transcription, DNA-templated [GO:0045892]	-	DNA binding [GO:0003677]
TraesCS1D02G299500	2.14141	OVATE domain-containing protein	DNA binding [GO:0003677]; negative regulation of transcription, DNA-templated [GO:0045892]	negative regulation of transcription, DNA-templated [GO:0045892]	-	DNA binding [GO:0003677]
TraesCS1B02G414100	-3.87467	OVATE domain-containing protein	negative regulation of transcription, DNA-templated [GO:0045892]	negative regulation of transcription, DNA-templated [GO:0045892]	-	-
TraesCS4B02G116800	-3.81415	OVATE domain-containing protein	negative regulation of transcription, DNA-templated [GO:0045892]	negative regulation of transcription, DNA-templated [GO:0045892]	-	-
TraesCS2D02G294600	2.00382	OVATE domain-containing protein	negative regulation of transcription, DNA-templated [GO:0045892]	negative regulation of transcription, DNA-templated [GO:0045892]	-	-
TraesCS3A02G151800	3.04322	OVATE domain-containing protein	negative regulation of transcription, DNA-templated [GO:0045892]	negative regulation of transcription, DNA-templated [GO:0045892]	-	-
TraesCS1D02G013700	-2.20131	Oxidored_FMN domain-containing protein	FMN binding [GO:0010181]; oxidoreductase activity [GO:0016491]	-	-	FMN binding [GO:0010181]; oxidoreductase activity [GO:0016491]
TraesCS7A02G174700	2.22794	Oxidored_FMN domain-containing protein	FMN binding [GO:0010181]; oxidoreductase activity [GO:0016491]	-	-	FMN binding [GO:0010181]; oxidoreductase activity [GO:0016491]
TraesCS6D02G302300	2.48599	Oxidored_FMN domain-containing protein	FMN binding [GO:0010181]; oxidoreductase activity [GO:0016491]	-	-	FMN binding [GO:0010181]; oxidoreductase activity [GO:0016491]
TraesCS7D02G176000	3.93276	Oxidored_FMN domain-containing protein	FMN binding [GO:0010181]; oxidoreductase activity [GO:0016491]	-	-	FMN binding [GO:0010181]; oxidoreductase activity [GO:0016491]
TraesCS7B02G079400	4.16659	Oxidored_FMN domain-containing protein	FMN binding [GO:0010181]; oxidoreductase activity [GO:0016491]	-	-	FMN binding [GO:0010181]; oxidoreductase activity [GO:0016491]
TraesCS7D02G175900	4.37899	Oxidored_FMN domain-containing protein	FMN binding [GO:0010181]; oxidoreductase activity [GO:0016491]	-	-	FMN binding [GO:0010181]; oxidoreductase activity [GO:0016491]
TraesCS7B02G079500	5.36083	Oxidored_FMN domain-containing protein	FMN binding [GO:0010181]; oxidoreductase activity [GO:0016491]	-	-	FMN binding [GO:0010181]; oxidoreductase activity [GO:0016491]
TraesCS5D02G014100	-4.46046	P450	integral component of membrane [GO:0016021]; heme binding [GO:0020037]; iron ion binding [GO:0005506]; oxidoreductase activity, acting on paired donors, with incorporation or reduction of molecular oxygen, NAD(P)H as one donor, and incorporation of one atom of oxygen [GO:0016709]	-	integral component of membrane [GO:0016021]	heme binding [GO:0020037]; iron ion binding [GO:0005506]; oxidoreductase activity, acting on paired donors, with incorporation or reduction of molecular oxygen, NAD(P)H as one donor, and incorporation of one atom of oxygen [GO:0016709]
TraesCS7B02G411200	-2.38368	Patatin (EC 3.1.1.-)	hydrolase activity [GO:0016787]; lipid catabolic process [GO:0016042]	lipid catabolic process [GO:0016042]	-	hydrolase activity [GO:0016787]
TraesCS7D02G491300	-2.10167	Patatin (EC 3.1.1.-)	hydrolase activity [GO:0016787]; lipid catabolic process [GO:0016042]	lipid catabolic process [GO:0016042]	-	hydrolase activity [GO:0016787]
TraesCS2D02G317800	2.65524	Pathogenesis-related protein	cytoplasm [GO:0005737]; nucleus [GO:0005634]; abscisic acid binding [GO:0010427]; protein phosphatase inhibitor activity [GO:0004864]; signaling receptor activity [GO:0038023]; abscisic acid-activated signaling pathway [GO:0009738]; defense response [GO:0006952]; regulation of protein serine/threonine phosphatase activity [GO:0080163]; response to biotic stimulus [GO:0009607]	abscisic acid-activated signaling pathway [GO:0009738]; defense response [GO:0006952]; regulation of protein serine/threonine phosphatase activity [GO:0080163]; response to biotic stimulus [GO:0009607]	cytoplasm [GO:0005737]; nucleus [GO:0005634]	abscisic acid binding [GO:0010427]; protein phosphatase inhibitor activity [GO:0004864]; signaling receptor activity [GO:0038023]
TraesCS5A02G439700	-2.1486	Pathogenesis-related protein 1-9	extracellular space [GO:0005615]	-	extracellular space [GO:0005615]	-
TraesCS3A02G533300	2.24784	Pectin acetylesterase (EC 3.1.1.-)	cell wall [GO:0005618]; extracellular region [GO:0005576]; hydrolase activity [GO:0016787]; cell wall organization [GO:0071555]	cell wall organization [GO:0071555]	cell wall [GO:0005618]; extracellular region [GO:0005576]	hydrolase activity [GO:0016787]
TraesCS5A02G486000	2.45306	Pectin acetylesterase (EC 3.1.1.-)	cell wall [GO:0005618]; extracellular region [GO:0005576]; hydrolase activity [GO:0016787]; cell wall organization [GO:0071555]	cell wall organization [GO:0071555]	cell wall [GO:0005618]; extracellular region [GO:0005576]	hydrolase activity [GO:0016787]
TraesCS3D02G538500	3.42667	Pectin acetylesterase (EC 3.1.1.-)	cell wall [GO:0005618]; extracellular region [GO:0005576]; hydrolase activity [GO:0016787]; cell wall organization [GO:0071555]	cell wall organization [GO:0071555]	cell wall [GO:0005618]; extracellular region [GO:0005576]	hydrolase activity [GO:0016787]
TraesCS3B02G610100	3.46987	Pectin acetylesterase (EC 3.1.1.-)	cell wall [GO:0005618]; extracellular region [GO:0005576]; hydrolase activity [GO:0016787]; cell wall organization [GO:0071555]	cell wall organization [GO:0071555]	cell wall [GO:0005618]; extracellular region [GO:0005576]	hydrolase activity [GO:0016787]
TraesCS3D02G180200	-3.0617	Pectinesterase (EC 3.1.1.11)	aspartyl esterase activity [GO:0045330]; pectinesterase activity [GO:0030599]; cell wall modification [GO:0042545]; pectin catabolic process [GO:0045490]	cell wall modification [GO:0042545]; pectin catabolic process [GO:0045490]	-	aspartyl esterase activity [GO:0045330]; pectinesterase activity [GO:0030599]
TraesCS6D02G324600	-2.12588	Pectinesterase (EC 3.1.1.11)	aspartyl esterase activity [GO:0045330]; enzyme inhibitor activity [GO:0004857]; pectinesterase activity [GO:0030599]; cell wall modification [GO:0042545]; pectin catabolic process [GO:0045490]	cell wall modification [GO:0042545]; pectin catabolic process [GO:0045490]	-	aspartyl esterase activity [GO:0045330]; enzyme inhibitor activity [GO:0004857]; pectinesterase activity [GO:0030599]
TraesCS2A02G109600	2.1517	Pectinesterase (EC 3.1.1.11)	aspartyl esterase activity [GO:0045330]; enzyme inhibitor activity [GO:0004857]; pectinesterase activity [GO:0030599]; cell wall modification [GO:0042545]; pectin catabolic process [GO:0045490]	cell wall modification [GO:0042545]; pectin catabolic process [GO:0045490]	-	aspartyl esterase activity [GO:0045330]; enzyme inhibitor activity [GO:0004857]; pectinesterase activity [GO:0030599]
TraesCS2A02G162500	-5.13212	Peptidase A1 domain-containing protein	aspartic-type endopeptidase activity [GO:0004190]	-	-	aspartic-type endopeptidase activity [GO:0004190]
TraesCS4A02G469600	-4.95547	Peptidase A1 domain-containing protein	aspartic-type endopeptidase activity [GO:0004190]	-	-	aspartic-type endopeptidase activity [GO:0004190]
TraesCS4A02G469500	-3.14911	Peptidase A1 domain-containing protein	aspartic-type endopeptidase activity [GO:0004190]	-	-	aspartic-type endopeptidase activity [GO:0004190]
TraesCS3D02G039300	2.10404	Peptidase A1 domain-containing protein	aspartic-type endopeptidase activity [GO:0004190]	-	-	aspartic-type endopeptidase activity [GO:0004190]
TraesCS3A02G040800	2.35724	Peptidase A1 domain-containing protein	aspartic-type endopeptidase activity [GO:0004190]	-	-	aspartic-type endopeptidase activity [GO:0004190]
TraesCS3A02G361500	3.39851	Peptidase A1 domain-containing protein	aspartic-type endopeptidase activity [GO:0004190]	-	-	aspartic-type endopeptidase activity [GO:0004190]
TraesCS4B02G384400	4.01654	Peptidase_S9 domain-containing protein	serine-type peptidase activity [GO:0008236]	-	-	serine-type peptidase activity [GO:0008236]
TraesCS3B02G149000	-2.64931	Peroxidase (EC 1.11.1.7)	extracellular region [GO:0005576]; plant-type cell wall [GO:0009505]; plasmodesma [GO:0009506]; heme binding [GO:0020037]; metal ion binding [GO:0046872]; peroxidase activity [GO:0004601]; hydrogen peroxide catabolic process [GO:0042744]; response to oxidative stress [GO:0006979]	hydrogen peroxide catabolic process [GO:0042744]; response to oxidative stress [GO:0006979]	extracellular region [GO:0005576]; plant-type cell wall [GO:0009505]; plasmodesma [GO:0009506]	heme binding [GO:0020037]; metal ion binding [GO:0046872]; peroxidase activity [GO:0004601]
TraesCS7B02G238200	-6.85301	Peroxidase (EC 1.11.1.7)	extracellular region [GO:0005576]; integral component of membrane [GO:0016021]; heme binding [GO:0020037]; metal ion binding [GO:0046872]; peroxidase activity [GO:0004601]; hydrogen peroxide catabolic process [GO:0042744]; response to oxidative stress [GO:0006979]	hydrogen peroxide catabolic process [GO:0042744]; response to oxidative stress [GO:0006979]	extracellular region [GO:0005576]; integral component of membrane [GO:0016021]	heme binding [GO:0020037]; metal ion binding [GO:0046872]; peroxidase activity [GO:0004601]
TraesCS6A02G324200	-4.9722	Peroxidase (EC 1.11.1.7)	extracellular region [GO:0005576]; heme binding [GO:0020037]; metal ion binding [GO:0046872]; peroxidase activity [GO:0004601]; hydrogen peroxide catabolic process [GO:0042744]; response to oxidative stress [GO:0006979]	hydrogen peroxide catabolic process [GO:0042744]; response to oxidative stress [GO:0006979]	extracellular region [GO:0005576]	heme binding [GO:0020037]; metal ion binding [GO:0046872]; peroxidase activity [GO:0004601]
TraesCS1B02G115800	-4.30882	Peroxidase (EC 1.11.1.7)	extracellular region [GO:0005576]; heme binding [GO:0020037]; metal ion binding [GO:0046872]; peroxidase activity [GO:0004601]; hydrogen peroxide catabolic process [GO:0042744]; response to oxidative stress [GO:0006979]	hydrogen peroxide catabolic process [GO:0042744]; response to oxidative stress [GO:0006979]	extracellular region [GO:0005576]	heme binding [GO:0020037]; metal ion binding [GO:0046872]; peroxidase activity [GO:0004601]
TraesCS2D02G107400	-4.15403	Peroxidase (EC 1.11.1.7)	extracellular region [GO:0005576]; heme binding [GO:0020037]; metal ion binding [GO:0046872]; peroxidase activity [GO:0004601]; hydrogen peroxide catabolic process [GO:0042744]; response to oxidative stress [GO:0006979]	hydrogen peroxide catabolic process [GO:0042744]; response to oxidative stress [GO:0006979]	extracellular region [GO:0005576]	heme binding [GO:0020037]; metal ion binding [GO:0046872]; peroxidase activity [GO:0004601]
TraesCS7D02G420800	-4.11073	Peroxidase (EC 1.11.1.7)	extracellular region [GO:0005576]; heme binding [GO:0020037]; metal ion binding [GO:0046872]; peroxidase activity [GO:0004601]; hydrogen peroxide catabolic process [GO:0042744]; response to oxidative stress [GO:0006979]	hydrogen peroxide catabolic process [GO:0042744]; response to oxidative stress [GO:0006979]	extracellular region [GO:0005576]	heme binding [GO:0020037]; metal ion binding [GO:0046872]; peroxidase activity [GO:0004601]
TraesCS3D02G189900	-3.88466	Peroxidase (EC 1.11.1.7)	extracellular region [GO:0005576]; heme binding [GO:0020037]; metal ion binding [GO:0046872]; peroxidase activity [GO:0004601]; hydrogen peroxide catabolic process [GO:0042744]; response to oxidative stress [GO:0006979]	hydrogen peroxide catabolic process [GO:0042744]; response to oxidative stress [GO:0006979]	extracellular region [GO:0005576]	heme binding [GO:0020037]; metal ion binding [GO:0046872]; peroxidase activity [GO:0004601]
TraesCS6D02G303900	-3.71862	Peroxidase (EC 1.11.1.7)	extracellular region [GO:0005576]; heme binding [GO:0020037]; metal ion binding [GO:0046872]; peroxidase activity [GO:0004601]; hydrogen peroxide catabolic process [GO:0042744]; response to oxidative stress [GO:0006979]	hydrogen peroxide catabolic process [GO:0042744]; response to oxidative stress [GO:0006979]	extracellular region [GO:0005576]	heme binding [GO:0020037]; metal ion binding [GO:0046872]; peroxidase activity [GO:0004601]
TraesCS2D02G108600	-3.55121	Peroxidase (EC 1.11.1.7)	extracellular region [GO:0005576]; heme binding [GO:0020037]; metal ion binding [GO:0046872]; peroxidase activity [GO:0004601]; hydrogen peroxide catabolic process [GO:0042744]; response to oxidative stress [GO:0006979]	hydrogen peroxide catabolic process [GO:0042744]; response to oxidative stress [GO:0006979]	extracellular region [GO:0005576]	heme binding [GO:0020037]; metal ion binding [GO:0046872]; peroxidase activity [GO:0004601]
TraesCS2A02G107500	-3.1534	Peroxidase (EC 1.11.1.7)	extracellular region [GO:0005576]; heme binding [GO:0020037]; metal ion binding [GO:0046872]; peroxidase activity [GO:0004601]; hydrogen peroxide catabolic process [GO:0042744]; response to oxidative stress [GO:0006979]	hydrogen peroxide catabolic process [GO:0042744]; response to oxidative stress [GO:0006979]	extracellular region [GO:0005576]	heme binding [GO:0020037]; metal ion binding [GO:0046872]; peroxidase activity [GO:0004601]
TraesCS2A02G108700	-2.85978	Peroxidase (EC 1.11.1.7)	extracellular region [GO:0005576]; heme binding [GO:0020037]; metal ion binding [GO:0046872]; peroxidase activity [GO:0004601]; hydrogen peroxide catabolic process [GO:0042744]; response to oxidative stress [GO:0006979]	hydrogen peroxide catabolic process [GO:0042744]; response to oxidative stress [GO:0006979]	extracellular region [GO:0005576]	heme binding [GO:0020037]; metal ion binding [GO:0046872]; peroxidase activity [GO:0004601]
TraesCS2B02G489800	-2.7739	Peroxidase (EC 1.11.1.7)	extracellular region [GO:0005576]; heme binding [GO:0020037]; metal ion binding [GO:0046872]; peroxidase activity [GO:0004601]; hydrogen peroxide catabolic process [GO:0042744]; response to oxidative stress [GO:0006979]	hydrogen peroxide catabolic process [GO:0042744]; response to oxidative stress [GO:0006979]	extracellular region [GO:0005576]	heme binding [GO:0020037]; metal ion binding [GO:0046872]; peroxidase activity [GO:0004601]
TraesCS4A02G127900	-2.61521	Peroxidase (EC 1.11.1.7)	extracellular region [GO:0005576]; heme binding [GO:0020037]; metal ion binding [GO:0046872]; peroxidase activity [GO:0004601]; hydrogen peroxide catabolic process [GO:0042744]; response to oxidative stress [GO:0006979]	hydrogen peroxide catabolic process [GO:0042744]; response to oxidative stress [GO:0006979]	extracellular region [GO:0005576]	heme binding [GO:0020037]; metal ion binding [GO:0046872]; peroxidase activity [GO:0004601]
TraesCS1B02G115900	-2.50398	Peroxidase (EC 1.11.1.7)	extracellular region [GO:0005576]; heme binding [GO:0020037]; metal ion binding [GO:0046872]; peroxidase activity [GO:0004601]; hydrogen peroxide catabolic process [GO:0042744]; response to oxidative stress [GO:0006979]	hydrogen peroxide catabolic process [GO:0042744]; response to oxidative stress [GO:0006979]	extracellular region [GO:0005576]	heme binding [GO:0020037]; metal ion binding [GO:0046872]; peroxidase activity [GO:0004601]
TraesCS2A02G147800	-2.49013	Peroxidase (EC 1.11.1.7)	extracellular region [GO:0005576]; heme binding [GO:0020037]; metal ion binding [GO:0046872]; peroxidase activity [GO:0004601]; hydrogen peroxide catabolic process [GO:0042744]; response to oxidative stress [GO:0006979]	hydrogen peroxide catabolic process [GO:0042744]; response to oxidative stress [GO:0006979]	extracellular region [GO:0005576]	heme binding [GO:0020037]; metal ion binding [GO:0046872]; peroxidase activity [GO:0004601]
TraesCS3A02G185900	-2.34742	Peroxidase (EC 1.11.1.7)	extracellular region [GO:0005576]; heme binding [GO:0020037]; metal ion binding [GO:0046872]; peroxidase activity [GO:0004601]; hydrogen peroxide catabolic process [GO:0042744]; response to oxidative stress [GO:0006979]	hydrogen peroxide catabolic process [GO:0042744]; response to oxidative stress [GO:0006979]	extracellular region [GO:0005576]	heme binding [GO:0020037]; metal ion binding [GO:0046872]; peroxidase activity [GO:0004601]
TraesCS2B02G125200	-2.29797	Peroxidase (EC 1.11.1.7)	extracellular region [GO:0005576]; heme binding [GO:0020037]; metal ion binding [GO:0046872]; peroxidase activity [GO:0004601]; hydrogen peroxide catabolic process [GO:0042744]; response to oxidative stress [GO:0006979]	hydrogen peroxide catabolic process [GO:0042744]; response to oxidative stress [GO:0006979]	extracellular region [GO:0005576]	heme binding [GO:0020037]; metal ion binding [GO:0046872]; peroxidase activity [GO:0004601]
TraesCS2B02G124800	-2.22836	Peroxidase (EC 1.11.1.7)	extracellular region [GO:0005576]; heme binding [GO:0020037]; metal ion binding [GO:0046872]; peroxidase activity [GO:0004601]; hydrogen peroxide catabolic process [GO:0042744]; response to oxidative stress [GO:0006979]	hydrogen peroxide catabolic process [GO:0042744]; response to oxidative stress [GO:0006979]	extracellular region [GO:0005576]	heme binding [GO:0020037]; metal ion binding [GO:0046872]; peroxidase activity [GO:0004601]
TraesCS5D02G410500	-2.21575	Peroxidase (EC 1.11.1.7)	extracellular region [GO:0005576]; heme binding [GO:0020037]; metal ion binding [GO:0046872]; peroxidase activity [GO:0004601]; hydrogen peroxide catabolic process [GO:0042744]; response to oxidative stress [GO:0006979]	hydrogen peroxide catabolic process [GO:0042744]; response to oxidative stress [GO:0006979]	extracellular region [GO:0005576]	heme binding [GO:0020037]; metal ion binding [GO:0046872]; peroxidase activity [GO:0004601]
TraesCS3A02G297200	3.25335	Peroxidase (EC 1.11.1.7)	extracellular region [GO:0005576]; heme binding [GO:0020037]; metal ion binding [GO:0046872]; peroxidase activity [GO:0004601]; hydrogen peroxide catabolic process [GO:0042744]; response to oxidative stress [GO:0006979]	hydrogen peroxide catabolic process [GO:0042744]; response to oxidative stress [GO:0006979]	extracellular region [GO:0005576]	heme binding [GO:0020037]; metal ion binding [GO:0046872]; peroxidase activity [GO:0004601]
TraesCS3D02G305300	3.57319	Peroxidase (EC 1.11.1.7)	extracellular region [GO:0005576]; heme binding [GO:0020037]; metal ion binding [GO:0046872]; peroxidase activity [GO:0004601]; hydrogen peroxide catabolic process [GO:0042744]; response to oxidative stress [GO:0006979]	hydrogen peroxide catabolic process [GO:0042744]; response to oxidative stress [GO:0006979]	extracellular region [GO:0005576]	heme binding [GO:0020037]; metal ion binding [GO:0046872]; peroxidase activity [GO:0004601]
TraesCS3A02G297100	3.57539	Peroxidase (EC 1.11.1.7)	extracellular region [GO:0005576]; heme binding [GO:0020037]; metal ion binding [GO:0046872]; peroxidase activity [GO:0004601]; hydrogen peroxide catabolic process [GO:0042744]; response to oxidative stress [GO:0006979]	hydrogen peroxide catabolic process [GO:0042744]; response to oxidative stress [GO:0006979]	extracellular region [GO:0005576]	heme binding [GO:0020037]; metal ion binding [GO:0046872]; peroxidase activity [GO:0004601]
TraesCS2B02G126200	4.31813	Peroxidase (EC 1.11.1.7)	extracellular region [GO:0005576]; heme binding [GO:0020037]; metal ion binding [GO:0046872]; peroxidase activity [GO:0004601]; hydrogen peroxide catabolic process [GO:0042744]; response to oxidative stress [GO:0006979]	hydrogen peroxide catabolic process [GO:0042744]; response to oxidative stress [GO:0006979]	extracellular region [GO:0005576]	heme binding [GO:0020037]; metal ion binding [GO:0046872]; peroxidase activity [GO:0004601]
TraesCS6A02G047600	4.33113	Peroxidase (EC 1.11.1.7)	extracellular region [GO:0005576]; heme binding [GO:0020037]; metal ion binding [GO:0046872]; peroxidase activity [GO:0004601]; hydrogen peroxide catabolic process [GO:0042744]; response to oxidative stress [GO:0006979]	hydrogen peroxide catabolic process [GO:0042744]; response to oxidative stress [GO:0006979]	extracellular region [GO:0005576]	heme binding [GO:0020037]; metal ion binding [GO:0046872]; peroxidase activity [GO:0004601]
TraesCS2B02G125100	-2.4435	PEROXIDASE_4 domain-containing protein	heme binding [GO:0020037]; peroxidase activity [GO:0004601]; response to oxidative stress [GO:0006979]	response to oxidative stress [GO:0006979]	-	heme binding [GO:0020037]; peroxidase activity [GO:0004601]
TraesCS3D02G305400	2.48181	PEROXIDASE_4 domain-containing protein	heme binding [GO:0020037]; peroxidase activity [GO:0004601]; response to oxidative stress [GO:0006979]	response to oxidative stress [GO:0006979]	-	heme binding [GO:0020037]; peroxidase activity [GO:0004601]
TraesCS3D02G163000	2.35371	PH domain-containing protein	integral component of membrane [GO:0016021]	-	integral component of membrane [GO:0016021]	-
TraesCS3B02G584800	-3.51891	PHB domain-containing protein	-	-	-	-
TraesCS2A02G312700	2.13737	PHD-type domain-containing protein	histone binding [GO:0042393]; metal ion binding [GO:0046872]; regulation of transcription, DNA-templated [GO:0006355]	regulation of transcription, DNA-templated [GO:0006355]	-	histone binding [GO:0042393]; metal ion binding [GO:0046872]
TraesCS5D02G255500	-3.3535	Phytocyanin domain-containing protein	integral component of membrane [GO:0016021]; electron transfer activity [GO:0009055]	-	integral component of membrane [GO:0016021]	electron transfer activity [GO:0009055]
TraesCS7D02G304800	4.48081	Phytocyanin domain-containing protein	integral component of membrane [GO:0016021]; electron transfer activity [GO:0009055]	-	integral component of membrane [GO:0016021]	electron transfer activity [GO:0009055]
TraesCS5A02G428500	-3.76852	Phytocyanin domain-containing protein	electron transfer activity [GO:0009055]	-	-	electron transfer activity [GO:0009055]
TraesCS5B02G246200	-3.33867	Phytocyanin domain-containing protein	electron transfer activity [GO:0009055]	-	-	electron transfer activity [GO:0009055]
TraesCS3D02G272600	2.68799	Phytocyanin domain-containing protein	electron transfer activity [GO:0009055]	-	-	electron transfer activity [GO:0009055]
TraesCS2A02G541800	3.5377	Phytocyanin domain-containing protein	electron transfer activity [GO:0009055]	-	-	electron transfer activity [GO:0009055]
TraesCS2D02G543600	3.58214	Phytocyanin domain-containing protein	electron transfer activity [GO:0009055]	-	-	electron transfer activity [GO:0009055]
TraesCS7B02G208300	3.66419	Phytocyanin domain-containing protein	electron transfer activity [GO:0009055]	-	-	electron transfer activity [GO:0009055]
TraesCS7D02G304900	4.27172	Phytocyanin domain-containing protein	electron transfer activity [GO:0009055]	-	-	electron transfer activity [GO:0009055]
TraesCS7B02G489300	-2.67377	PIPK domain-containing protein	ATP binding [GO:0005524]; phosphatidylinositol phosphate kinase activity [GO:0016307]	-	-	ATP binding [GO:0005524]; phosphatidylinositol phosphate kinase activity [GO:0016307]
TraesCS7A02G183000	-4.1956	PKS_ER domain-containing protein	oxidoreductase activity [GO:0016491]; zinc ion binding [GO:0008270]	-	-	oxidoreductase activity [GO:0016491]; zinc ion binding [GO:0008270]
TraesCS6B02G406200	-2.68175	PKS_ER domain-containing protein	oxidoreductase activity [GO:0016491]; zinc ion binding [GO:0008270]	-	-	oxidoreductase activity [GO:0016491]; zinc ion binding [GO:0008270]
TraesCS5D02G210600	2.52261	PKS_ER domain-containing protein	oxidoreductase activity [GO:0016491]; zinc ion binding [GO:0008270]	-	-	oxidoreductase activity [GO:0016491]; zinc ion binding [GO:0008270]
TraesCS5A02G205700	2.55708	PKS_ER domain-containing protein	oxidoreductase activity [GO:0016491]; zinc ion binding [GO:0008270]	-	-	oxidoreductase activity [GO:0016491]; zinc ion binding [GO:0008270]
TraesCS5B02G202700	3.10974	PKS_ER domain-containing protein	oxidoreductase activity [GO:0016491]; zinc ion binding [GO:0008270]	-	-	oxidoreductase activity [GO:0016491]; zinc ion binding [GO:0008270]
TraesCS2D02G276700	3.81223	PKS_ER domain-containing protein	oxidoreductase activity [GO:0016491]	-	-	oxidoreductase activity [GO:0016491]
TraesCS3B02G257000	-2.94326	PlsC domain-containing protein	integral component of membrane [GO:0016021]; transferase activity, transferring acyl groups [GO:0016746]	-	integral component of membrane [GO:0016021]	transferase activity, transferring acyl groups [GO:0016746]
TraesCS5A02G086200	2.30236	PlsC domain-containing protein	integral component of membrane [GO:0016021]; transferase activity, transferring acyl groups [GO:0016746]	-	integral component of membrane [GO:0016021]	transferase activity, transferring acyl groups [GO:0016746]
TraesCS4A02G021500	7.42972	PlsC domain-containing protein	integral component of membrane [GO:0016021]; transferase activity, transferring acyl groups [GO:0016746]	-	integral component of membrane [GO:0016021]	transferase activity, transferring acyl groups [GO:0016746]
TraesCS3D02G155000	-4.52113	PlsC domain-containing protein	transferase activity, transferring acyl groups [GO:0016746]	-	-	transferase activity, transferring acyl groups [GO:0016746]
TraesCS6D02G355900	-2.80548	PMD domain-containing protein	-	-	-	-
TraesCS1A02G180000	-2.23241	PMEI domain-containing protein	enzyme inhibitor activity [GO:0004857]	-	-	enzyme inhibitor activity [GO:0004857]
TraesCS2D02G467500	-2.04678	PMEI domain-containing protein	enzyme inhibitor activity [GO:0004857]	-	-	enzyme inhibitor activity [GO:0004857]
TraesCS7A02G406500	2.26763	PMEI domain-containing protein	enzyme inhibitor activity [GO:0004857]	-	-	enzyme inhibitor activity [GO:0004857]
TraesCS7D02G400200	3.17308	PMEI domain-containing protein	enzyme inhibitor activity [GO:0004857]	-	-	enzyme inhibitor activity [GO:0004857]
TraesCS2D02G452700	4.07043	PMEI domain-containing protein	enzyme inhibitor activity [GO:0004857]	-	-	enzyme inhibitor activity [GO:0004857]
TraesCS3B02G263600	-3.8471	PMR5N domain-containing protein	integral component of membrane [GO:0016021]	-	integral component of membrane [GO:0016021]	-
TraesCS3B02G036500	3.80073	PNPLA domain-containing protein	lipid metabolic process [GO:0006629]	lipid metabolic process [GO:0006629]	-	-
TraesCS3D02G033600	4.66963	PNPLA domain-containing protein	lipid metabolic process [GO:0006629]	lipid metabolic process [GO:0006629]	-	-
TraesCS7B02G340400	-2.05616	PORR domain-containing protein	-	-	-	-
TraesCS3A02G478300	-5.09344	Potassium transporter	integral component of membrane [GO:0016021]; potassium ion transmembrane transporter activity [GO:0015079]	-	integral component of membrane [GO:0016021]	potassium ion transmembrane transporter activity [GO:0015079]
TraesCS6D02G383400	-2.66749	PPC domain-containing protein	AT DNA binding [GO:0003680]	-	-	AT DNA binding [GO:0003680]
TraesCS6B02G051200	-5.13732	PPM-type phosphatase domain-containing protein	metal ion binding [GO:0046872]; protein serine/threonine phosphatase activity [GO:0004722]	-	-	metal ion binding [GO:0046872]; protein serine/threonine phosphatase activity [GO:0004722]
TraesCS6A02G037000	-3.87762	PPM-type phosphatase domain-containing protein	metal ion binding [GO:0046872]; protein serine/threonine phosphatase activity [GO:0004722]	-	-	metal ion binding [GO:0046872]; protein serine/threonine phosphatase activity [GO:0004722]
TraesCS7A02G371100	2.55109	PPM-type phosphatase domain-containing protein	metal ion binding [GO:0046872]; protein serine/threonine phosphatase activity [GO:0004722]	-	-	metal ion binding [GO:0046872]; protein serine/threonine phosphatase activity [GO:0004722]
TraesCS1A02G208700	-3.85529	PRONE domain-containing protein	Rho guanyl-nucleotide exchange factor activity [GO:0005089]	-	-	Rho guanyl-nucleotide exchange factor activity [GO:0005089]
TraesCS2D02G397500	2.00416	Protein DETOXIFICATION (Multidrug and toxic compound extrusion protein)	integral component of membrane [GO:0016021]; antiporter activity [GO:0015297]; xenobiotic transmembrane transporter activity [GO:0042910]	-	integral component of membrane [GO:0016021]	antiporter activity [GO:0015297]; xenobiotic transmembrane transporter activity [GO:0042910]
TraesCS4A02G245300	2.85976	Protein DETOXIFICATION (Multidrug and toxic compound extrusion protein)	integral component of membrane [GO:0016021]; antiporter activity [GO:0015297]; xenobiotic transmembrane transporter activity [GO:0042910]	-	integral component of membrane [GO:0016021]	antiporter activity [GO:0015297]; xenobiotic transmembrane transporter activity [GO:0042910]
TraesCS3B02G563500	2.89594	Protein DETOXIFICATION (Multidrug and toxic compound extrusion protein)	integral component of membrane [GO:0016021]; antiporter activity [GO:0015297]; xenobiotic transmembrane transporter activity [GO:0042910]	-	integral component of membrane [GO:0016021]	antiporter activity [GO:0015297]; xenobiotic transmembrane transporter activity [GO:0042910]
TraesCS3B02G440700	3.35078	Protein kinase domain-containing protein	ATP binding [GO:0005524]; protein tyrosine kinase activity [GO:0004713]	-	-	ATP binding [GO:0005524]; protein tyrosine kinase activity [GO:0004713]
TraesCS2B02G251700	-2.61457	Protein kinase domain-containing protein	integral component of membrane [GO:0016021]; ATP binding [GO:0005524]; protein serine/threonine kinase activity [GO:0004674]	-	integral component of membrane [GO:0016021]	ATP binding [GO:0005524]; protein serine/threonine kinase activity [GO:0004674]
TraesCS2A02G559400	-2.25432	Protein kinase domain-containing protein	integral component of membrane [GO:0016021]; ATP binding [GO:0005524]; protein serine/threonine kinase activity [GO:0004674]	-	integral component of membrane [GO:0016021]	ATP binding [GO:0005524]; protein serine/threonine kinase activity [GO:0004674]
TraesCS4A02G478700	-2.22757	Protein kinase domain-containing protein	integral component of membrane [GO:0016021]; ATP binding [GO:0005524]; protein serine/threonine kinase activity [GO:0004674]	-	integral component of membrane [GO:0016021]	ATP binding [GO:0005524]; protein serine/threonine kinase activity [GO:0004674]
TraesCS6B02G470600	-2.16408	Protein kinase domain-containing protein	integral component of membrane [GO:0016021]; ATP binding [GO:0005524]; protein serine/threonine kinase activity [GO:0004674]	-	integral component of membrane [GO:0016021]	ATP binding [GO:0005524]; protein serine/threonine kinase activity [GO:0004674]
TraesCS4A02G078100	2.38683	Protein kinase domain-containing protein	integral component of membrane [GO:0016021]; ATP binding [GO:0005524]; protein serine/threonine kinase activity [GO:0004674]	-	integral component of membrane [GO:0016021]	ATP binding [GO:0005524]; protein serine/threonine kinase activity [GO:0004674]
TraesCS5A02G285000	2.41267	Protein kinase domain-containing protein	integral component of membrane [GO:0016021]; ATP binding [GO:0005524]; protein serine/threonine kinase activity [GO:0004674]	-	integral component of membrane [GO:0016021]	ATP binding [GO:0005524]; protein serine/threonine kinase activity [GO:0004674]
TraesCS7A02G377900	2.68787	Protein kinase domain-containing protein	integral component of membrane [GO:0016021]; ATP binding [GO:0005524]; protein serine/threonine kinase activity [GO:0004674]	-	integral component of membrane [GO:0016021]	ATP binding [GO:0005524]; protein serine/threonine kinase activity [GO:0004674]
TraesCS4B02G193700	2.80012	Protein kinase domain-containing protein	integral component of membrane [GO:0016021]; ATP binding [GO:0005524]; protein serine/threonine kinase activity [GO:0004674]	-	integral component of membrane [GO:0016021]	ATP binding [GO:0005524]; protein serine/threonine kinase activity [GO:0004674]
TraesCS7A02G367100	3.25673	Protein kinase domain-containing protein	integral component of membrane [GO:0016021]; ATP binding [GO:0005524]; protein serine/threonine kinase activity [GO:0004674]	-	integral component of membrane [GO:0016021]	ATP binding [GO:0005524]; protein serine/threonine kinase activity [GO:0004674]
TraesCS4D02G194700	4.32976	Protein kinase domain-containing protein	integral component of membrane [GO:0016021]; ATP binding [GO:0005524]; protein serine/threonine kinase activity [GO:0004674]	-	integral component of membrane [GO:0016021]	ATP binding [GO:0005524]; protein serine/threonine kinase activity [GO:0004674]
TraesCS6B02G470200	-2.52901	Protein kinase domain-containing protein	ATP binding [GO:0005524]; protein serine/threonine kinase activity [GO:0004674]	-	-	ATP binding [GO:0005524]; protein serine/threonine kinase activity [GO:0004674]
TraesCS2B02G398900	2.04902	Protein kinase domain-containing protein	ATP binding [GO:0005524]; protein serine/threonine kinase activity [GO:0004674]	-	-	ATP binding [GO:0005524]; protein serine/threonine kinase activity [GO:0004674]
TraesCS6B02G257800	2.0741	Protein kinase domain-containing protein	ATP binding [GO:0005524]; protein serine/threonine kinase activity [GO:0004674]	-	-	ATP binding [GO:0005524]; protein serine/threonine kinase activity [GO:0004674]
TraesCS6B02G057600	2.9919	Protein kinase domain-containing protein	ATP binding [GO:0005524]; protein serine/threonine kinase activity [GO:0004674]	-	-	ATP binding [GO:0005524]; protein serine/threonine kinase activity [GO:0004674]
TraesCS6B02G044800	4.27581	Protein kinase domain-containing protein	ATP binding [GO:0005524]; protein serine/threonine kinase activity [GO:0004674]	-	-	ATP binding [GO:0005524]; protein serine/threonine kinase activity [GO:0004674]
TraesCS4A02G224800	-4.26867	Protein kinase domain-containing protein	integral component of membrane [GO:0016021]; ATP binding [GO:0005524]; protein kinase activity [GO:0004672]	-	integral component of membrane [GO:0016021]	ATP binding [GO:0005524]; protein kinase activity [GO:0004672]
TraesCS1B02G389400	-3.73947	Protein kinase domain-containing protein	integral component of membrane [GO:0016021]; ATP binding [GO:0005524]; protein kinase activity [GO:0004672]	-	integral component of membrane [GO:0016021]	ATP binding [GO:0005524]; protein kinase activity [GO:0004672]
TraesCS1D02G348200	-3.62249	Protein kinase domain-containing protein	integral component of membrane [GO:0016021]; ATP binding [GO:0005524]; protein kinase activity [GO:0004672]	-	integral component of membrane [GO:0016021]	ATP binding [GO:0005524]; protein kinase activity [GO:0004672]
TraesCS2D02G024300	-2.82423	Protein kinase domain-containing protein	integral component of membrane [GO:0016021]; ATP binding [GO:0005524]; protein kinase activity [GO:0004672]	-	integral component of membrane [GO:0016021]	ATP binding [GO:0005524]; protein kinase activity [GO:0004672]
TraesCS2D02G091000	-2.65103	Protein kinase domain-containing protein	integral component of membrane [GO:0016021]; ATP binding [GO:0005524]; protein kinase activity [GO:0004672]	-	integral component of membrane [GO:0016021]	ATP binding [GO:0005524]; protein kinase activity [GO:0004672]
TraesCS1A02G433500	-2.4548	Protein kinase domain-containing protein	integral component of membrane [GO:0016021]; ATP binding [GO:0005524]; protein kinase activity [GO:0004672]	-	integral component of membrane [GO:0016021]	ATP binding [GO:0005524]; protein kinase activity [GO:0004672]
TraesCS4A02G491600	-2.0725	Protein kinase domain-containing protein	integral component of membrane [GO:0016021]; ATP binding [GO:0005524]; protein kinase activity [GO:0004672]	-	integral component of membrane [GO:0016021]	ATP binding [GO:0005524]; protein kinase activity [GO:0004672]
TraesCS2D02G017500	-2.01318	Protein kinase domain-containing protein	integral component of membrane [GO:0016021]; ATP binding [GO:0005524]; protein kinase activity [GO:0004672]	-	integral component of membrane [GO:0016021]	ATP binding [GO:0005524]; protein kinase activity [GO:0004672]
TraesCS5B02G015200	-2.0049	Protein kinase domain-containing protein	integral component of membrane [GO:0016021]; ATP binding [GO:0005524]; protein kinase activity [GO:0004672]	-	integral component of membrane [GO:0016021]	ATP binding [GO:0005524]; protein kinase activity [GO:0004672]
TraesCS6B02G150000	2.07567	Protein kinase domain-containing protein	integral component of membrane [GO:0016021]; ATP binding [GO:0005524]; protein kinase activity [GO:0004672]	-	integral component of membrane [GO:0016021]	ATP binding [GO:0005524]; protein kinase activity [GO:0004672]
TraesCS6B02G193500	2.62779	Protein kinase domain-containing protein	integral component of membrane [GO:0016021]; ATP binding [GO:0005524]; protein kinase activity [GO:0004672]	-	integral component of membrane [GO:0016021]	ATP binding [GO:0005524]; protein kinase activity [GO:0004672]
TraesCS4B02G008100	2.74612	Protein kinase domain-containing protein	integral component of membrane [GO:0016021]; ATP binding [GO:0005524]; protein kinase activity [GO:0004672]	-	integral component of membrane [GO:0016021]	ATP binding [GO:0005524]; protein kinase activity [GO:0004672]
TraesCS1D02G033200	3.15792	Protein kinase domain-containing protein	integral component of membrane [GO:0016021]; ATP binding [GO:0005524]; protein kinase activity [GO:0004672]	-	integral component of membrane [GO:0016021]	ATP binding [GO:0005524]; protein kinase activity [GO:0004672]
TraesCS5B02G544900	4.08163	Protein kinase domain-containing protein	integral component of membrane [GO:0016021]; ATP binding [GO:0005524]; protein kinase activity [GO:0004672]	-	integral component of membrane [GO:0016021]	ATP binding [GO:0005524]; protein kinase activity [GO:0004672]
TraesCS2D02G500900	4.15561	Protein kinase domain-containing protein	integral component of membrane [GO:0016021]; ATP binding [GO:0005524]; protein kinase activity [GO:0004672]	-	integral component of membrane [GO:0016021]	ATP binding [GO:0005524]; protein kinase activity [GO:0004672]
TraesCS2A02G023900	-2.4331	Protein kinase domain-containing protein	ATP binding [GO:0005524]; protein kinase activity [GO:0004672]	-	-	ATP binding [GO:0005524]; protein kinase activity [GO:0004672]
TraesCS1D02G364000	-2.12862	Protein kinase domain-containing protein	ATP binding [GO:0005524]; protein kinase activity [GO:0004672]	-	-	ATP binding [GO:0005524]; protein kinase activity [GO:0004672]
TraesCS5B02G294100	2.01201	Protein kinase domain-containing protein	ATP binding [GO:0005524]; protein kinase activity [GO:0004672]	-	-	ATP binding [GO:0005524]; protein kinase activity [GO:0004672]
TraesCS1A02G367000	2.23667	Protein kinase domain-containing protein	ATP binding [GO:0005524]; protein kinase activity [GO:0004672]	-	-	ATP binding [GO:0005524]; protein kinase activity [GO:0004672]
TraesCS1B02G384900	2.36273	Protein kinase domain-containing protein	ATP binding [GO:0005524]; protein kinase activity [GO:0004672]	-	-	ATP binding [GO:0005524]; protein kinase activity [GO:0004672]
TraesCS7B02G428000	2.5286	Protein kinase domain-containing protein	ATP binding [GO:0005524]; protein kinase activity [GO:0004672]	-	-	ATP binding [GO:0005524]; protein kinase activity [GO:0004672]
TraesCS1A02G367200	2.5345	Protein kinase domain-containing protein	ATP binding [GO:0005524]; protein kinase activity [GO:0004672]	-	-	ATP binding [GO:0005524]; protein kinase activity [GO:0004672]
TraesCS5A02G294800	2.58234	Protein kinase domain-containing protein	ATP binding [GO:0005524]; protein kinase activity [GO:0004672]	-	-	ATP binding [GO:0005524]; protein kinase activity [GO:0004672]
TraesCS1A02G367100	2.64194	Protein kinase domain-containing protein	ATP binding [GO:0005524]; protein kinase activity [GO:0004672]	-	-	ATP binding [GO:0005524]; protein kinase activity [GO:0004672]
TraesCS5D02G302200	3.10622	Protein kinase domain-containing protein	ATP binding [GO:0005524]; protein kinase activity [GO:0004672]	-	-	ATP binding [GO:0005524]; protein kinase activity [GO:0004672]
TraesCS7B02G415600	-2.80062	Protein kinase domain-containing protein	integral component of membrane [GO:0016021]; ATP binding [GO:0005524]; carbohydrate binding [GO:0030246]; protein serine/threonine kinase activity [GO:0004674]	-	integral component of membrane [GO:0016021]	ATP binding [GO:0005524]; carbohydrate binding [GO:0030246]; protein serine/threonine kinase activity [GO:0004674]
TraesCS6D02G191400	-2.92583	Protein kinase domain-containing protein	integral component of membrane [GO:0016021]; ATP binding [GO:0005524]; carbohydrate binding [GO:0030246]; protein kinase activity [GO:0004672]	-	integral component of membrane [GO:0016021]	ATP binding [GO:0005524]; carbohydrate binding [GO:0030246]; protein kinase activity [GO:0004672]
TraesCS1B02G084500	-2.38094	Protein kinase domain-containing protein	integral component of membrane [GO:0016021]; ATP binding [GO:0005524]; carbohydrate binding [GO:0030246]; protein kinase activity [GO:0004672]	-	integral component of membrane [GO:0016021]	ATP binding [GO:0005524]; carbohydrate binding [GO:0030246]; protein kinase activity [GO:0004672]
TraesCS2D02G017600	-2.23545	Protein kinase domain-containing protein	integral component of membrane [GO:0016021]; ATP binding [GO:0005524]; carbohydrate binding [GO:0030246]; protein kinase activity [GO:0004672]	-	integral component of membrane [GO:0016021]	ATP binding [GO:0005524]; carbohydrate binding [GO:0030246]; protein kinase activity [GO:0004672]
TraesCS2A02G371600	2.50972	Protein kinase domain-containing protein	integral component of membrane [GO:0016021]; ATP binding [GO:0005524]; carbohydrate binding [GO:0030246]; protein kinase activity [GO:0004672]	-	integral component of membrane [GO:0016021]	ATP binding [GO:0005524]; carbohydrate binding [GO:0030246]; protein kinase activity [GO:0004672]
TraesCS1B02G020200	-2.90404	Protein kinase domain-containing protein	integral component of membrane [GO:0016021]; ATP binding [GO:0005524]; calcium ion binding [GO:0005509]; polysaccharide binding [GO:0030247]; protein serine/threonine kinase activity [GO:0004674]	-	integral component of membrane [GO:0016021]	ATP binding [GO:0005524]; calcium ion binding [GO:0005509]; polysaccharide binding [GO:0030247]; protein serine/threonine kinase activity [GO:0004674]
TraesCS2A02G071900	-2.36728	Protein kinase domain-containing protein	integral component of membrane [GO:0016021]; ATP binding [GO:0005524]; calcium ion binding [GO:0005509]; polysaccharide binding [GO:0030247]; protein kinase activity [GO:0004672]	-	integral component of membrane [GO:0016021]	ATP binding [GO:0005524]; calcium ion binding [GO:0005509]; polysaccharide binding [GO:0030247]; protein kinase activity [GO:0004672]
TraesCS7A02G406600	3.39971	Proton_antipo_M domain-containing protein	integral component of membrane [GO:0016021]; NADH dehydrogenase (ubiquinone) activity [GO:0008137]; ATP synthesis coupled electron transport [GO:0042773]	ATP synthesis coupled electron transport [GO:0042773]	integral component of membrane [GO:0016021]	NADH dehydrogenase (ubiquinone) activity [GO:0008137]
TraesCS2D02G316200	2.16105	Pterin-binding domain-containing protein	pteridine-containing compound metabolic process [GO:0042558]	pteridine-containing compound metabolic process [GO:0042558]	-	-
TraesCS2B02G336800	5.99858	Pterin-binding domain-containing protein	pteridine-containing compound metabolic process [GO:0042558]	pteridine-containing compound metabolic process [GO:0042558]	-	-
TraesCS5B02G180300	2.21102	Purple acid phosphatase (EC 3.1.3.2)	integral component of membrane [GO:0016021]; acid phosphatase activity [GO:0003993]; metal ion binding [GO:0046872]	-	integral component of membrane [GO:0016021]	acid phosphatase activity [GO:0003993]; metal ion binding [GO:0046872]
TraesCS3B02G345800	2.15364	Purple acid phosphatase (EC 3.1.3.2)	cytosol [GO:0005829]; plant-type cell wall [GO:0009505]; plasmodesma [GO:0009506]; acid phosphatase activity [GO:0003993]; metal ion binding [GO:0046872]; cellular response to phosphate starvation [GO:0016036]	cellular response to phosphate starvation [GO:0016036]	cytosol [GO:0005829]; plant-type cell wall [GO:0009505]; plasmodesma [GO:0009506]	acid phosphatase activity [GO:0003993]; metal ion binding [GO:0046872]
TraesCS5D02G186700	2.02775	Purple acid phosphatase (EC 3.1.3.2)	acid phosphatase activity [GO:0003993]; metal ion binding [GO:0046872]	-	-	acid phosphatase activity [GO:0003993]; metal ion binding [GO:0046872]
TraesCS3B02G202200	2.34922	Purple acid phosphatase (EC 3.1.3.2)	acid phosphatase activity [GO:0003993]; metal ion binding [GO:0046872]	-	-	acid phosphatase activity [GO:0003993]; metal ion binding [GO:0046872]
TraesCS3D02G323100	3.16884	Purple acid phosphatase (EC 3.1.3.2)	acid phosphatase activity [GO:0003993]; metal ion binding [GO:0046872]	-	-	acid phosphatase activity [GO:0003993]; metal ion binding [GO:0046872]
TraesCS3B02G359800	3.17985	Purple acid phosphatase (EC 3.1.3.2)	acid phosphatase activity [GO:0003993]; metal ion binding [GO:0046872]	-	-	acid phosphatase activity [GO:0003993]; metal ion binding [GO:0046872]
TraesCS6D02G339100	3.60997	Purple acid phosphatase (EC 3.1.3.2)	acid phosphatase activity [GO:0003993]; metal ion binding [GO:0046872]	-	-	acid phosphatase activity [GO:0003993]; metal ion binding [GO:0046872]
TraesCS4D02G343000	5.43634	Purple acid phosphatase (EC 3.1.3.2)	acid phosphatase activity [GO:0003993]; metal ion binding [GO:0046872]	-	-	acid phosphatase activity [GO:0003993]; metal ion binding [GO:0046872]
TraesCS4B02G348600	7.86883	Purple acid phosphatase (EC 3.1.3.2)	acid phosphatase activity [GO:0003993]; metal ion binding [GO:0046872]	-	-	acid phosphatase activity [GO:0003993]; metal ion binding [GO:0046872]
TraesCS4D02G200700	4.21961	Putative In2.1 protein	protein glutathionylation [GO:0010731]	protein glutathionylation [GO:0010731]	-	-
TraesCS4D02G319700	-2.48975	R2R3 Myb transcription factor	nucleus [GO:0005634]; DNA binding [GO:0003677]	-	nucleus [GO:0005634]	DNA binding [GO:0003677]
TraesCS6B02G383500	2.75955	Rab protein	response to water [GO:0009415]	response to water [GO:0009415]	-	-
TraesCS3D02G480200	-2.78465	Receptor-like serine/threonine-protein kinase (EC 2.7.11.1)	integral component of membrane [GO:0016021]; ATP binding [GO:0005524]; protein serine/threonine kinase activity [GO:0004674]	-	integral component of membrane [GO:0016021]	ATP binding [GO:0005524]; protein serine/threonine kinase activity [GO:0004674]
TraesCS7B02G301200	2.48779	Receptor-like serine/threonine-protein kinase (EC 2.7.11.1)	integral component of membrane [GO:0016021]; ATP binding [GO:0005524]; protein serine/threonine kinase activity [GO:0004674]	-	integral component of membrane [GO:0016021]	ATP binding [GO:0005524]; protein serine/threonine kinase activity [GO:0004674]
TraesCS7D02G530400	-4.39322	Receptor-like serine/threonine-protein kinase (EC 2.7.11.1)	integral component of membrane [GO:0016021]; ATP binding [GO:0005524]; protein serine/threonine kinase activity [GO:0004674]; recognition of pollen [GO:0048544]	recognition of pollen [GO:0048544]	integral component of membrane [GO:0016021]	ATP binding [GO:0005524]; protein serine/threonine kinase activity [GO:0004674]
TraesCS5B02G271000	-2.57701	Receptor-like serine/threonine-protein kinase (EC 2.7.11.1)	integral component of membrane [GO:0016021]; ATP binding [GO:0005524]; protein serine/threonine kinase activity [GO:0004674]; recognition of pollen [GO:0048544]	recognition of pollen [GO:0048544]	integral component of membrane [GO:0016021]	ATP binding [GO:0005524]; protein serine/threonine kinase activity [GO:0004674]
TraesCS2B02G316000	-2.39728	Receptor-like serine/threonine-protein kinase (EC 2.7.11.1)	integral component of membrane [GO:0016021]; ATP binding [GO:0005524]; protein serine/threonine kinase activity [GO:0004674]; recognition of pollen [GO:0048544]	recognition of pollen [GO:0048544]	integral component of membrane [GO:0016021]	ATP binding [GO:0005524]; protein serine/threonine kinase activity [GO:0004674]
TraesCS5D02G358000	-2.10511	Receptor-like serine/threonine-protein kinase (EC 2.7.11.1)	integral component of membrane [GO:0016021]; ATP binding [GO:0005524]; protein serine/threonine kinase activity [GO:0004674]; recognition of pollen [GO:0048544]	recognition of pollen [GO:0048544]	integral component of membrane [GO:0016021]	ATP binding [GO:0005524]; protein serine/threonine kinase activity [GO:0004674]
TraesCS1D02G360500	-2.77209	Receptor-like serine/threonine-protein kinase (EC 2.7.11.1)	ATP binding [GO:0005524]; protein serine/threonine kinase activity [GO:0004674]; recognition of pollen [GO:0048544]	recognition of pollen [GO:0048544]	-	ATP binding [GO:0005524]; protein serine/threonine kinase activity [GO:0004674]
TraesCS7D02G125100	3.12836	Receptor-like serine/threonine-protein kinase (EC 2.7.11.1)	ATP binding [GO:0005524]; protein serine/threonine kinase activity [GO:0004674]; recognition of pollen [GO:0048544]	recognition of pollen [GO:0048544]	-	ATP binding [GO:0005524]; protein serine/threonine kinase activity [GO:0004674]
TraesCS6D02G053500	-2.81092	Remorin_C domain-containing protein	-	-	-	-
TraesCS6A02G046400	-2.72303	Remorin_C domain-containing protein	-	-	-	-
TraesCS4D02G250800	-2.40517	Remorin_C domain-containing protein	-	-	-	-
TraesCS1D02G209100	-2.52329	Rep_fac-A_C domain-containing protein	-	-	-	-
TraesCS3D02G280400	-3.2325	Responsive to dehydration 22	-	-	-	-
TraesCS7B02G055200	-5.26434	Rhodanese domain-containing protein	-	-	-	-
TraesCS6A02G106000	-2.47984	Rhodanese domain-containing protein	-	-	-	-
TraesCS6D02G008500	3.80436	Rhodanese domain-containing protein	-	-	-	-
TraesCS7D02G531800	4.64748	Rhodanese domain-containing protein	-	-	-	-
TraesCS7B02G019600	5.33323	Rhodanese domain-containing protein	-	-	-	-
TraesCS6B02G011400	6.02523	Rhodanese domain-containing protein	-	-	-	-
TraesCS2A02G253600	-2.28345	Ribos_L4_asso_C domain-containing protein	ribosome [GO:0005840]; structural constituent of ribosome [GO:0003735]; translation [GO:0006412]	translation [GO:0006412]	ribosome [GO:0005840]	structural constituent of ribosome [GO:0003735]
TraesCS4A02G320200	2.10705	Ribosom_S30AE_C domain-containing protein	primary metabolic process [GO:0044238]	primary metabolic process [GO:0044238]	-	-
TraesCS1A02G378100	2.5759	RING-CH-type domain-containing protein	integral component of membrane [GO:0016021]; zinc ion binding [GO:0008270]	-	integral component of membrane [GO:0016021]	zinc ion binding [GO:0008270]
TraesCS7D02G023000	-3.66623	RING-type domain-containing protein	zinc ion binding [GO:0008270]	-	-	zinc ion binding [GO:0008270]
TraesCS5A02G049400	-4.34469	RING-type domain-containing protein	integral component of membrane [GO:0016021]; metal ion binding [GO:0046872]	-	integral component of membrane [GO:0016021]	metal ion binding [GO:0046872]
TraesCS5D02G361900	-5.01008	RING-type domain-containing protein	integral component of membrane [GO:0016021]	-	integral component of membrane [GO:0016021]	-
TraesCS5A02G354600	-4.61915	RING-type domain-containing protein	integral component of membrane [GO:0016021]	-	integral component of membrane [GO:0016021]	-
TraesCS2A02G453200	-3.46067	RING-type domain-containing protein	integral component of membrane [GO:0016021]	-	integral component of membrane [GO:0016021]	-
TraesCS7D02G554700	-3.34587	RING-type domain-containing protein	integral component of membrane [GO:0016021]	-	integral component of membrane [GO:0016021]	-
TraesCS2B02G315400	-3.31491	RING-type domain-containing protein	integral component of membrane [GO:0016021]	-	integral component of membrane [GO:0016021]	-
TraesCS7B02G234500	-2.95032	RING-type domain-containing protein	integral component of membrane [GO:0016021]	-	integral component of membrane [GO:0016021]	-
TraesCS5A02G396000	-2.84881	RING-type domain-containing protein	integral component of membrane [GO:0016021]	-	integral component of membrane [GO:0016021]	-
TraesCS7A02G348200	-2.82274	RING-type domain-containing protein	integral component of membrane [GO:0016021]	-	integral component of membrane [GO:0016021]	-
TraesCS3D02G147100	-2.50102	RING-type domain-containing protein	integral component of membrane [GO:0016021]	-	integral component of membrane [GO:0016021]	-
TraesCS2A02G299000	-2.46156	RING-type domain-containing protein	integral component of membrane [GO:0016021]	-	integral component of membrane [GO:0016021]	-
TraesCS6D02G242100	-2.09321	RING-type domain-containing protein	integral component of membrane [GO:0016021]	-	integral component of membrane [GO:0016021]	-
TraesCS6A02G261400	-2.07934	RING-type domain-containing protein	integral component of membrane [GO:0016021]	-	integral component of membrane [GO:0016021]	-
TraesCS1A02G228500	2.67929	RING-type domain-containing protein	integral component of membrane [GO:0016021]	-	integral component of membrane [GO:0016021]	-
TraesCS1B02G242700	3.74054	RING-type domain-containing protein	integral component of membrane [GO:0016021]	-	integral component of membrane [GO:0016021]	-
TraesCS7B02G235200	3.9429	RING-type domain-containing protein	integral component of membrane [GO:0016021]	-	integral component of membrane [GO:0016021]	-
TraesCS1D02G230300	4.84875	RING-type domain-containing protein	integral component of membrane [GO:0016021]	-	integral component of membrane [GO:0016021]	-
TraesCS3D02G420700	-3.47543	RING-type domain-containing protein	-	-	-	-
TraesCS6D02G283700	-3.41745	RING-type domain-containing protein	-	-	-	-
TraesCS7A02G442100	-2.65275	RING-type domain-containing protein	-	-	-	-
TraesCS1A02G321800	2.19814	RING-type domain-containing protein	-	-	-	-
TraesCS6D02G167300	3.33918	RING-type E3 ubiquitin transferase (EC 2.3.2.27)	ubiquitin-protein transferase activity [GO:0004842]	-	-	ubiquitin-protein transferase activity [GO:0004842]
TraesCS2D02G324700	-2.07537	RNAC1 transcription factor	nucleus [GO:0005634]; DNA binding [GO:0003677]; regulation of transcription, DNA-templated [GO:0006355]	regulation of transcription, DNA-templated [GO:0006355]	nucleus [GO:0005634]	DNA binding [GO:0003677]
TraesCS5B02G556100	-2.50089	RNase III domain-containing protein	ribonuclease III activity [GO:0004525]; RNA processing [GO:0006396]	RNA processing [GO:0006396]	-	ribonuclease III activity [GO:0004525]
TraesCS5D02G487600	3.16121	rRNA N-glycosidase (EC 3.2.2.22)	rRNA N-glycosylase activity [GO:0030598]; toxin activity [GO:0090729]; defense response [GO:0006952]; negative regulation of translation [GO:0017148]	defense response [GO:0006952]; negative regulation of translation [GO:0017148]	-	rRNA N-glycosylase activity [GO:0030598]; toxin activity [GO:0090729]
TraesCS6D02G253300	2.20727	SANT domain-containing protein	nucleus [GO:0005634]; DNA binding [GO:0003677]	-	nucleus [GO:0005634]	DNA binding [GO:0003677]
TraesCS1A02G404800	-4.25456	SANT domain-containing protein	DNA binding [GO:0003677]	-	-	DNA binding [GO:0003677]
TraesCS1B02G435500	-4.16193	SANT domain-containing protein	DNA binding [GO:0003677]	-	-	DNA binding [GO:0003677]
TraesCS1A02G405300	-3.4446	SANT domain-containing protein	DNA binding [GO:0003677]	-	-	DNA binding [GO:0003677]
TraesCS1B02G435200	-3.38153	SANT domain-containing protein	DNA binding [GO:0003677]	-	-	DNA binding [GO:0003677]
TraesCS1D02G412900	-3.34405	SANT domain-containing protein	DNA binding [GO:0003677]	-	-	DNA binding [GO:0003677]
TraesCS1D02G413300	-3.25982	SANT domain-containing protein	DNA binding [GO:0003677]	-	-	DNA binding [GO:0003677]
TraesCS1B02G435100	-3.18535	SANT domain-containing protein	DNA binding [GO:0003677]	-	-	DNA binding [GO:0003677]
TraesCS1D02G413100	-2.90523	SANT domain-containing protein	DNA binding [GO:0003677]	-	-	DNA binding [GO:0003677]
TraesCS1D02G413400	-2.84952	SANT domain-containing protein	DNA binding [GO:0003677]	-	-	DNA binding [GO:0003677]
TraesCS5B02G277800	-2.43049	SANT domain-containing protein	DNA binding [GO:0003677]	-	-	DNA binding [GO:0003677]
TraesCS1D02G412800	-2.33686	SANT domain-containing protein	DNA binding [GO:0003677]	-	-	DNA binding [GO:0003677]
TraesCS4B02G263300	2.49129	SATase_N domain-containing protein	cytoplasm [GO:0005737]; serine O-acetyltransferase activity [GO:0009001]; cysteine biosynthetic process from serine [GO:0006535]	cysteine biosynthetic process from serine [GO:0006535]	cytoplasm [GO:0005737]	serine O-acetyltransferase activity [GO:0009001]
TraesCS4D02G263500	2.58806	SATase_N domain-containing protein	cytoplasm [GO:0005737]; serine O-acetyltransferase activity [GO:0009001]; cysteine biosynthetic process from serine [GO:0006535]	cysteine biosynthetic process from serine [GO:0006535]	cytoplasm [GO:0005737]	serine O-acetyltransferase activity [GO:0009001]
TraesCS7A02G495000	3.37464	SBP-type domain-containing protein	nucleus [GO:0005634]; DNA binding [GO:0003677]; metal ion binding [GO:0046872]	-	nucleus [GO:0005634]	DNA binding [GO:0003677]; metal ion binding [GO:0046872]
TraesCS6B02G057179	-2.12963	SERPIN domain-containing protein	extracellular space [GO:0005615]	-	extracellular space [GO:0005615]	-
TraesCS6D02G048500	2.2192	SERPIN domain-containing protein	extracellular space [GO:0005615]	-	extracellular space [GO:0005615]	-
TraesCS3B02G131000	-2.44763	SHSP domain-containing protein	protein self-association [GO:0043621]; unfolded protein binding [GO:0051082]; protein complex oligomerization [GO:0051259]; protein folding [GO:0006457]; response to heat [GO:0009408]; response to reactive oxygen species [GO:0000302]; response to salt stress [GO:0009651]	protein complex oligomerization [GO:0051259]; protein folding [GO:0006457]; response to heat [GO:0009408]; response to reactive oxygen species [GO:0000302]; response to salt stress [GO:0009651]	-	protein self-association [GO:0043621]; unfolded protein binding [GO:0051082]
TraesCS3A02G113100	-4.19709	SHSP domain-containing protein	-	-	-	-
TraesCS1D02G445100	4.6602	SHSP domain-containing protein	-	-	-	-
TraesCS6D02G320200	3.14663	S-like RNase	extracellular region [GO:0005576]; endoribonuclease activity [GO:0004521]; ribonuclease T2 activity [GO:0033897]; RNA binding [GO:0003723]; RNA catabolic process [GO:0006401]	RNA catabolic process [GO:0006401]	extracellular region [GO:0005576]	endoribonuclease activity [GO:0004521]; ribonuclease T2 activity [GO:0033897]; RNA binding [GO:0003723]
TraesCS6B02G267800	2.17193	SPX domain-containing protein	integral component of plasma membrane [GO:0005887]; transmembrane transport [GO:0055085]	transmembrane transport [GO:0055085]	integral component of plasma membrane [GO:0005887]	-
TraesCS6D02G238500	2.24743	SPX domain-containing protein	integral component of plasma membrane [GO:0005887]; transmembrane transport [GO:0055085]	transmembrane transport [GO:0055085]	integral component of plasma membrane [GO:0005887]	-
TraesCS6A02G257300	2.71118	SPX domain-containing protein	integral component of plasma membrane [GO:0005887]; transmembrane transport [GO:0055085]	transmembrane transport [GO:0055085]	integral component of plasma membrane [GO:0005887]	-
TraesCS2D02G177100	3.72861	SPX domain-containing protein	cellular response to cold [GO:0070417]; cellular response to phosphate starvation [GO:0016036]	cellular response to cold [GO:0070417]; cellular response to phosphate starvation [GO:0016036]	-	-
TraesCS7A02G376200	2.04295	SPX domain-containing protein	cellular response to phosphate starvation [GO:0016036]	cellular response to phosphate starvation [GO:0016036]	-	-
TraesCS7D02G372600	2.06449	SPX domain-containing protein	cellular response to phosphate starvation [GO:0016036]	cellular response to phosphate starvation [GO:0016036]	-	-
TraesCS7A02G554100	2.89727	SPX domain-containing protein	cellular response to phosphate starvation [GO:0016036]	cellular response to phosphate starvation [GO:0016036]	-	-
TraesCS7B02G478000	3.27643	SPX domain-containing protein	cellular response to phosphate starvation [GO:0016036]	cellular response to phosphate starvation [GO:0016036]	-	-
TraesCS2A02G169600	3.40146	SPX domain-containing protein	cellular response to phosphate starvation [GO:0016036]	cellular response to phosphate starvation [GO:0016036]	-	-
TraesCS2B02G195900	3.8373	SPX domain-containing protein	cellular response to phosphate starvation [GO:0016036]	cellular response to phosphate starvation [GO:0016036]	-	-
TraesCS6D02G099900	-4.80917	SQHop_cyclase_C domain-containing protein	intramolecular transferase activity [GO:0016866]	-	-	intramolecular transferase activity [GO:0016866]
TraesCS7A02G070100	-2.62357	Starch synthase, chloroplastic/amyloplastic (EC 2.4.1.-)	amyloplast [GO:0009501]; chloroplast [GO:0009507]; glycogen (starch) synthase activity [GO:0004373]; starch biosynthetic process [GO:0019252]	starch biosynthetic process [GO:0019252]	amyloplast [GO:0009501]; chloroplast [GO:0009507]	glycogen (starch) synthase activity [GO:0004373]
TraesCS4A02G043400	2.01767	STAS domain-containing protein	integral component of membrane [GO:0016021]; secondary active sulfate transmembrane transporter activity [GO:0008271]	-	integral component of membrane [GO:0016021]	secondary active sulfate transmembrane transporter activity [GO:0008271]
TraesCS4B02G263900	2.3952	STAS domain-containing protein	integral component of membrane [GO:0016021]; secondary active sulfate transmembrane transporter activity [GO:0008271]	-	integral component of membrane [GO:0016021]	secondary active sulfate transmembrane transporter activity [GO:0008271]
TraesCS1D02G332200	-4.31629	Storage protein activator	nucleus [GO:0005634]; DNA-binding transcription factor activity [GO:0003700]; sequence-specific DNA binding [GO:0043565]; positive regulation of transcription, DNA-templated [GO:0045893]; regulation of starch biosynthetic process [GO:0010581]	positive regulation of transcription, DNA-templated [GO:0045893]; regulation of starch biosynthetic process [GO:0010581]	nucleus [GO:0005634]	DNA-binding transcription factor activity [GO:0003700]; sequence-specific DNA binding [GO:0043565]
TraesCS7D02G076300	-3.40528	Str_synth domain-containing protein	integral component of membrane [GO:0016021]; strictosidine synthase activity [GO:0016844]; biosynthetic process [GO:0009058]	biosynthetic process [GO:0009058]	integral component of membrane [GO:0016021]	strictosidine synthase activity [GO:0016844]
TraesCS5D02G202800	2.68272	Str_synth domain-containing protein	strictosidine synthase activity [GO:0016844]; biosynthetic process [GO:0009058]	biosynthetic process [GO:0009058]	-	strictosidine synthase activity [GO:0016844]
TraesCS5A02G130000	-5.83926	Stress-response A/B barrel domain-containing protein	-	-	-	-
TraesCS2B02G424300	-3.07255	Sucrose synthase (EC 2.4.1.13)	sucrose synthase activity [GO:0016157]; sucrose metabolic process [GO:0005985]	sucrose metabolic process [GO:0005985]	-	sucrose synthase activity [GO:0016157]
TraesCS2D02G175600	-2.30955	Sucrose synthase (EC 2.4.1.13)	sucrose synthase activity [GO:0016157]; sucrose metabolic process [GO:0005985]	sucrose metabolic process [GO:0005985]	-	sucrose synthase activity [GO:0016157]
TraesCS2A02G168200	-2.12524	Sucrose synthase (EC 2.4.1.13)	sucrose synthase activity [GO:0016157]; sucrose metabolic process [GO:0005985]	sucrose metabolic process [GO:0005985]	-	sucrose synthase activity [GO:0016157]
TraesCS2B02G194200	-2.03849	Sucrose synthase (EC 2.4.1.13)	sucrose synthase activity [GO:0016157]; sucrose metabolic process [GO:0005985]	sucrose metabolic process [GO:0005985]	-	sucrose synthase activity [GO:0016157]
TraesCS4A02G485400	-2.90595	Sucrose:fructan 6-fructosyltransferase	integral component of membrane [GO:0016021]; hydrolase activity, hydrolyzing O-glycosyl compounds [GO:0004553]; carbohydrate metabolic process [GO:0005975]	carbohydrate metabolic process [GO:0005975]	integral component of membrane [GO:0016021]	hydrolase activity, hydrolyzing O-glycosyl compounds [GO:0004553]
TraesCS7D02G008700	-3.41823	Sucrose:sucrose 1-fructosyltransferase (Sucrose:sucrose 1-fructosytransferase)	integral component of membrane [GO:0016021]; sucrose alpha-glucosidase activity [GO:0004575]; transferase activity [GO:0016740]; carbohydrate metabolic process [GO:0005975]	carbohydrate metabolic process [GO:0005975]	integral component of membrane [GO:0016021]	sucrose alpha-glucosidase activity [GO:0004575]; transferase activity [GO:0016740]
TraesCS6D02G035000	-3.65684	Sulfotransferase (EC 2.8.2.-)	sulfotransferase activity [GO:0008146]	-	-	sulfotransferase activity [GO:0008146]
TraesCS7B02G265700	-2.9131	Sulfotransferase (EC 2.8.2.-)	sulfotransferase activity [GO:0008146]	-	-	sulfotransferase activity [GO:0008146]
TraesCS2B02G103700	-2.37991	Sulfotransferase (EC 2.8.2.-)	sulfotransferase activity [GO:0008146]	-	-	sulfotransferase activity [GO:0008146]
TraesCS2D02G037300	2.77454	Sulfotransferase (EC 2.8.2.-)	sulfotransferase activity [GO:0008146]	-	-	sulfotransferase activity [GO:0008146]
TraesCS2D02G339700	-2.12878	TAZ-type domain-containing protein	nucleus [GO:0005634]; histone acetyltransferase activity [GO:0004402]; transcription coregulator activity [GO:0003712]; zinc ion binding [GO:0008270]; regulation of transcription, DNA-templated [GO:0006355]	regulation of transcription, DNA-templated [GO:0006355]	nucleus [GO:0005634]	histone acetyltransferase activity [GO:0004402]; transcription coregulator activity [GO:0003712]; zinc ion binding [GO:0008270]
TraesCS3B02G333400	3.92575	TCP domain-containing protein	nucleus [GO:0005634]; DNA-binding transcription factor activity [GO:0003700]; sequence-specific DNA binding [GO:0043565]	-	nucleus [GO:0005634]	DNA-binding transcription factor activity [GO:0003700]; sequence-specific DNA binding [GO:0043565]
TraesCS6D02G285600	-3.70258	TCP domain-containing protein	DNA-binding transcription factor activity [GO:0003700]	-	-	DNA-binding transcription factor activity [GO:0003700]
TraesCS3D02G146900	2.09456	TCP domain-containing protein	DNA-binding transcription factor activity [GO:0003700]	-	-	DNA-binding transcription factor activity [GO:0003700]
TraesCS3A02G302900	2.9576	TCP domain-containing protein	DNA-binding transcription factor activity [GO:0003700]	-	-	DNA-binding transcription factor activity [GO:0003700]
TraesCS6B02G139500	-5.44663	Terpene cyclase/mutase family member (EC 5.4.99.-)	lipid droplet [GO:0005811]; beta-amyrin synthase activity [GO:0042300]; lanosterol synthase activity [GO:0000250]; triterpenoid biosynthetic process [GO:0016104]	triterpenoid biosynthetic process [GO:0016104]	lipid droplet [GO:0005811]	beta-amyrin synthase activity [GO:0042300]; lanosterol synthase activity [GO:0000250]
TraesCS6A02G111400	-3.52916	Terpene cyclase/mutase family member (EC 5.4.99.-)	lipid droplet [GO:0005811]; beta-amyrin synthase activity [GO:0042300]; lanosterol synthase activity [GO:0000250]; triterpenoid biosynthetic process [GO:0016104]	triterpenoid biosynthetic process [GO:0016104]	lipid droplet [GO:0005811]	beta-amyrin synthase activity [GO:0042300]; lanosterol synthase activity [GO:0000250]
TraesCS6D02G100000	-2.44104	Terpene cyclase/mutase family member (EC 5.4.99.-)	lipid droplet [GO:0005811]; beta-amyrin synthase activity [GO:0042300]; lanosterol synthase activity [GO:0000250]; triterpenoid biosynthetic process [GO:0016104]	triterpenoid biosynthetic process [GO:0016104]	lipid droplet [GO:0005811]	beta-amyrin synthase activity [GO:0042300]; lanosterol synthase activity [GO:0000250]
TraesCS1B02G215000	3.8024	TF-B3 domain-containing protein	nucleus [GO:0005634]; DNA binding [GO:0003677]	-	nucleus [GO:0005634]	DNA binding [GO:0003677]
TraesCS3A02G179400	-2.27423	TLC domain-containing protein	integral component of membrane [GO:0016021]	-	integral component of membrane [GO:0016021]	-
TraesCS1B02G209200	-3.75911	TPR_REGION domain-containing protein	-	-	-	-
TraesCS3B02G149400	2.05771	TPT domain-containing protein	integral component of membrane [GO:0016021]; transmembrane transporter activity [GO:0022857]	-	integral component of membrane [GO:0016021]	transmembrane transporter activity [GO:0022857]
TraesCS2D02G168100	-4.16019	Trehalose 6-phosphate phosphatase (EC 3.1.3.12)	trehalose-phosphatase activity [GO:0004805]; trehalose biosynthetic process [GO:0005992]	trehalose biosynthetic process [GO:0005992]	-	trehalose-phosphatase activity [GO:0004805]
TraesCS2A02G161000	-2.7708	Trehalose 6-phosphate phosphatase (EC 3.1.3.12)	trehalose-phosphatase activity [GO:0004805]; trehalose biosynthetic process [GO:0005992]	trehalose biosynthetic process [GO:0005992]	-	trehalose-phosphatase activity [GO:0004805]
TraesCS2A02G161200	-2.12256	Trehalose 6-phosphate phosphatase (EC 3.1.3.12)	trehalose-phosphatase activity [GO:0004805]; trehalose biosynthetic process [GO:0005992]	trehalose biosynthetic process [GO:0005992]	-	trehalose-phosphatase activity [GO:0004805]
TraesCS4B02G249000	4.93936	t-SNARE coiled-coil homology domain-containing protein	-	-	-	-
TraesCS4B02G017100	-2.45669	Tubulin beta chain	cytoplasm [GO:0005737]; microtubule [GO:0005874]; GTP binding [GO:0005525]; GTPase activity [GO:0003924]; structural constituent of cytoskeleton [GO:0005200]; microtubule-based process [GO:0007017]	microtubule-based process [GO:0007017]	cytoplasm [GO:0005737]; microtubule [GO:0005874]	GTPase activity [GO:0003924]; GTP binding [GO:0005525]; structural constituent of cytoskeleton [GO:0005200]
TraesCS7A02G054500	6.85178	Tyrosinase_Cu-bd domain-containing protein	catechol oxidase activity [GO:0004097]; metal ion binding [GO:0046872]	-	-	catechol oxidase activity [GO:0004097]; metal ion binding [GO:0046872]
TraesCS7A02G488400	4.86812	Ubiquitin-like domain-containing protein	-	-	-	-
TraesCS4D02G152100	-4.5699	ULP_PROTEASE domain-containing protein	cysteine-type peptidase activity [GO:0008234]	-	-	cysteine-type peptidase activity [GO:0008234]
TraesCS7A02G383400	-2.30163	Uncharacterized protein	zinc ion binding [GO:0008270]	-	-	zinc ion binding [GO:0008270]
TraesCS5B02G200000	2.07145	Uncharacterized protein	zinc ion binding [GO:0008270]	-	-	zinc ion binding [GO:0008270]
TraesCS2B02G406600	3.34392	Uncharacterized protein	zinc ion binding [GO:0008270]	-	-	zinc ion binding [GO:0008270]
TraesCS3A02G225100	2.41976	Uncharacterized protein	cell [GO:0005623]; integral component of membrane [GO:0016021]; voltage-gated anion channel activity [GO:0008308]; cellular ion homeostasis [GO:0006873]	cellular ion homeostasis [GO:0006873]	cell [GO:0005623]; integral component of membrane [GO:0016021]	voltage-gated anion channel activity [GO:0008308]
TraesCS3B02G254700	2.42586	Uncharacterized protein	cell [GO:0005623]; integral component of membrane [GO:0016021]; voltage-gated anion channel activity [GO:0008308]; cellular ion homeostasis [GO:0006873]	cellular ion homeostasis [GO:0006873]	cell [GO:0005623]; integral component of membrane [GO:0016021]	voltage-gated anion channel activity [GO:0008308]
TraesCS3D02G228400	2.90931	Uncharacterized protein	cell [GO:0005623]; integral component of membrane [GO:0016021]; voltage-gated anion channel activity [GO:0008308]; cellular ion homeostasis [GO:0006873]	cellular ion homeostasis [GO:0006873]	cell [GO:0005623]; integral component of membrane [GO:0016021]	voltage-gated anion channel activity [GO:0008308]
TraesCS7A02G209800	-2.7453	Uncharacterized protein	integral component of membrane [GO:0016021]; mitochondrial inner membrane [GO:0005743]; transmembrane transporter activity [GO:0022857]	-	integral component of membrane [GO:0016021]; mitochondrial inner membrane [GO:0005743]	transmembrane transporter activity [GO:0022857]
TraesCS7D02G211700	-2.51317	Uncharacterized protein	integral component of membrane [GO:0016021]; mitochondrial inner membrane [GO:0005743]; transmembrane transporter activity [GO:0022857]	-	integral component of membrane [GO:0016021]; mitochondrial inner membrane [GO:0005743]	transmembrane transporter activity [GO:0022857]
TraesCS6A02G263500	-7.25756	Uncharacterized protein	integral component of membrane [GO:0016021]; transmembrane transporter activity [GO:0022857]	-	integral component of membrane [GO:0016021]	transmembrane transporter activity [GO:0022857]
TraesCS6D02G251500	-4.7104	Uncharacterized protein	integral component of membrane [GO:0016021]; transmembrane transporter activity [GO:0022857]	-	integral component of membrane [GO:0016021]	transmembrane transporter activity [GO:0022857]
TraesCS6A02G175100	-4.08647	Uncharacterized protein	integral component of membrane [GO:0016021]; transmembrane transporter activity [GO:0022857]	-	integral component of membrane [GO:0016021]	transmembrane transporter activity [GO:0022857]
TraesCS6B02G290500	-3.78175	Uncharacterized protein	integral component of membrane [GO:0016021]; transmembrane transporter activity [GO:0022857]	-	integral component of membrane [GO:0016021]	transmembrane transporter activity [GO:0022857]
TraesCS2A02G571800	-3.07396	Uncharacterized protein	integral component of membrane [GO:0016021]; transmembrane transporter activity [GO:0022857]	-	integral component of membrane [GO:0016021]	transmembrane transporter activity [GO:0022857]
TraesCS2B02G464700	-2.46975	Uncharacterized protein	integral component of membrane [GO:0016021]; transmembrane transporter activity [GO:0022857]	-	integral component of membrane [GO:0016021]	transmembrane transporter activity [GO:0022857]
TraesCS7A02G121700	-2.36118	Uncharacterized protein	integral component of membrane [GO:0016021]; transmembrane transporter activity [GO:0022857]	-	integral component of membrane [GO:0016021]	transmembrane transporter activity [GO:0022857]
TraesCS5B02G001100	2.01596	Uncharacterized protein	integral component of membrane [GO:0016021]; transmembrane transporter activity [GO:0022857]	-	integral component of membrane [GO:0016021]	transmembrane transporter activity [GO:0022857]
TraesCS2A02G189100	3.48305	Uncharacterized protein	integral component of membrane [GO:0016021]; transmembrane transporter activity [GO:0022857]	-	integral component of membrane [GO:0016021]	transmembrane transporter activity [GO:0022857]
TraesCS2A02G572200	4.37966	Uncharacterized protein	integral component of membrane [GO:0016021]; transmembrane transporter activity [GO:0022857]	-	integral component of membrane [GO:0016021]	transmembrane transporter activity [GO:0022857]
TraesCS1D02G256700	4.88491	Uncharacterized protein	integral component of membrane [GO:0016021]; transmembrane transporter activity [GO:0022857]	-	integral component of membrane [GO:0016021]	transmembrane transporter activity [GO:0022857]
TraesCS5A02G485300	-4.03579	Uncharacterized protein	integral component of membrane [GO:0016021]; transmembrane transporter activity [GO:0022857]; oligopeptide transport [GO:0006857]	oligopeptide transport [GO:0006857]	integral component of membrane [GO:0016021]	transmembrane transporter activity [GO:0022857]
TraesCS5B02G498700	-3.91685	Uncharacterized protein	integral component of membrane [GO:0016021]; transmembrane transporter activity [GO:0022857]; oligopeptide transport [GO:0006857]	oligopeptide transport [GO:0006857]	integral component of membrane [GO:0016021]	transmembrane transporter activity [GO:0022857]
TraesCS5A02G485200	-2.13806	Uncharacterized protein	integral component of membrane [GO:0016021]; transmembrane transporter activity [GO:0022857]; oligopeptide transport [GO:0006857]	oligopeptide transport [GO:0006857]	integral component of membrane [GO:0016021]	transmembrane transporter activity [GO:0022857]
TraesCS7A02G054000	-2.13206	Uncharacterized protein	integral component of membrane [GO:0016021]; transmembrane transporter activity [GO:0022857]; oligopeptide transport [GO:0006857]	oligopeptide transport [GO:0006857]	integral component of membrane [GO:0016021]	transmembrane transporter activity [GO:0022857]
TraesCS4A02G440500	-2.08241	Uncharacterized protein	integral component of membrane [GO:0016021]; transmembrane transporter activity [GO:0022857]; oligopeptide transport [GO:0006857]	oligopeptide transport [GO:0006857]	integral component of membrane [GO:0016021]	transmembrane transporter activity [GO:0022857]
TraesCS1B02G349900	-3.09177	Uncharacterized protein	transferase activity, transferring hexosyl groups [GO:0016758]	-	-	transferase activity, transferring hexosyl groups [GO:0016758]
TraesCS3B02G050300	-2.95729	Uncharacterized protein	transferase activity, transferring hexosyl groups [GO:0016758]	-	-	transferase activity, transferring hexosyl groups [GO:0016758]
TraesCS1D02G339400	-2.90328	Uncharacterized protein	transferase activity, transferring hexosyl groups [GO:0016758]	-	-	transferase activity, transferring hexosyl groups [GO:0016758]
TraesCS3B02G575100	-2.83674	Uncharacterized protein	transferase activity, transferring hexosyl groups [GO:0016758]	-	-	transferase activity, transferring hexosyl groups [GO:0016758]
TraesCS7D02G003600	-2.8026	Uncharacterized protein	transferase activity, transferring hexosyl groups [GO:0016758]	-	-	transferase activity, transferring hexosyl groups [GO:0016758]
TraesCS7D02G081000	-2.54745	Uncharacterized protein	transferase activity, transferring hexosyl groups [GO:0016758]	-	-	transferase activity, transferring hexosyl groups [GO:0016758]
TraesCSU02G063000	-2.05102	Uncharacterized protein	transferase activity, transferring hexosyl groups [GO:0016758]	-	-	transferase activity, transferring hexosyl groups [GO:0016758]
TraesCS7D02G217800	2.2872	Uncharacterized protein	transferase activity, transferring hexosyl groups [GO:0016758]	-	-	transferase activity, transferring hexosyl groups [GO:0016758]
TraesCS4A02G212800	3.51171	Uncharacterized protein	transferase activity, transferring hexosyl groups [GO:0016758]; glycolipid biosynthetic process [GO:0009247]	glycolipid biosynthetic process [GO:0009247]	-	transferase activity, transferring hexosyl groups [GO:0016758]
TraesCS4D02G099600	4.38524	Uncharacterized protein	transferase activity, transferring hexosyl groups [GO:0016758]; glycolipid biosynthetic process [GO:0009247]	glycolipid biosynthetic process [GO:0009247]	-	transferase activity, transferring hexosyl groups [GO:0016758]
TraesCS4B02G103000	4.42673	Uncharacterized protein	transferase activity, transferring hexosyl groups [GO:0016758]; glycolipid biosynthetic process [GO:0009247]	glycolipid biosynthetic process [GO:0009247]	-	transferase activity, transferring hexosyl groups [GO:0016758]
TraesCS7D02G029600	-3.42703	Uncharacterized protein	integral component of membrane [GO:0016021]; transferase activity, transferring acyl groups other than amino-acyl groups [GO:0016747]	-	integral component of membrane [GO:0016021]	transferase activity, transferring acyl groups other than amino-acyl groups [GO:0016747]
TraesCS4A02G456400	-2.87168	Uncharacterized protein	integral component of membrane [GO:0016021]; transferase activity, transferring acyl groups other than amino-acyl groups [GO:0016747]	-	integral component of membrane [GO:0016021]	transferase activity, transferring acyl groups other than amino-acyl groups [GO:0016747]
TraesCS2D02G527900	-4.52471	Uncharacterized protein	transferase activity, transferring acyl groups other than amino-acyl groups [GO:0016747]	-	-	transferase activity, transferring acyl groups other than amino-acyl groups [GO:0016747]
TraesCS5B02G304300	-2.9064	Uncharacterized protein	transferase activity, transferring acyl groups other than amino-acyl groups [GO:0016747]	-	-	transferase activity, transferring acyl groups other than amino-acyl groups [GO:0016747]
TraesCS7B02G410100	-2.85426	Uncharacterized protein	transferase activity, transferring acyl groups other than amino-acyl groups [GO:0016747]	-	-	transferase activity, transferring acyl groups other than amino-acyl groups [GO:0016747]
TraesCS1D02G343400	-2.8224	Uncharacterized protein	transferase activity, transferring acyl groups other than amino-acyl groups [GO:0016747]	-	-	transferase activity, transferring acyl groups other than amino-acyl groups [GO:0016747]
TraesCS2B02G220400	-2.63893	Uncharacterized protein	transferase activity, transferring acyl groups other than amino-acyl groups [GO:0016747]	-	-	transferase activity, transferring acyl groups other than amino-acyl groups [GO:0016747]
TraesCS2A02G426000	-2.30871	Uncharacterized protein	transferase activity, transferring acyl groups other than amino-acyl groups [GO:0016747]	-	-	transferase activity, transferring acyl groups other than amino-acyl groups [GO:0016747]
TraesCSU02G046700	-2.26368	Uncharacterized protein	transferase activity, transferring acyl groups other than amino-acyl groups [GO:0016747]	-	-	transferase activity, transferring acyl groups other than amino-acyl groups [GO:0016747]
TraesCS2D02G201100	-2.22243	Uncharacterized protein	transferase activity, transferring acyl groups other than amino-acyl groups [GO:0016747]	-	-	transferase activity, transferring acyl groups other than amino-acyl groups [GO:0016747]
TraesCS1B02G354000	-2.08401	Uncharacterized protein	transferase activity, transferring acyl groups other than amino-acyl groups [GO:0016747]	-	-	transferase activity, transferring acyl groups other than amino-acyl groups [GO:0016747]
TraesCS7A02G106000	2.0122	Uncharacterized protein	transferase activity, transferring acyl groups other than amino-acyl groups [GO:0016747]	-	-	transferase activity, transferring acyl groups other than amino-acyl groups [GO:0016747]
TraesCS3D02G360900	2.01736	Uncharacterized protein	transferase activity, transferring acyl groups other than amino-acyl groups [GO:0016747]	-	-	transferase activity, transferring acyl groups other than amino-acyl groups [GO:0016747]
TraesCS4D02G055600	2.10349	Uncharacterized protein	transferase activity, transferring acyl groups other than amino-acyl groups [GO:0016747]	-	-	transferase activity, transferring acyl groups other than amino-acyl groups [GO:0016747]
TraesCS3A02G127300	2.18054	Uncharacterized protein	transferase activity, transferring acyl groups other than amino-acyl groups [GO:0016747]	-	-	transferase activity, transferring acyl groups other than amino-acyl groups [GO:0016747]
TraesCS1B02G005300	2.24967	Uncharacterized protein	transferase activity, transferring acyl groups other than amino-acyl groups [GO:0016747]	-	-	transferase activity, transferring acyl groups other than amino-acyl groups [GO:0016747]
TraesCS7A02G106100	2.38286	Uncharacterized protein	transferase activity, transferring acyl groups other than amino-acyl groups [GO:0016747]	-	-	transferase activity, transferring acyl groups other than amino-acyl groups [GO:0016747]
TraesCS6A02G130300	2.45317	Uncharacterized protein	transferase activity, transferring acyl groups other than amino-acyl groups [GO:0016747]	-	-	transferase activity, transferring acyl groups other than amino-acyl groups [GO:0016747]
TraesCS4A02G259300	2.5188	Uncharacterized protein	transferase activity, transferring acyl groups other than amino-acyl groups [GO:0016747]	-	-	transferase activity, transferring acyl groups other than amino-acyl groups [GO:0016747]
TraesCS4D02G055700	2.70267	Uncharacterized protein	transferase activity, transferring acyl groups other than amino-acyl groups [GO:0016747]	-	-	transferase activity, transferring acyl groups other than amino-acyl groups [GO:0016747]
TraesCS7D02G100300	3.60422	Uncharacterized protein	transferase activity, transferring acyl groups other than amino-acyl groups [GO:0016747]	-	-	transferase activity, transferring acyl groups other than amino-acyl groups [GO:0016747]
TraesCS4B02G383700	3.68531	Uncharacterized protein	transferase activity, transferring acyl groups other than amino-acyl groups [GO:0016747]	-	-	transferase activity, transferring acyl groups other than amino-acyl groups [GO:0016747]
TraesCS1D02G021600	3.9859	Uncharacterized protein	transferase activity, transferring acyl groups other than amino-acyl groups [GO:0016747]	-	-	transferase activity, transferring acyl groups other than amino-acyl groups [GO:0016747]
TraesCS4B02G055400	4.35183	Uncharacterized protein	transferase activity, transferring acyl groups other than amino-acyl groups [GO:0016747]	-	-	transferase activity, transferring acyl groups other than amino-acyl groups [GO:0016747]
TraesCS2B02G006700	-9.39015	Uncharacterized protein	transferase activity, transferring acyl groups other than amino-acyl groups [GO:0016747]; biosynthetic process [GO:0009058]	biosynthetic process [GO:0009058]	-	transferase activity, transferring acyl groups other than amino-acyl groups [GO:0016747]
TraesCS2B02G006800	-8.64566	Uncharacterized protein	transferase activity, transferring acyl groups other than amino-acyl groups [GO:0016747]; biosynthetic process [GO:0009058]	biosynthetic process [GO:0009058]	-	transferase activity, transferring acyl groups other than amino-acyl groups [GO:0016747]
TraesCS2B02G006300	-7.96103	Uncharacterized protein	transferase activity, transferring acyl groups other than amino-acyl groups [GO:0016747]; biosynthetic process [GO:0009058]	biosynthetic process [GO:0009058]	-	transferase activity, transferring acyl groups other than amino-acyl groups [GO:0016747]
TraesCS2A02G021700	-4.31789	Uncharacterized protein	transferase activity, transferring acyl groups other than amino-acyl groups [GO:0016747]; biosynthetic process [GO:0009058]	biosynthetic process [GO:0009058]	-	transferase activity, transferring acyl groups other than amino-acyl groups [GO:0016747]
TraesCS2D02G016100	-3.82414	Uncharacterized protein	transferase activity, transferring acyl groups other than amino-acyl groups [GO:0016747]; biosynthetic process [GO:0009058]	biosynthetic process [GO:0009058]	-	transferase activity, transferring acyl groups other than amino-acyl groups [GO:0016747]
TraesCS2D02G015700	-3.63504	Uncharacterized protein	transferase activity, transferring acyl groups other than amino-acyl groups [GO:0016747]; biosynthetic process [GO:0009058]	biosynthetic process [GO:0009058]	-	transferase activity, transferring acyl groups other than amino-acyl groups [GO:0016747]
TraesCS3D02G420300	-3.52534	Uncharacterized protein	sucrose synthase activity [GO:0016157]; sucrose-phosphate synthase activity [GO:0046524]; sucrose metabolic process [GO:0005985]	sucrose metabolic process [GO:0005985]	-	sucrose-phosphate synthase activity [GO:0046524]; sucrose synthase activity [GO:0016157]
TraesCS3B02G461800	-2.82352	Uncharacterized protein	sucrose synthase activity [GO:0016157]; sucrose-phosphate synthase activity [GO:0046524]; sucrose metabolic process [GO:0005985]	sucrose metabolic process [GO:0005985]	-	sucrose-phosphate synthase activity [GO:0046524]; sucrose synthase activity [GO:0016157]
TraesCS4A02G486000	-3.76256	Uncharacterized protein	integral component of membrane [GO:0016021]; sucrose alpha-glucosidase activity [GO:0004575]; carbohydrate metabolic process [GO:0005975]	carbohydrate metabolic process [GO:0005975]	integral component of membrane [GO:0016021]	sucrose alpha-glucosidase activity [GO:0004575]
TraesCS7A02G009100	-2.60349	Uncharacterized protein	integral component of membrane [GO:0016021]; sucrose alpha-glucosidase activity [GO:0004575]; carbohydrate metabolic process [GO:0005975]	carbohydrate metabolic process [GO:0005975]	integral component of membrane [GO:0016021]	sucrose alpha-glucosidase activity [GO:0004575]
TraesCS7A02G010200	2.9368	Uncharacterized protein	integral component of membrane [GO:0016021]; sucrose alpha-glucosidase activity [GO:0004575]; carbohydrate metabolic process [GO:0005975]	carbohydrate metabolic process [GO:0005975]	integral component of membrane [GO:0016021]	sucrose alpha-glucosidase activity [GO:0004575]
TraesCS6A02G023200	3.65182	Uncharacterized protein	integral component of membrane [GO:0016021]; sucrose alpha-glucosidase activity [GO:0004575]; carbohydrate metabolic process [GO:0005975]	carbohydrate metabolic process [GO:0005975]	integral component of membrane [GO:0016021]	sucrose alpha-glucosidase activity [GO:0004575]
TraesCS7A02G393500	4.86438	Uncharacterized protein	small ribosomal subunit [GO:0015935]; structural constituent of ribosome [GO:0003735]; translation [GO:0006412]	translation [GO:0006412]	small ribosomal subunit [GO:0015935]	structural constituent of ribosome [GO:0003735]
TraesCS3D02G034200	2.75225	Uncharacterized protein	extracellular region [GO:0005576]; serine-type endopeptidase inhibitor activity [GO:0004867]	-	extracellular region [GO:0005576]	serine-type endopeptidase inhibitor activity [GO:0004867]
TraesCS3A02G046000	3.30348	Uncharacterized protein	extracellular region [GO:0005576]; serine-type endopeptidase inhibitor activity [GO:0004867]	-	extracellular region [GO:0005576]	serine-type endopeptidase inhibitor activity [GO:0004867]
TraesCS3A02G046100	4.7019	Uncharacterized protein	extracellular region [GO:0005576]; serine-type endopeptidase inhibitor activity [GO:0004867]	-	extracellular region [GO:0005576]	serine-type endopeptidase inhibitor activity [GO:0004867]
TraesCS1B02G466100	2.15585	Uncharacterized protein	serine-type endopeptidase inhibitor activity [GO:0004867]	-	-	serine-type endopeptidase inhibitor activity [GO:0004867]
TraesCS6A02G071000	2.45798	Uncharacterized protein	serine-type endopeptidase inhibitor activity [GO:0004867]; response to wounding [GO:0009611]	response to wounding [GO:0009611]	-	serine-type endopeptidase inhibitor activity [GO:0004867]
TraesCS1A02G041400	3.08165	Uncharacterized protein	serine-type endopeptidase inhibitor activity [GO:0004867]; response to wounding [GO:0009611]	response to wounding [GO:0009611]	-	serine-type endopeptidase inhibitor activity [GO:0004867]
TraesCS5A02G318800	-2.90616	Uncharacterized protein	serine-type endopeptidase activity [GO:0004252]	-	-	serine-type endopeptidase activity [GO:0004252]
TraesCS1A02G187300	-2.44603	Uncharacterized protein	serine-type endopeptidase activity [GO:0004252]	-	-	serine-type endopeptidase activity [GO:0004252]
TraesCS6D02G319900	2.88683	Uncharacterized protein	serine-type endopeptidase activity [GO:0004252]	-	-	serine-type endopeptidase activity [GO:0004252]
TraesCS7A02G118700	3.21738	Uncharacterized protein	serine-type endopeptidase activity [GO:0004252]	-	-	serine-type endopeptidase activity [GO:0004252]
TraesCS7A02G118600	3.58142	Uncharacterized protein	serine-type endopeptidase activity [GO:0004252]	-	-	serine-type endopeptidase activity [GO:0004252]
TraesCS7A02G002500	-2.44145	Uncharacterized protein	serine-type carboxypeptidase activity [GO:0004185]	-	-	serine-type carboxypeptidase activity [GO:0004185]
TraesCS4A02G292200	-3.56712	Uncharacterized protein	nucleus [GO:0005634]; sequence-specific DNA binding [GO:0043565]; regulation of transcription, DNA-templated [GO:0006355]	regulation of transcription, DNA-templated [GO:0006355]	nucleus [GO:0005634]	sequence-specific DNA binding [GO:0043565]
TraesCS4D02G019600	-2.25601	Uncharacterized protein	nucleus [GO:0005634]; sequence-specific DNA binding [GO:0043565]; regulation of transcription, DNA-templated [GO:0006355]	regulation of transcription, DNA-templated [GO:0006355]	nucleus [GO:0005634]	sequence-specific DNA binding [GO:0043565]
TraesCS5B02G410600	-2.1379	Uncharacterized protein	nucleus [GO:0005634]; sequence-specific DNA binding [GO:0043565]; regulation of transcription, DNA-templated [GO:0006355]	regulation of transcription, DNA-templated [GO:0006355]	nucleus [GO:0005634]	sequence-specific DNA binding [GO:0043565]
TraesCS3A02G519200	-3.01769	Uncharacterized protein	rRNA N-glycosylase activity [GO:0030598]; negative regulation of translation [GO:0017148]	negative regulation of translation [GO:0017148]	-	rRNA N-glycosylase activity [GO:0030598]
TraesCSU02G058700	-2.08127	Uncharacterized protein	rRNA N-glycosylase activity [GO:0030598]; negative regulation of translation [GO:0017148]	negative regulation of translation [GO:0017148]	-	rRNA N-glycosylase activity [GO:0030598]
TraesCS2A02G416100	2.47216	Uncharacterized protein	rRNA N-glycosylase activity [GO:0030598]; negative regulation of translation [GO:0017148]	negative regulation of translation [GO:0017148]	-	rRNA N-glycosylase activity [GO:0030598]
TraesCS1D02G111000	-3.27387	Uncharacterized protein	RNA binding [GO:0003723]; zinc ion binding [GO:0008270]	-	-	RNA binding [GO:0003723]; zinc ion binding [GO:0008270]
TraesCS2A02G241500	4.31772	Uncharacterized protein	small ribosomal subunit [GO:0015935]; RNA binding [GO:0003723]; structural constituent of ribosome [GO:0003735]; translation [GO:0006412]	translation [GO:0006412]	small ribosomal subunit [GO:0015935]	RNA binding [GO:0003723]; structural constituent of ribosome [GO:0003735]
TraesCS6A02G339600	2.05402	Uncharacterized protein	ribonuclease T2 activity [GO:0033897]; RNA binding [GO:0003723]	-	-	ribonuclease T2 activity [GO:0033897]; RNA binding [GO:0003723]
TraesCS1B02G170200	2.83569	Uncharacterized protein	ribonuclease T2 activity [GO:0033897]; RNA binding [GO:0003723]	-	-	ribonuclease T2 activity [GO:0033897]; RNA binding [GO:0003723]
TraesCS1D02G149800	2.87064	Uncharacterized protein	ribonuclease T2 activity [GO:0033897]; RNA binding [GO:0003723]	-	-	ribonuclease T2 activity [GO:0033897]; RNA binding [GO:0003723]
TraesCS1B02G170100	3.06298	Uncharacterized protein	ribonuclease T2 activity [GO:0033897]; RNA binding [GO:0003723]	-	-	ribonuclease T2 activity [GO:0033897]; RNA binding [GO:0003723]
TraesCS6B02G370600	3.11208	Uncharacterized protein	ribonuclease T2 activity [GO:0033897]; RNA binding [GO:0003723]	-	-	ribonuclease T2 activity [GO:0033897]; RNA binding [GO:0003723]
TraesCS1D02G149700	3.83264	Uncharacterized protein	ribonuclease T2 activity [GO:0033897]; RNA binding [GO:0003723]	-	-	ribonuclease T2 activity [GO:0033897]; RNA binding [GO:0003723]
TraesCS1D02G292100	-2.27315	Uncharacterized protein	pyridoxal phosphate binding [GO:0030170]; transaminase activity [GO:0008483]	-	-	pyridoxal phosphate binding [GO:0030170]; transaminase activity [GO:0008483]
TraesCS1B02G391900	2.05428	Uncharacterized protein	pyridoxal phosphate binding [GO:0030170]; cellular amino acid metabolic process [GO:0006520]	cellular amino acid metabolic process [GO:0006520]	-	pyridoxal phosphate binding [GO:0030170]
TraesCS3D02G267700	-3.2613	Uncharacterized protein	integral component of membrane [GO:0016021]; purine nucleoside transmembrane transporter activity [GO:0015211]	-	integral component of membrane [GO:0016021]	purine nucleoside transmembrane transporter activity [GO:0015211]
TraesCS5B02G244800	-2.76729	Uncharacterized protein	integral component of membrane [GO:0016021]; purine nucleoside transmembrane transporter activity [GO:0015211]	-	integral component of membrane [GO:0016021]	purine nucleoside transmembrane transporter activity [GO:0015211]
TraesCS4D02G302200	-2.01794	Uncharacterized protein	integral component of membrane [GO:0016021]; purine nucleoside transmembrane transporter activity [GO:0015211]	-	integral component of membrane [GO:0016021]	purine nucleoside transmembrane transporter activity [GO:0015211]
TraesCS5D02G254200	2.84476	Uncharacterized protein	integral component of membrane [GO:0016021]; purine nucleoside transmembrane transporter activity [GO:0015211]	-	integral component of membrane [GO:0016021]	purine nucleoside transmembrane transporter activity [GO:0015211]
TraesCS4B02G076400	-3.36808	Uncharacterized protein	integral component of membrane [GO:0016021]; purine nucleobase transmembrane transporter activity [GO:0005345]	-	integral component of membrane [GO:0016021]	purine nucleobase transmembrane transporter activity [GO:0005345]
TraesCS4D02G074900	-2.27041	Uncharacterized protein	integral component of membrane [GO:0016021]; purine nucleobase transmembrane transporter activity [GO:0005345]	-	integral component of membrane [GO:0016021]	purine nucleobase transmembrane transporter activity [GO:0005345]
TraesCS1B02G230100	3.78014	Uncharacterized protein	protein kinase binding [GO:0019901]; regulation of cyclin-dependent protein serine/threonine kinase activity [GO:0000079]	regulation of cyclin-dependent protein serine/threonine kinase activity [GO:0000079]	-	protein kinase binding [GO:0019901]
TraesCS7D02G399000	-2.03419	Uncharacterized protein	extracellular region [GO:0005576]; polygalacturonase activity [GO:0004650]; carbohydrate metabolic process [GO:0005975]; cell wall organization [GO:0071555]	carbohydrate metabolic process [GO:0005975]; cell wall organization [GO:0071555]	extracellular region [GO:0005576]	polygalacturonase activity [GO:0004650]
TraesCS1B02G382200	-2.00228	Uncharacterized protein	extracellular region [GO:0005576]; polygalacturonase activity [GO:0004650]; carbohydrate metabolic process [GO:0005975]; cell wall organization [GO:0071555]	carbohydrate metabolic process [GO:0005975]; cell wall organization [GO:0071555]	extracellular region [GO:0005576]	polygalacturonase activity [GO:0004650]
TraesCS1B02G322500	2.03461	Uncharacterized protein	extracellular region [GO:0005576]; polygalacturonase activity [GO:0004650]; carbohydrate metabolic process [GO:0005975]; cell wall organization [GO:0071555]	carbohydrate metabolic process [GO:0005975]; cell wall organization [GO:0071555]	extracellular region [GO:0005576]	polygalacturonase activity [GO:0004650]
TraesCS5B02G227600	-2.60002	Uncharacterized protein	peptidase activity [GO:0008233]	-	-	peptidase activity [GO:0008233]
TraesCS4B02G106500	-2.71537	Uncharacterized protein	oxidoreductase activity [GO:0016491]; zinc ion binding [GO:0008270]	-	-	oxidoreductase activity [GO:0016491]; zinc ion binding [GO:0008270]
TraesCS4A02G406200	-2.05819	Uncharacterized protein	oxidoreductase activity [GO:0016491]; zinc ion binding [GO:0008270]	-	-	oxidoreductase activity [GO:0016491]; zinc ion binding [GO:0008270]
TraesCS1A02G168500	-2.48705	Uncharacterized protein	integral component of membrane [GO:0016021]; oxidoreductase activity [GO:0016491]	-	integral component of membrane [GO:0016021]	oxidoreductase activity [GO:0016491]
TraesCS7D02G088400	-2.46202	Uncharacterized protein	integral component of membrane [GO:0016021]; oxidoreductase activity [GO:0016491]	-	integral component of membrane [GO:0016021]	oxidoreductase activity [GO:0016491]
TraesCS5B02G268900	3.6217	Uncharacterized protein	integral component of membrane [GO:0016021]; oxidoreductase activity [GO:0016491]	-	integral component of membrane [GO:0016021]	oxidoreductase activity [GO:0016491]
TraesCS3B02G520100	-3.47845	Uncharacterized protein	oxidoreductase activity [GO:0016491]	-	-	oxidoreductase activity [GO:0016491]
TraesCS3A02G534900	-4.11659	Uncharacterized protein	O-methyltransferase activity [GO:0008171]; protein dimerization activity [GO:0046983]	-	-	O-methyltransferase activity [GO:0008171]; protein dimerization activity [GO:0046983]
TraesCS2B02G110700	-2.94816	Uncharacterized protein	O-methyltransferase activity [GO:0008171]; protein dimerization activity [GO:0046983]	-	-	O-methyltransferase activity [GO:0008171]; protein dimerization activity [GO:0046983]
TraesCS1A02G335800	2.04566	Uncharacterized protein	O-methyltransferase activity [GO:0008171]; protein dimerization activity [GO:0046983]	-	-	O-methyltransferase activity [GO:0008171]; protein dimerization activity [GO:0046983]
TraesCS7A02G068600	-3.6389	Uncharacterized protein	O-methyltransferase activity [GO:0008171]	-	-	O-methyltransferase activity [GO:0008171]
TraesCS2D02G259400	-2.10079	Uncharacterized protein	integral component of membrane [GO:0016021]; oligopeptide transmembrane transporter activity [GO:0035673]; peptide transmembrane transporter activity [GO:1904680]; peptide:proton symporter activity [GO:0015333]	-	integral component of membrane [GO:0016021]	oligopeptide transmembrane transporter activity [GO:0035673]; peptide:proton symporter activity [GO:0015333]; peptide transmembrane transporter activity [GO:1904680]
TraesCS1D02G067100	-3.34263	Uncharacterized protein	nutrient reservoir activity [GO:0045735]	-	-	nutrient reservoir activity [GO:0045735]
TraesCS7D02G031800	-2.97907	Uncharacterized protein	nutrient reservoir activity [GO:0045735]	-	-	nutrient reservoir activity [GO:0045735]
TraesCS5B02G355800	3.69366	Uncharacterized protein	nutrient reservoir activity [GO:0045735]	-	-	nutrient reservoir activity [GO:0045735]
TraesCSU02G075000	-4.77282	Uncharacterized protein	nucleic acid binding [GO:0003676]	-	-	nucleic acid binding [GO:0003676]
TraesCS5D02G491000	2.119	Uncharacterized protein	nucleic acid binding [GO:0003676]	-	-	nucleic acid binding [GO:0003676]
TraesCS5A02G477800	2.49559	Uncharacterized protein	nucleic acid binding [GO:0003676]	-	-	nucleic acid binding [GO:0003676]
TraesCS5B02G490900	2.56363	Uncharacterized protein	nucleic acid binding [GO:0003676]	-	-	nucleic acid binding [GO:0003676]
TraesCS5A02G478200	2.64534	Uncharacterized protein	nucleic acid binding [GO:0003676]	-	-	nucleic acid binding [GO:0003676]
TraesCS5A02G478300	2.87075	Uncharacterized protein	nucleic acid binding [GO:0003676]	-	-	nucleic acid binding [GO:0003676]
TraesCS5A02G477500	3.07871	Uncharacterized protein	nucleic acid binding [GO:0003676]	-	-	nucleic acid binding [GO:0003676]
TraesCS5B02G491000	3.27317	Uncharacterized protein	nucleic acid binding [GO:0003676]	-	-	nucleic acid binding [GO:0003676]
TraesCS5B02G490700	3.48672	Uncharacterized protein	nucleic acid binding [GO:0003676]	-	-	nucleic acid binding [GO:0003676]
TraesCS5B02G490400	3.49798	Uncharacterized protein	nucleic acid binding [GO:0003676]	-	-	nucleic acid binding [GO:0003676]
TraesCS5B02G491100	3.56904	Uncharacterized protein	nucleic acid binding [GO:0003676]	-	-	nucleic acid binding [GO:0003676]
TraesCS5A02G477900	3.61876	Uncharacterized protein	nucleic acid binding [GO:0003676]	-	-	nucleic acid binding [GO:0003676]
TraesCS5B02G490800	3.63922	Uncharacterized protein	nucleic acid binding [GO:0003676]	-	-	nucleic acid binding [GO:0003676]
TraesCS5D02G491100	3.78912	Uncharacterized protein	nucleic acid binding [GO:0003676]	-	-	nucleic acid binding [GO:0003676]
TraesCS5D02G490700	3.9429	Uncharacterized protein	nucleic acid binding [GO:0003676]	-	-	nucleic acid binding [GO:0003676]
TraesCS5B02G491200	4.56693	Uncharacterized protein	nucleic acid binding [GO:0003676]	-	-	nucleic acid binding [GO:0003676]
TraesCS5D02G491500	4.86716	Uncharacterized protein	nucleic acid binding [GO:0003676]	-	-	nucleic acid binding [GO:0003676]
TraesCS5D02G026300	5.29506	Uncharacterized protein	nucleic acid binding [GO:0003676]	-	-	nucleic acid binding [GO:0003676]
TraesCS5D02G491600	5.78423	Uncharacterized protein	nucleic acid binding [GO:0003676]	-	-	nucleic acid binding [GO:0003676]
TraesCS2B02G438200	3.76887	Uncharacterized protein	nucleic acid binding [GO:0003676]; gene silencing by RNA [GO:0031047]	gene silencing by RNA [GO:0031047]	-	nucleic acid binding [GO:0003676]
TraesCS6A02G274900	-4.76247	Uncharacterized protein	NAD binding [GO:0051287]; oxidoreductase activity, acting on the CH-OH group of donors, NAD or NADP as acceptor [GO:0016616]	-	-	NAD binding [GO:0051287]; oxidoreductase activity, acting on the CH-OH group of donors, NAD or NADP as acceptor [GO:0016616]
TraesCS4B02G245400	-2.34151	Uncharacterized protein	microtubule binding [GO:0008017]; cytoskeleton organization [GO:0007010]	cytoskeleton organization [GO:0007010]	-	microtubule binding [GO:0008017]
TraesCS4A02G078900	-2.1433	Uncharacterized protein	microtubule binding [GO:0008017]; cytoskeleton organization [GO:0007010]	cytoskeleton organization [GO:0007010]	-	microtubule binding [GO:0008017]
TraesCSU02G016800	-2.56378	Uncharacterized protein	microtubule binding [GO:0008017]; microtubule cytoskeleton organization [GO:0000226]	microtubule cytoskeleton organization [GO:0000226]	-	microtubule binding [GO:0008017]
TraesCS3B02G513100	2.45412	Uncharacterized protein	methyltransferase activity [GO:0008168]	-	-	methyltransferase activity [GO:0008168]
TraesCS3D02G464300	2.55938	Uncharacterized protein	methyltransferase activity [GO:0008168]	-	-	methyltransferase activity [GO:0008168]
TraesCS4B02G300600	-3.18693	Uncharacterized protein	integral component of membrane [GO:0016021]; metal ion transmembrane transporter activity [GO:0046873]	-	integral component of membrane [GO:0016021]	metal ion transmembrane transporter activity [GO:0046873]
TraesCS4A02G004400	-2.60953	Uncharacterized protein	integral component of membrane [GO:0016021]; metal ion transmembrane transporter activity [GO:0046873]	-	integral component of membrane [GO:0016021]	metal ion transmembrane transporter activity [GO:0046873]
TraesCS3B02G322200	2.34961	Uncharacterized protein	metal ion binding [GO:0046872]; phosphatase activity [GO:0016791]	-	-	metal ion binding [GO:0046872]; phosphatase activity [GO:0016791]
TraesCS3B02G321800	2.51737	Uncharacterized protein	metal ion binding [GO:0046872]; phosphatase activity [GO:0016791]	-	-	metal ion binding [GO:0046872]; phosphatase activity [GO:0016791]
TraesCS3D02G287000	2.62605	Uncharacterized protein	metal ion binding [GO:0046872]; phosphatase activity [GO:0016791]	-	-	metal ion binding [GO:0046872]; phosphatase activity [GO:0016791]
TraesCS3D02G287300	2.64175	Uncharacterized protein	metal ion binding [GO:0046872]; phosphatase activity [GO:0016791]	-	-	metal ion binding [GO:0046872]; phosphatase activity [GO:0016791]
TraesCS3A02G287500	2.71463	Uncharacterized protein	metal ion binding [GO:0046872]; phosphatase activity [GO:0016791]	-	-	metal ion binding [GO:0046872]; phosphatase activity [GO:0016791]
TraesCS3D02G287100	2.98613	Uncharacterized protein	metal ion binding [GO:0046872]; phosphatase activity [GO:0016791]	-	-	metal ion binding [GO:0046872]; phosphatase activity [GO:0016791]
TraesCS3B02G322000	2.99544	Uncharacterized protein	metal ion binding [GO:0046872]; phosphatase activity [GO:0016791]	-	-	metal ion binding [GO:0046872]; phosphatase activity [GO:0016791]
TraesCS3B02G322100	3.22	Uncharacterized protein	metal ion binding [GO:0046872]; phosphatase activity [GO:0016791]	-	-	metal ion binding [GO:0046872]; phosphatase activity [GO:0016791]
TraesCS3B02G321700	4.87909	Uncharacterized protein	metal ion binding [GO:0046872]; phosphatase activity [GO:0016791]	-	-	metal ion binding [GO:0046872]; phosphatase activity [GO:0016791]
TraesCS6D02G121900	3.28196	Uncharacterized protein	metal ion binding [GO:0046872]; oxidoreductase activity, acting on single donors with incorporation of molecular oxygen, incorporation of two atoms of oxygen [GO:0016702]	-	-	metal ion binding [GO:0046872]; oxidoreductase activity, acting on single donors with incorporation of molecular oxygen, incorporation of two atoms of oxygen [GO:0016702]
TraesCS6D02G010100	4.68959	Uncharacterized protein	metal ion binding [GO:0046872]; oxidoreductase activity, acting on single donors with incorporation of molecular oxygen, incorporation of two atoms of oxygen [GO:0016702]	-	-	metal ion binding [GO:0046872]; oxidoreductase activity, acting on single donors with incorporation of molecular oxygen, incorporation of two atoms of oxygen [GO:0016702]
TraesCS5B02G373000	2.09319	Uncharacterized protein	metal ion binding [GO:0046872]	-	-	metal ion binding [GO:0046872]
TraesCS2B02G470700	-4.76683	Uncharacterized protein	metal ion binding [GO:0046872]; metal ion transport [GO:0030001]	metal ion transport [GO:0030001]	-	metal ion binding [GO:0046872]
TraesCS4D02G111100	-2.79053	Uncharacterized protein	metal ion binding [GO:0046872]; metal ion transport [GO:0030001]	metal ion transport [GO:0030001]	-	metal ion binding [GO:0046872]
TraesCS2D02G477300	-4.19692	Uncharacterized protein	magnesium ion binding [GO:0000287]; terpene synthase activity [GO:0010333]	-	-	magnesium ion binding [GO:0000287]; terpene synthase activity [GO:0010333]
TraesCS2D02G005000	-3.41983	Uncharacterized protein	magnesium ion binding [GO:0000287]; terpene synthase activity [GO:0010333]	-	-	magnesium ion binding [GO:0000287]; terpene synthase activity [GO:0010333]
TraesCS6A02G067700	2.11568	Uncharacterized protein	magnesium ion binding [GO:0000287]; terpene synthase activity [GO:0010333]	-	-	magnesium ion binding [GO:0000287]; terpene synthase activity [GO:0010333]
TraesCS6B02G092000	2.21	Uncharacterized protein	magnesium ion binding [GO:0000287]; terpene synthase activity [GO:0010333]	-	-	magnesium ion binding [GO:0000287]; terpene synthase activity [GO:0010333]
TraesCS5B02G014700	2.35881	Uncharacterized protein	magnesium ion binding [GO:0000287]; terpene synthase activity [GO:0010333]	-	-	magnesium ion binding [GO:0000287]; terpene synthase activity [GO:0010333]
TraesCSU02G116900	2.45121	Uncharacterized protein	magnesium ion binding [GO:0000287]; terpene synthase activity [GO:0010333]	-	-	magnesium ion binding [GO:0000287]; terpene synthase activity [GO:0010333]
TraesCSU02G116600	2.77086	Uncharacterized protein	magnesium ion binding [GO:0000287]; terpene synthase activity [GO:0010333]	-	-	magnesium ion binding [GO:0000287]; terpene synthase activity [GO:0010333]
TraesCSU02G116700	3.34947	Uncharacterized protein	magnesium ion binding [GO:0000287]; terpene synthase activity [GO:0010333]	-	-	magnesium ion binding [GO:0000287]; terpene synthase activity [GO:0010333]
TraesCS6D02G065100	3.40193	Uncharacterized protein	magnesium ion binding [GO:0000287]; terpene synthase activity [GO:0010333]	-	-	magnesium ion binding [GO:0000287]; terpene synthase activity [GO:0010333]
TraesCS6B02G090500	3.59452	Uncharacterized protein	magnesium ion binding [GO:0000287]; terpene synthase activity [GO:0010333]	-	-	magnesium ion binding [GO:0000287]; terpene synthase activity [GO:0010333]
TraesCS6A02G067500	4.52416	Uncharacterized protein	magnesium ion binding [GO:0000287]; terpene synthase activity [GO:0010333]	-	-	magnesium ion binding [GO:0000287]; terpene synthase activity [GO:0010333]
TraesCS5B02G238100	-2.20132	Uncharacterized protein	plasma membrane [GO:0005886]; kinase inhibitor activity [GO:0019210]	-	plasma membrane [GO:0005886]	kinase inhibitor activity [GO:0019210]
TraesCS6D02G369400	-3.84305	Uncharacterized protein	integral component of membrane [GO:0016021]; iron ion binding [GO:0005506]; oxidoreductase activity [GO:0016491]; lipid biosynthetic process [GO:0008610]	lipid biosynthetic process [GO:0008610]	integral component of membrane [GO:0016021]	iron ion binding [GO:0005506]; oxidoreductase activity [GO:0016491]
TraesCS1A02G150900	-3.53566	Uncharacterized protein	integral component of membrane [GO:0016021]; iron ion binding [GO:0005506]; oxidoreductase activity [GO:0016491]; lipid biosynthetic process [GO:0008610]	lipid biosynthetic process [GO:0008610]	integral component of membrane [GO:0016021]	iron ion binding [GO:0005506]; oxidoreductase activity [GO:0016491]
TraesCS1B02G168500	-2.57997	Uncharacterized protein	integral component of membrane [GO:0016021]; iron ion binding [GO:0005506]; oxidoreductase activity [GO:0016491]; lipid biosynthetic process [GO:0008610]	lipid biosynthetic process [GO:0008610]	integral component of membrane [GO:0016021]	iron ion binding [GO:0005506]; oxidoreductase activity [GO:0016491]
TraesCS1D02G147900	-2.2743	Uncharacterized protein	integral component of membrane [GO:0016021]; iron ion binding [GO:0005506]; oxidoreductase activity [GO:0016491]; lipid biosynthetic process [GO:0008610]	lipid biosynthetic process [GO:0008610]	integral component of membrane [GO:0016021]	iron ion binding [GO:0005506]; oxidoreductase activity [GO:0016491]
TraesCS5D02G228300	-2.18171	Uncharacterized protein	integral component of membrane [GO:0016021]; iron ion binding [GO:0005506]; oxidoreductase activity [GO:0016491]; lipid biosynthetic process [GO:0008610]	lipid biosynthetic process [GO:0008610]	integral component of membrane [GO:0016021]	iron ion binding [GO:0005506]; oxidoreductase activity [GO:0016491]
TraesCS6A02G150000	-2.02688	Uncharacterized protein	integral component of membrane [GO:0016021]; iron ion binding [GO:0005506]; oxidoreductase activity [GO:0016491]; lipid biosynthetic process [GO:0008610]	lipid biosynthetic process [GO:0008610]	integral component of membrane [GO:0016021]	iron ion binding [GO:0005506]; oxidoreductase activity [GO:0016491]
TraesCS1A02G107200	-2.29258	Uncharacterized protein	integral component of membrane [GO:0016021]; inorganic diphosphatase activity [GO:0004427]; pyrophosphate hydrolysis-driven proton transmembrane transporter activity [GO:0009678]	-	integral component of membrane [GO:0016021]	inorganic diphosphatase activity [GO:0004427]; pyrophosphate hydrolysis-driven proton transmembrane transporter activity [GO:0009678]
TraesCS1B02G049200	2.69351	Uncharacterized protein	cytoplasm [GO:0005737]; inorganic diphosphatase activity [GO:0004427]; magnesium ion binding [GO:0000287]; phosphate-containing compound metabolic process [GO:0006796]	phosphate-containing compound metabolic process [GO:0006796]	cytoplasm [GO:0005737]	inorganic diphosphatase activity [GO:0004427]; magnesium ion binding [GO:0000287]
TraesCS3D02G127300	2.15872	Uncharacterized protein	integral component of membrane [GO:0016021]; inorganic anion exchanger activity [GO:0005452]	-	integral component of membrane [GO:0016021]	inorganic anion exchanger activity [GO:0005452]
TraesCS4D02G326900	6.89331	Uncharacterized protein	integral component of membrane [GO:0016021]; inorganic anion exchanger activity [GO:0005452]	-	integral component of membrane [GO:0016021]	inorganic anion exchanger activity [GO:0005452]
TraesCS5A02G501500	8.05391	Uncharacterized protein	integral component of membrane [GO:0016021]; inorganic anion exchanger activity [GO:0005452]	-	integral component of membrane [GO:0016021]	inorganic anion exchanger activity [GO:0005452]
TraesCS1B02G454500	-5.19784	Uncharacterized protein	hydrolase activity, hydrolyzing O-glycosyl compounds [GO:0004553]; carbohydrate metabolic process [GO:0005975]	carbohydrate metabolic process [GO:0005975]	-	hydrolase activity, hydrolyzing O-glycosyl compounds [GO:0004553]
TraesCS1B02G244800	-4.18534	Uncharacterized protein	hydrolase activity, hydrolyzing O-glycosyl compounds [GO:0004553]; carbohydrate metabolic process [GO:0005975]	carbohydrate metabolic process [GO:0005975]	-	hydrolase activity, hydrolyzing O-glycosyl compounds [GO:0004553]
TraesCS7A02G009800	-3.63226	Uncharacterized protein	hydrolase activity, hydrolyzing O-glycosyl compounds [GO:0004553]; carbohydrate metabolic process [GO:0005975]	carbohydrate metabolic process [GO:0005975]	-	hydrolase activity, hydrolyzing O-glycosyl compounds [GO:0004553]
TraesCS4B02G041100	-3.62857	Uncharacterized protein	hydrolase activity, hydrolyzing O-glycosyl compounds [GO:0004553]; carbohydrate metabolic process [GO:0005975]	carbohydrate metabolic process [GO:0005975]	-	hydrolase activity, hydrolyzing O-glycosyl compounds [GO:0004553]
TraesCS3B02G369000	-3.32021	Uncharacterized protein	hydrolase activity, hydrolyzing O-glycosyl compounds [GO:0004553]; carbohydrate metabolic process [GO:0005975]	carbohydrate metabolic process [GO:0005975]	-	hydrolase activity, hydrolyzing O-glycosyl compounds [GO:0004553]
TraesCS7D02G009400	-2.93272	Uncharacterized protein	hydrolase activity, hydrolyzing O-glycosyl compounds [GO:0004553]; carbohydrate metabolic process [GO:0005975]	carbohydrate metabolic process [GO:0005975]	-	hydrolase activity, hydrolyzing O-glycosyl compounds [GO:0004553]
TraesCS3A02G172500	-2.77426	Uncharacterized protein	hydrolase activity, hydrolyzing O-glycosyl compounds [GO:0004553]; carbohydrate metabolic process [GO:0005975]	carbohydrate metabolic process [GO:0005975]	-	hydrolase activity, hydrolyzing O-glycosyl compounds [GO:0004553]
TraesCS1D02G232700	-2.26041	Uncharacterized protein	hydrolase activity, hydrolyzing O-glycosyl compounds [GO:0004553]; carbohydrate metabolic process [GO:0005975]	carbohydrate metabolic process [GO:0005975]	-	hydrolase activity, hydrolyzing O-glycosyl compounds [GO:0004553]
TraesCS2B02G516700	2.24231	Uncharacterized protein	hydrolase activity, hydrolyzing O-glycosyl compounds [GO:0004553]; carbohydrate metabolic process [GO:0005975]	carbohydrate metabolic process [GO:0005975]	-	hydrolase activity, hydrolyzing O-glycosyl compounds [GO:0004553]
TraesCS2A02G295400	3.13237	Uncharacterized protein	hydrolase activity, hydrolyzing O-glycosyl compounds [GO:0004553]; carbohydrate metabolic process [GO:0005975]	carbohydrate metabolic process [GO:0005975]	-	hydrolase activity, hydrolyzing O-glycosyl compounds [GO:0004553]
TraesCS2D02G293200	3.3564	Uncharacterized protein	hydrolase activity, hydrolyzing O-glycosyl compounds [GO:0004553]; carbohydrate metabolic process [GO:0005975]	carbohydrate metabolic process [GO:0005975]	-	hydrolase activity, hydrolyzing O-glycosyl compounds [GO:0004553]
TraesCS2B02G311900	3.67033	Uncharacterized protein	hydrolase activity, hydrolyzing O-glycosyl compounds [GO:0004553]; carbohydrate metabolic process [GO:0005975]	carbohydrate metabolic process [GO:0005975]	-	hydrolase activity, hydrolyzing O-glycosyl compounds [GO:0004553]
TraesCS2B02G600200	7.62052	Uncharacterized protein	hydrolase activity, hydrolyzing O-glycosyl compounds [GO:0004553]; carbohydrate metabolic process [GO:0005975]	carbohydrate metabolic process [GO:0005975]	-	hydrolase activity, hydrolyzing O-glycosyl compounds [GO:0004553]
TraesCS6D02G350300	-2.13694	Uncharacterized protein	membrane [GO:0016020]; hydrolase activity, acting on glycosyl bonds [GO:0016798]	-	membrane [GO:0016020]	hydrolase activity, acting on glycosyl bonds [GO:0016798]
TraesCS7A02G027100	-2.28844	Uncharacterized protein	hydrolase activity [GO:0016787]	-	-	hydrolase activity [GO:0016787]
TraesCS5A02G532000	2.17269	Uncharacterized protein	hydrolase activity [GO:0016787]	-	-	hydrolase activity [GO:0016787]
TraesCS4B02G363700	2.35866	Uncharacterized protein	hydrolase activity [GO:0016787]	-	-	hydrolase activity [GO:0016787]
TraesCS5B02G513600	2.56174	Uncharacterized protein	hydrolase activity [GO:0016787]	-	-	hydrolase activity [GO:0016787]
TraesCS5A02G547700	2.98695	Uncharacterized protein	hydrolase activity [GO:0016787]	-	-	hydrolase activity [GO:0016787]
TraesCS2D02G213700	3.28888	Uncharacterized protein	endoplasmic reticulum [GO:0005783]; plasma membrane [GO:0005886]; heme binding [GO:0020037]; iron ion binding [GO:0005506]; sterol 14-demethylase activity [GO:0008398]; oxidation-reduction process [GO:0055114]; sterol biosynthetic process [GO:0016126]; sterol metabolic process [GO:0016125]	oxidation-reduction process [GO:0055114]; sterol biosynthetic process [GO:0016126]; sterol metabolic process [GO:0016125]	endoplasmic reticulum [GO:0005783]; plasma membrane [GO:0005886]	heme binding [GO:0020037]; iron ion binding [GO:0005506]; sterol 14-demethylase activity [GO:0008398]
TraesCS2D02G290300	-3.23114	Uncharacterized protein	integral component of membrane [GO:0016021]; heme binding [GO:0020037]; iron ion binding [GO:0005506]; oxidoreductase activity, acting on paired donors, with incorporation or reduction of molecular oxygen, NAD(P)H as one donor, and incorporation of one atom of oxygen [GO:0016709]	-	integral component of membrane [GO:0016021]	heme binding [GO:0020037]; iron ion binding [GO:0005506]; oxidoreductase activity, acting on paired donors, with incorporation or reduction of molecular oxygen, NAD(P)H as one donor, and incorporation of one atom of oxygen [GO:0016709]
TraesCSU02G149100	-4.89605	Uncharacterized protein	integral component of membrane [GO:0016021]; heme binding [GO:0020037]; iron ion binding [GO:0005506]; oxidoreductase activity, acting on paired donors, with incorporation or reduction of molecular oxygen [GO:0016705]	-	integral component of membrane [GO:0016021]	heme binding [GO:0020037]; iron ion binding [GO:0005506]; oxidoreductase activity, acting on paired donors, with incorporation or reduction of molecular oxygen [GO:0016705]
TraesCS4A02G019400	-3.71584	Uncharacterized protein	integral component of membrane [GO:0016021]; heme binding [GO:0020037]; iron ion binding [GO:0005506]; oxidoreductase activity, acting on paired donors, with incorporation or reduction of molecular oxygen [GO:0016705]	-	integral component of membrane [GO:0016021]	heme binding [GO:0020037]; iron ion binding [GO:0005506]; oxidoreductase activity, acting on paired donors, with incorporation or reduction of molecular oxygen [GO:0016705]
TraesCS3D02G364300	-2.42179	Uncharacterized protein	integral component of membrane [GO:0016021]; heme binding [GO:0020037]; iron ion binding [GO:0005506]; oxidoreductase activity, acting on paired donors, with incorporation or reduction of molecular oxygen [GO:0016705]	-	integral component of membrane [GO:0016021]	heme binding [GO:0020037]; iron ion binding [GO:0005506]; oxidoreductase activity, acting on paired donors, with incorporation or reduction of molecular oxygen [GO:0016705]
TraesCS6D02G015000	-2.02989	Uncharacterized protein	heme binding [GO:0020037]; iron ion binding [GO:0005506]; oxidoreductase activity, acting on paired donors, with incorporation or reduction of molecular oxygen [GO:0016705]	-	-	heme binding [GO:0020037]; iron ion binding [GO:0005506]; oxidoreductase activity, acting on paired donors, with incorporation or reduction of molecular oxygen [GO:0016705]
TraesCS4A02G061900	2.10941	Uncharacterized protein	heme binding [GO:0020037]; iron ion binding [GO:0005506]; oxidoreductase activity, acting on paired donors, with incorporation or reduction of molecular oxygen [GO:0016705]	-	-	heme binding [GO:0020037]; iron ion binding [GO:0005506]; oxidoreductase activity, acting on paired donors, with incorporation or reduction of molecular oxygen [GO:0016705]
TraesCS1D02G337200	2.61196	Uncharacterized protein	heme binding [GO:0020037]; iron ion binding [GO:0005506]; oxidoreductase activity, acting on paired donors, with incorporation or reduction of molecular oxygen [GO:0016705]	-	-	heme binding [GO:0020037]; iron ion binding [GO:0005506]; oxidoreductase activity, acting on paired donors, with incorporation or reduction of molecular oxygen [GO:0016705]
TraesCS4A02G061800	4.00553	Uncharacterized protein	heme binding [GO:0020037]; iron ion binding [GO:0005506]; oxidoreductase activity, acting on paired donors, with incorporation or reduction of molecular oxygen [GO:0016705]	-	-	heme binding [GO:0020037]; iron ion binding [GO:0005506]; oxidoreductase activity, acting on paired donors, with incorporation or reduction of molecular oxygen [GO:0016705]
TraesCS4B02G009700	-7.40462	Uncharacterized protein	integral component of membrane [GO:0016021]; heme binding [GO:0020037]; iron ion binding [GO:0005506]; monooxygenase activity [GO:0004497]; oxidoreductase activity, acting on paired donors, with incorporation or reduction of molecular oxygen [GO:0016705]	-	integral component of membrane [GO:0016021]	heme binding [GO:0020037]; iron ion binding [GO:0005506]; monooxygenase activity [GO:0004497]; oxidoreductase activity, acting on paired donors, with incorporation or reduction of molecular oxygen [GO:0016705]
TraesCS1A02G435400	-4.44812	Uncharacterized protein	integral component of membrane [GO:0016021]; heme binding [GO:0020037]; iron ion binding [GO:0005506]; monooxygenase activity [GO:0004497]; oxidoreductase activity, acting on paired donors, with incorporation or reduction of molecular oxygen [GO:0016705]	-	integral component of membrane [GO:0016021]	heme binding [GO:0020037]; iron ion binding [GO:0005506]; monooxygenase activity [GO:0004497]; oxidoreductase activity, acting on paired donors, with incorporation or reduction of molecular oxygen [GO:0016705]
TraesCS2D02G071600	-4.381	Uncharacterized protein	integral component of membrane [GO:0016021]; heme binding [GO:0020037]; iron ion binding [GO:0005506]; monooxygenase activity [GO:0004497]; oxidoreductase activity, acting on paired donors, with incorporation or reduction of molecular oxygen [GO:0016705]	-	integral component of membrane [GO:0016021]	heme binding [GO:0020037]; iron ion binding [GO:0005506]; monooxygenase activity [GO:0004497]; oxidoreductase activity, acting on paired donors, with incorporation or reduction of molecular oxygen [GO:0016705]
TraesCS6D02G303700	-3.69697	Uncharacterized protein	integral component of membrane [GO:0016021]; heme binding [GO:0020037]; iron ion binding [GO:0005506]; monooxygenase activity [GO:0004497]; oxidoreductase activity, acting on paired donors, with incorporation or reduction of molecular oxygen [GO:0016705]	-	integral component of membrane [GO:0016021]	heme binding [GO:0020037]; iron ion binding [GO:0005506]; monooxygenase activity [GO:0004497]; oxidoreductase activity, acting on paired donors, with incorporation or reduction of molecular oxygen [GO:0016705]
TraesCS7B02G037600	-3.11607	Uncharacterized protein	integral component of membrane [GO:0016021]; heme binding [GO:0020037]; iron ion binding [GO:0005506]; monooxygenase activity [GO:0004497]; oxidoreductase activity, acting on paired donors, with incorporation or reduction of molecular oxygen [GO:0016705]	-	integral component of membrane [GO:0016021]	heme binding [GO:0020037]; iron ion binding [GO:0005506]; monooxygenase activity [GO:0004497]; oxidoreductase activity, acting on paired donors, with incorporation or reduction of molecular oxygen [GO:0016705]
TraesCS1A02G034900	-3.0931	Uncharacterized protein	integral component of membrane [GO:0016021]; heme binding [GO:0020037]; iron ion binding [GO:0005506]; monooxygenase activity [GO:0004497]; oxidoreductase activity, acting on paired donors, with incorporation or reduction of molecular oxygen [GO:0016705]	-	integral component of membrane [GO:0016021]	heme binding [GO:0020037]; iron ion binding [GO:0005506]; monooxygenase activity [GO:0004497]; oxidoreductase activity, acting on paired donors, with incorporation or reduction of molecular oxygen [GO:0016705]
TraesCS2B02G057100	-2.91436	Uncharacterized protein	integral component of membrane [GO:0016021]; heme binding [GO:0020037]; iron ion binding [GO:0005506]; monooxygenase activity [GO:0004497]; oxidoreductase activity, acting on paired donors, with incorporation or reduction of molecular oxygen [GO:0016705]	-	integral component of membrane [GO:0016021]	heme binding [GO:0020037]; iron ion binding [GO:0005506]; monooxygenase activity [GO:0004497]; oxidoreductase activity, acting on paired donors, with incorporation or reduction of molecular oxygen [GO:0016705]
TraesCS2B02G032600	-2.54017	Uncharacterized protein	integral component of membrane [GO:0016021]; heme binding [GO:0020037]; iron ion binding [GO:0005506]; monooxygenase activity [GO:0004497]; oxidoreductase activity, acting on paired donors, with incorporation or reduction of molecular oxygen [GO:0016705]	-	integral component of membrane [GO:0016021]	heme binding [GO:0020037]; iron ion binding [GO:0005506]; monooxygenase activity [GO:0004497]; oxidoreductase activity, acting on paired donors, with incorporation or reduction of molecular oxygen [GO:0016705]
TraesCS6D02G085100	-2.53831	Uncharacterized protein	integral component of membrane [GO:0016021]; heme binding [GO:0020037]; iron ion binding [GO:0005506]; monooxygenase activity [GO:0004497]; oxidoreductase activity, acting on paired donors, with incorporation or reduction of molecular oxygen [GO:0016705]	-	integral component of membrane [GO:0016021]	heme binding [GO:0020037]; iron ion binding [GO:0005506]; monooxygenase activity [GO:0004497]; oxidoreductase activity, acting on paired donors, with incorporation or reduction of molecular oxygen [GO:0016705]
TraesCS6A02G323900	-2.3421	Uncharacterized protein	integral component of membrane [GO:0016021]; heme binding [GO:0020037]; iron ion binding [GO:0005506]; monooxygenase activity [GO:0004497]; oxidoreductase activity, acting on paired donors, with incorporation or reduction of molecular oxygen [GO:0016705]	-	integral component of membrane [GO:0016021]	heme binding [GO:0020037]; iron ion binding [GO:0005506]; monooxygenase activity [GO:0004497]; oxidoreductase activity, acting on paired donors, with incorporation or reduction of molecular oxygen [GO:0016705]
TraesCS7A02G270700	-2.19179	Uncharacterized protein	integral component of membrane [GO:0016021]; heme binding [GO:0020037]; iron ion binding [GO:0005506]; monooxygenase activity [GO:0004497]; oxidoreductase activity, acting on paired donors, with incorporation or reduction of molecular oxygen [GO:0016705]	-	integral component of membrane [GO:0016021]	heme binding [GO:0020037]; iron ion binding [GO:0005506]; monooxygenase activity [GO:0004497]; oxidoreductase activity, acting on paired donors, with incorporation or reduction of molecular oxygen [GO:0016705]
TraesCS7A02G411700	-2.01312	Uncharacterized protein	integral component of membrane [GO:0016021]; heme binding [GO:0020037]; iron ion binding [GO:0005506]; monooxygenase activity [GO:0004497]; oxidoreductase activity, acting on paired donors, with incorporation or reduction of molecular oxygen [GO:0016705]	-	integral component of membrane [GO:0016021]	heme binding [GO:0020037]; iron ion binding [GO:0005506]; monooxygenase activity [GO:0004497]; oxidoreductase activity, acting on paired donors, with incorporation or reduction of molecular oxygen [GO:0016705]
TraesCS2A02G152200	2.20304	Uncharacterized protein	integral component of membrane [GO:0016021]; heme binding [GO:0020037]; iron ion binding [GO:0005506]; monooxygenase activity [GO:0004497]; oxidoreductase activity, acting on paired donors, with incorporation or reduction of molecular oxygen [GO:0016705]	-	integral component of membrane [GO:0016021]	heme binding [GO:0020037]; iron ion binding [GO:0005506]; monooxygenase activity [GO:0004497]; oxidoreductase activity, acting on paired donors, with incorporation or reduction of molecular oxygen [GO:0016705]
TraesCS7D02G349400	2.38788	Uncharacterized protein	integral component of membrane [GO:0016021]; heme binding [GO:0020037]; iron ion binding [GO:0005506]; monooxygenase activity [GO:0004497]; oxidoreductase activity, acting on paired donors, with incorporation or reduction of molecular oxygen [GO:0016705]	-	integral component of membrane [GO:0016021]	heme binding [GO:0020037]; iron ion binding [GO:0005506]; monooxygenase activity [GO:0004497]; oxidoreductase activity, acting on paired donors, with incorporation or reduction of molecular oxygen [GO:0016705]
TraesCS5D02G407500	2.63537	Uncharacterized protein	integral component of membrane [GO:0016021]; heme binding [GO:0020037]; iron ion binding [GO:0005506]; monooxygenase activity [GO:0004497]; oxidoreductase activity, acting on paired donors, with incorporation or reduction of molecular oxygen [GO:0016705]	-	integral component of membrane [GO:0016021]	heme binding [GO:0020037]; iron ion binding [GO:0005506]; monooxygenase activity [GO:0004497]; oxidoreductase activity, acting on paired donors, with incorporation or reduction of molecular oxygen [GO:0016705]
TraesCS2A02G546600	2.69105	Uncharacterized protein	integral component of membrane [GO:0016021]; heme binding [GO:0020037]; iron ion binding [GO:0005506]; monooxygenase activity [GO:0004497]; oxidoreductase activity, acting on paired donors, with incorporation or reduction of molecular oxygen [GO:0016705]	-	integral component of membrane [GO:0016021]	heme binding [GO:0020037]; iron ion binding [GO:0005506]; monooxygenase activity [GO:0004497]; oxidoreductase activity, acting on paired donors, with incorporation or reduction of molecular oxygen [GO:0016705]
TraesCS2D02G157300	2.75016	Uncharacterized protein	integral component of membrane [GO:0016021]; heme binding [GO:0020037]; iron ion binding [GO:0005506]; monooxygenase activity [GO:0004497]; oxidoreductase activity, acting on paired donors, with incorporation or reduction of molecular oxygen [GO:0016705]	-	integral component of membrane [GO:0016021]	heme binding [GO:0020037]; iron ion binding [GO:0005506]; monooxygenase activity [GO:0004497]; oxidoreductase activity, acting on paired donors, with incorporation or reduction of molecular oxygen [GO:0016705]
TraesCS2B02G177300	2.84755	Uncharacterized protein	integral component of membrane [GO:0016021]; heme binding [GO:0020037]; iron ion binding [GO:0005506]; monooxygenase activity [GO:0004497]; oxidoreductase activity, acting on paired donors, with incorporation or reduction of molecular oxygen [GO:0016705]	-	integral component of membrane [GO:0016021]	heme binding [GO:0020037]; iron ion binding [GO:0005506]; monooxygenase activity [GO:0004497]; oxidoreductase activity, acting on paired donors, with incorporation or reduction of molecular oxygen [GO:0016705]
TraesCS2D02G157500	3.05144	Uncharacterized protein	integral component of membrane [GO:0016021]; heme binding [GO:0020037]; iron ion binding [GO:0005506]; monooxygenase activity [GO:0004497]; oxidoreductase activity, acting on paired donors, with incorporation or reduction of molecular oxygen [GO:0016705]	-	integral component of membrane [GO:0016021]	heme binding [GO:0020037]; iron ion binding [GO:0005506]; monooxygenase activity [GO:0004497]; oxidoreductase activity, acting on paired donors, with incorporation or reduction of molecular oxygen [GO:0016705]
TraesCS2D02G157800	3.19497	Uncharacterized protein	integral component of membrane [GO:0016021]; heme binding [GO:0020037]; iron ion binding [GO:0005506]; monooxygenase activity [GO:0004497]; oxidoreductase activity, acting on paired donors, with incorporation or reduction of molecular oxygen [GO:0016705]	-	integral component of membrane [GO:0016021]	heme binding [GO:0020037]; iron ion binding [GO:0005506]; monooxygenase activity [GO:0004497]; oxidoreductase activity, acting on paired donors, with incorporation or reduction of molecular oxygen [GO:0016705]
TraesCS5B02G485200	3.19616	Uncharacterized protein	integral component of membrane [GO:0016021]; heme binding [GO:0020037]; iron ion binding [GO:0005506]; monooxygenase activity [GO:0004497]; oxidoreductase activity, acting on paired donors, with incorporation or reduction of molecular oxygen [GO:0016705]	-	integral component of membrane [GO:0016021]	heme binding [GO:0020037]; iron ion binding [GO:0005506]; monooxygenase activity [GO:0004497]; oxidoreductase activity, acting on paired donors, with incorporation or reduction of molecular oxygen [GO:0016705]
TraesCS5A02G472300	5.34982	Uncharacterized protein	integral component of membrane [GO:0016021]; heme binding [GO:0020037]; iron ion binding [GO:0005506]; monooxygenase activity [GO:0004497]; oxidoreductase activity, acting on paired donors, with incorporation or reduction of molecular oxygen [GO:0016705]	-	integral component of membrane [GO:0016021]	heme binding [GO:0020037]; iron ion binding [GO:0005506]; monooxygenase activity [GO:0004497]; oxidoreductase activity, acting on paired donors, with incorporation or reduction of molecular oxygen [GO:0016705]
TraesCS7A02G085700	5.83029	Uncharacterized protein	integral component of membrane [GO:0016021]; heme binding [GO:0020037]; iron ion binding [GO:0005506]; monooxygenase activity [GO:0004497]; oxidoreductase activity, acting on paired donors, with incorporation or reduction of molecular oxygen [GO:0016705]	-	integral component of membrane [GO:0016021]	heme binding [GO:0020037]; iron ion binding [GO:0005506]; monooxygenase activity [GO:0004497]; oxidoreductase activity, acting on paired donors, with incorporation or reduction of molecular oxygen [GO:0016705]
TraesCS5D02G484900	6.25299	Uncharacterized protein	integral component of membrane [GO:0016021]; heme binding [GO:0020037]; iron ion binding [GO:0005506]; monooxygenase activity [GO:0004497]; oxidoreductase activity, acting on paired donors, with incorporation or reduction of molecular oxygen [GO:0016705]	-	integral component of membrane [GO:0016021]	heme binding [GO:0020037]; iron ion binding [GO:0005506]; monooxygenase activity [GO:0004497]; oxidoreductase activity, acting on paired donors, with incorporation or reduction of molecular oxygen [GO:0016705]
TraesCS2B02G177600	6.95288	Uncharacterized protein	integral component of membrane [GO:0016021]; heme binding [GO:0020037]; iron ion binding [GO:0005506]; monooxygenase activity [GO:0004497]; oxidoreductase activity, acting on paired donors, with incorporation or reduction of molecular oxygen [GO:0016705]	-	integral component of membrane [GO:0016021]	heme binding [GO:0020037]; iron ion binding [GO:0005506]; monooxygenase activity [GO:0004497]; oxidoreductase activity, acting on paired donors, with incorporation or reduction of molecular oxygen [GO:0016705]
TraesCS2D02G016000	-8.13792	Uncharacterized protein	heme binding [GO:0020037]; iron ion binding [GO:0005506]; monooxygenase activity [GO:0004497]; oxidoreductase activity, acting on paired donors, with incorporation or reduction of molecular oxygen [GO:0016705]	-	-	heme binding [GO:0020037]; iron ion binding [GO:0005506]; monooxygenase activity [GO:0004497]; oxidoreductase activity, acting on paired donors, with incorporation or reduction of molecular oxygen [GO:0016705]
TraesCS2B02G002000	-5.1692	Uncharacterized protein	heme binding [GO:0020037]; iron ion binding [GO:0005506]; monooxygenase activity [GO:0004497]; oxidoreductase activity, acting on paired donors, with incorporation or reduction of molecular oxygen [GO:0016705]	-	-	heme binding [GO:0020037]; iron ion binding [GO:0005506]; monooxygenase activity [GO:0004497]; oxidoreductase activity, acting on paired donors, with incorporation or reduction of molecular oxygen [GO:0016705]
TraesCS6D02G303800	-4.79416	Uncharacterized protein	heme binding [GO:0020037]; iron ion binding [GO:0005506]; monooxygenase activity [GO:0004497]; oxidoreductase activity, acting on paired donors, with incorporation or reduction of molecular oxygen [GO:0016705]	-	-	heme binding [GO:0020037]; iron ion binding [GO:0005506]; monooxygenase activity [GO:0004497]; oxidoreductase activity, acting on paired donors, with incorporation or reduction of molecular oxygen [GO:0016705]
TraesCS7D02G338900	-3.80971	Uncharacterized protein	heme binding [GO:0020037]; iron ion binding [GO:0005506]; monooxygenase activity [GO:0004497]; oxidoreductase activity, acting on paired donors, with incorporation or reduction of molecular oxygen [GO:0016705]	-	-	heme binding [GO:0020037]; iron ion binding [GO:0005506]; monooxygenase activity [GO:0004497]; oxidoreductase activity, acting on paired donors, with incorporation or reduction of molecular oxygen [GO:0016705]
TraesCS2B02G350400	-3.66677	Uncharacterized protein	heme binding [GO:0020037]; iron ion binding [GO:0005506]; monooxygenase activity [GO:0004497]; oxidoreductase activity, acting on paired donors, with incorporation or reduction of molecular oxygen [GO:0016705]	-	-	heme binding [GO:0020037]; iron ion binding [GO:0005506]; monooxygenase activity [GO:0004497]; oxidoreductase activity, acting on paired donors, with incorporation or reduction of molecular oxygen [GO:0016705]
TraesCS4A02G308600	-3.60423	Uncharacterized protein	heme binding [GO:0020037]; iron ion binding [GO:0005506]; monooxygenase activity [GO:0004497]; oxidoreductase activity, acting on paired donors, with incorporation or reduction of molecular oxygen [GO:0016705]	-	-	heme binding [GO:0020037]; iron ion binding [GO:0005506]; monooxygenase activity [GO:0004497]; oxidoreductase activity, acting on paired donors, with incorporation or reduction of molecular oxygen [GO:0016705]
TraesCS2D02G589200	-3.56005	Uncharacterized protein	heme binding [GO:0020037]; iron ion binding [GO:0005506]; monooxygenase activity [GO:0004497]; oxidoreductase activity, acting on paired donors, with incorporation or reduction of molecular oxygen [GO:0016705]	-	-	heme binding [GO:0020037]; iron ion binding [GO:0005506]; monooxygenase activity [GO:0004497]; oxidoreductase activity, acting on paired donors, with incorporation or reduction of molecular oxygen [GO:0016705]
TraesCS2B02G001900	-3.5028	Uncharacterized protein	heme binding [GO:0020037]; iron ion binding [GO:0005506]; monooxygenase activity [GO:0004497]; oxidoreductase activity, acting on paired donors, with incorporation or reduction of molecular oxygen [GO:0016705]	-	-	heme binding [GO:0020037]; iron ion binding [GO:0005506]; monooxygenase activity [GO:0004497]; oxidoreductase activity, acting on paired donors, with incorporation or reduction of molecular oxygen [GO:0016705]
TraesCS6B02G354500	-3.23266	Uncharacterized protein	heme binding [GO:0020037]; iron ion binding [GO:0005506]; monooxygenase activity [GO:0004497]; oxidoreductase activity, acting on paired donors, with incorporation or reduction of molecular oxygen [GO:0016705]	-	-	heme binding [GO:0020037]; iron ion binding [GO:0005506]; monooxygenase activity [GO:0004497]; oxidoreductase activity, acting on paired donors, with incorporation or reduction of molecular oxygen [GO:0016705]
TraesCS2B02G005900	-3.15311	Uncharacterized protein	heme binding [GO:0020037]; iron ion binding [GO:0005506]; monooxygenase activity [GO:0004497]; oxidoreductase activity, acting on paired donors, with incorporation or reduction of molecular oxygen [GO:0016705]	-	-	heme binding [GO:0020037]; iron ion binding [GO:0005506]; monooxygenase activity [GO:0004497]; oxidoreductase activity, acting on paired donors, with incorporation or reduction of molecular oxygen [GO:0016705]
TraesCS7B02G241800	-3.02173	Uncharacterized protein	heme binding [GO:0020037]; iron ion binding [GO:0005506]; monooxygenase activity [GO:0004497]; oxidoreductase activity, acting on paired donors, with incorporation or reduction of molecular oxygen [GO:0016705]	-	-	heme binding [GO:0020037]; iron ion binding [GO:0005506]; monooxygenase activity [GO:0004497]; oxidoreductase activity, acting on paired donors, with incorporation or reduction of molecular oxygen [GO:0016705]
TraesCS1A02G292500	-2.87301	Uncharacterized protein	heme binding [GO:0020037]; iron ion binding [GO:0005506]; monooxygenase activity [GO:0004497]; oxidoreductase activity, acting on paired donors, with incorporation or reduction of molecular oxygen [GO:0016705]	-	-	heme binding [GO:0020037]; iron ion binding [GO:0005506]; monooxygenase activity [GO:0004497]; oxidoreductase activity, acting on paired donors, with incorporation or reduction of molecular oxygen [GO:0016705]
TraesCS6B02G239400	-2.67724	Uncharacterized protein	heme binding [GO:0020037]; iron ion binding [GO:0005506]; monooxygenase activity [GO:0004497]; oxidoreductase activity, acting on paired donors, with incorporation or reduction of molecular oxygen [GO:0016705]	-	-	heme binding [GO:0020037]; iron ion binding [GO:0005506]; monooxygenase activity [GO:0004497]; oxidoreductase activity, acting on paired donors, with incorporation or reduction of molecular oxygen [GO:0016705]
TraesCS4A02G462000	-2.67616	Uncharacterized protein	heme binding [GO:0020037]; iron ion binding [GO:0005506]; monooxygenase activity [GO:0004497]; oxidoreductase activity, acting on paired donors, with incorporation or reduction of molecular oxygen [GO:0016705]	-	-	heme binding [GO:0020037]; iron ion binding [GO:0005506]; monooxygenase activity [GO:0004497]; oxidoreductase activity, acting on paired donors, with incorporation or reduction of molecular oxygen [GO:0016705]
TraesCS2B02G035600	-2.59075	Uncharacterized protein	heme binding [GO:0020037]; iron ion binding [GO:0005506]; monooxygenase activity [GO:0004497]; oxidoreductase activity, acting on paired donors, with incorporation or reduction of molecular oxygen [GO:0016705]	-	-	heme binding [GO:0020037]; iron ion binding [GO:0005506]; monooxygenase activity [GO:0004497]; oxidoreductase activity, acting on paired donors, with incorporation or reduction of molecular oxygen [GO:0016705]
TraesCS7A02G340500	-2.52607	Uncharacterized protein	heme binding [GO:0020037]; iron ion binding [GO:0005506]; monooxygenase activity [GO:0004497]; oxidoreductase activity, acting on paired donors, with incorporation or reduction of molecular oxygen [GO:0016705]	-	-	heme binding [GO:0020037]; iron ion binding [GO:0005506]; monooxygenase activity [GO:0004497]; oxidoreductase activity, acting on paired donors, with incorporation or reduction of molecular oxygen [GO:0016705]
TraesCS3A02G127700	-2.52236	Uncharacterized protein	heme binding [GO:0020037]; iron ion binding [GO:0005506]; monooxygenase activity [GO:0004497]; oxidoreductase activity, acting on paired donors, with incorporation or reduction of molecular oxygen [GO:0016705]	-	-	heme binding [GO:0020037]; iron ion binding [GO:0005506]; monooxygenase activity [GO:0004497]; oxidoreductase activity, acting on paired donors, with incorporation or reduction of molecular oxygen [GO:0016705]
TraesCS7D02G480300	-2.48568	Uncharacterized protein	heme binding [GO:0020037]; iron ion binding [GO:0005506]; monooxygenase activity [GO:0004497]; oxidoreductase activity, acting on paired donors, with incorporation or reduction of molecular oxygen [GO:0016705]	-	-	heme binding [GO:0020037]; iron ion binding [GO:0005506]; monooxygenase activity [GO:0004497]; oxidoreductase activity, acting on paired donors, with incorporation or reduction of molecular oxygen [GO:0016705]
TraesCS5B02G287300	-2.33463	Uncharacterized protein	heme binding [GO:0020037]; iron ion binding [GO:0005506]; monooxygenase activity [GO:0004497]; oxidoreductase activity, acting on paired donors, with incorporation or reduction of molecular oxygen [GO:0016705]	-	-	heme binding [GO:0020037]; iron ion binding [GO:0005506]; monooxygenase activity [GO:0004497]; oxidoreductase activity, acting on paired donors, with incorporation or reduction of molecular oxygen [GO:0016705]
TraesCS2B02G002900	-2.13839	Uncharacterized protein	heme binding [GO:0020037]; iron ion binding [GO:0005506]; monooxygenase activity [GO:0004497]; oxidoreductase activity, acting on paired donors, with incorporation or reduction of molecular oxygen [GO:0016705]	-	-	heme binding [GO:0020037]; iron ion binding [GO:0005506]; monooxygenase activity [GO:0004497]; oxidoreductase activity, acting on paired donors, with incorporation or reduction of molecular oxygen [GO:0016705]
TraesCS7A02G362300	-2.10876	Uncharacterized protein	heme binding [GO:0020037]; iron ion binding [GO:0005506]; monooxygenase activity [GO:0004497]; oxidoreductase activity, acting on paired donors, with incorporation or reduction of molecular oxygen [GO:0016705]	-	-	heme binding [GO:0020037]; iron ion binding [GO:0005506]; monooxygenase activity [GO:0004497]; oxidoreductase activity, acting on paired donors, with incorporation or reduction of molecular oxygen [GO:0016705]
TraesCSU02G101400	-2.10096	Uncharacterized protein	heme binding [GO:0020037]; iron ion binding [GO:0005506]; monooxygenase activity [GO:0004497]; oxidoreductase activity, acting on paired donors, with incorporation or reduction of molecular oxygen [GO:0016705]	-	-	heme binding [GO:0020037]; iron ion binding [GO:0005506]; monooxygenase activity [GO:0004497]; oxidoreductase activity, acting on paired donors, with incorporation or reduction of molecular oxygen [GO:0016705]
TraesCS6D02G193600	-2.00595	Uncharacterized protein	heme binding [GO:0020037]; iron ion binding [GO:0005506]; monooxygenase activity [GO:0004497]; oxidoreductase activity, acting on paired donors, with incorporation or reduction of molecular oxygen [GO:0016705]	-	-	heme binding [GO:0020037]; iron ion binding [GO:0005506]; monooxygenase activity [GO:0004497]; oxidoreductase activity, acting on paired donors, with incorporation or reduction of molecular oxygen [GO:0016705]
TraesCS2B02G017700	2.33219	Uncharacterized protein	heme binding [GO:0020037]; iron ion binding [GO:0005506]; monooxygenase activity [GO:0004497]; oxidoreductase activity, acting on paired donors, with incorporation or reduction of molecular oxygen [GO:0016705]	-	-	heme binding [GO:0020037]; iron ion binding [GO:0005506]; monooxygenase activity [GO:0004497]; oxidoreductase activity, acting on paired donors, with incorporation or reduction of molecular oxygen [GO:0016705]
TraesCS1D02G337300	2.34231	Uncharacterized protein	heme binding [GO:0020037]; iron ion binding [GO:0005506]; monooxygenase activity [GO:0004497]; oxidoreductase activity, acting on paired donors, with incorporation or reduction of molecular oxygen [GO:0016705]	-	-	heme binding [GO:0020037]; iron ion binding [GO:0005506]; monooxygenase activity [GO:0004497]; oxidoreductase activity, acting on paired donors, with incorporation or reduction of molecular oxygen [GO:0016705]
TraesCS5A02G056600	2.38891	Uncharacterized protein	heme binding [GO:0020037]; iron ion binding [GO:0005506]; monooxygenase activity [GO:0004497]; oxidoreductase activity, acting on paired donors, with incorporation or reduction of molecular oxygen [GO:0016705]	-	-	heme binding [GO:0020037]; iron ion binding [GO:0005506]; monooxygenase activity [GO:0004497]; oxidoreductase activity, acting on paired donors, with incorporation or reduction of molecular oxygen [GO:0016705]
TraesCS2B02G577100	2.50519	Uncharacterized protein	heme binding [GO:0020037]; iron ion binding [GO:0005506]; monooxygenase activity [GO:0004497]; oxidoreductase activity, acting on paired donors, with incorporation or reduction of molecular oxygen [GO:0016705]	-	-	heme binding [GO:0020037]; iron ion binding [GO:0005506]; monooxygenase activity [GO:0004497]; oxidoreductase activity, acting on paired donors, with incorporation or reduction of molecular oxygen [GO:0016705]
TraesCS6A02G143700	2.75804	Uncharacterized protein	heme binding [GO:0020037]; iron ion binding [GO:0005506]; monooxygenase activity [GO:0004497]; oxidoreductase activity, acting on paired donors, with incorporation or reduction of molecular oxygen [GO:0016705]	-	-	heme binding [GO:0020037]; iron ion binding [GO:0005506]; monooxygenase activity [GO:0004497]; oxidoreductase activity, acting on paired donors, with incorporation or reduction of molecular oxygen [GO:0016705]
TraesCS1A02G334700	2.94909	Uncharacterized protein	heme binding [GO:0020037]; iron ion binding [GO:0005506]; monooxygenase activity [GO:0004497]; oxidoreductase activity, acting on paired donors, with incorporation or reduction of molecular oxygen [GO:0016705]	-	-	heme binding [GO:0020037]; iron ion binding [GO:0005506]; monooxygenase activity [GO:0004497]; oxidoreductase activity, acting on paired donors, with incorporation or reduction of molecular oxygen [GO:0016705]
TraesCS5B02G485000	3.36821	Uncharacterized protein	heme binding [GO:0020037]; iron ion binding [GO:0005506]; monooxygenase activity [GO:0004497]; oxidoreductase activity, acting on paired donors, with incorporation or reduction of molecular oxygen [GO:0016705]	-	-	heme binding [GO:0020037]; iron ion binding [GO:0005506]; monooxygenase activity [GO:0004497]; oxidoreductase activity, acting on paired donors, with incorporation or reduction of molecular oxygen [GO:0016705]
TraesCS7B02G253300	3.53271	Uncharacterized protein	heme binding [GO:0020037]; iron ion binding [GO:0005506]; monooxygenase activity [GO:0004497]; oxidoreductase activity, acting on paired donors, with incorporation or reduction of molecular oxygen [GO:0016705]	-	-	heme binding [GO:0020037]; iron ion binding [GO:0005506]; monooxygenase activity [GO:0004497]; oxidoreductase activity, acting on paired donors, with incorporation or reduction of molecular oxygen [GO:0016705]
TraesCSU02G247100	3.99459	Uncharacterized protein	heme binding [GO:0020037]; iron ion binding [GO:0005506]; monooxygenase activity [GO:0004497]; oxidoreductase activity, acting on paired donors, with incorporation or reduction of molecular oxygen [GO:0016705]	-	-	heme binding [GO:0020037]; iron ion binding [GO:0005506]; monooxygenase activity [GO:0004497]; oxidoreductase activity, acting on paired donors, with incorporation or reduction of molecular oxygen [GO:0016705]
TraesCS1B02G347700	4.01965	Uncharacterized protein	heme binding [GO:0020037]; iron ion binding [GO:0005506]; monooxygenase activity [GO:0004497]; oxidoreductase activity, acting on paired donors, with incorporation or reduction of molecular oxygen [GO:0016705]	-	-	heme binding [GO:0020037]; iron ion binding [GO:0005506]; monooxygenase activity [GO:0004497]; oxidoreductase activity, acting on paired donors, with incorporation or reduction of molecular oxygen [GO:0016705]
TraesCS1A02G021600	4.26932	Uncharacterized protein	heme binding [GO:0020037]; iron ion binding [GO:0005506]; monooxygenase activity [GO:0004497]; oxidoreductase activity, acting on paired donors, with incorporation or reduction of molecular oxygen [GO:0016705]	-	-	heme binding [GO:0020037]; iron ion binding [GO:0005506]; monooxygenase activity [GO:0004497]; oxidoreductase activity, acting on paired donors, with incorporation or reduction of molecular oxygen [GO:0016705]
TraesCS7D02G095700	4.97974	Uncharacterized protein	heme binding [GO:0020037]; iron ion binding [GO:0005506]; monooxygenase activity [GO:0004497]; oxidoreductase activity, acting on paired donors, with incorporation or reduction of molecular oxygen [GO:0016705]	-	-	heme binding [GO:0020037]; iron ion binding [GO:0005506]; monooxygenase activity [GO:0004497]; oxidoreductase activity, acting on paired donors, with incorporation or reduction of molecular oxygen [GO:0016705]
TraesCS2D02G157900	5.23173	Uncharacterized protein	heme binding [GO:0020037]; iron ion binding [GO:0005506]; monooxygenase activity [GO:0004497]; oxidoreductase activity, acting on paired donors, with incorporation or reduction of molecular oxygen [GO:0016705]	-	-	heme binding [GO:0020037]; iron ion binding [GO:0005506]; monooxygenase activity [GO:0004497]; oxidoreductase activity, acting on paired donors, with incorporation or reduction of molecular oxygen [GO:0016705]
TraesCS7A02G445600	-5.16604	Uncharacterized protein	GTP binding [GO:0005525]; GTPase activity [GO:0003924]	-	-	GTPase activity [GO:0003924]; GTP binding [GO:0005525]
TraesCS1D02G013300	-2.02459	Uncharacterized protein	GTP binding [GO:0005525]; GTPase activity [GO:0003924]	-	-	GTPase activity [GO:0003924]; GTP binding [GO:0005525]
TraesCS3B02G471500	2.26951	Uncharacterized protein	cytoplasm [GO:0005737]; glutathione transferase activity [GO:0004364]; glutathione metabolic process [GO:0006749]	glutathione metabolic process [GO:0006749]	cytoplasm [GO:0005737]	glutathione transferase activity [GO:0004364]
TraesCS3B02G471900	3.72866	Uncharacterized protein	cytoplasm [GO:0005737]; glutathione transferase activity [GO:0004364]; glutathione metabolic process [GO:0006749]	glutathione metabolic process [GO:0006749]	cytoplasm [GO:0005737]	glutathione transferase activity [GO:0004364]
TraesCS4B02G270400	3.23243	Uncharacterized protein	FAD binding [GO:0071949]	-	-	FAD binding [GO:0071949]
TraesCS2B02G535500	2.07135	Uncharacterized protein	endonuclease activity [GO:0004519]; nucleic acid binding [GO:0003676]; DNA catabolic process [GO:0006308]	DNA catabolic process [GO:0006308]	-	endonuclease activity [GO:0004519]; nucleic acid binding [GO:0003676]
TraesCS3B02G039500	2.19147	Uncharacterized protein	endonuclease activity [GO:0004519]; nucleic acid binding [GO:0003676]; DNA catabolic process [GO:0006308]	DNA catabolic process [GO:0006308]	-	endonuclease activity [GO:0004519]; nucleic acid binding [GO:0003676]
TraesCS2A02G507400	2.58283	Uncharacterized protein	endonuclease activity [GO:0004519]; nucleic acid binding [GO:0003676]; DNA catabolic process [GO:0006308]	DNA catabolic process [GO:0006308]	-	endonuclease activity [GO:0004519]; nucleic acid binding [GO:0003676]
TraesCS2A02G507500	3.65077	Uncharacterized protein	endonuclease activity [GO:0004519]; nucleic acid binding [GO:0003676]; DNA catabolic process [GO:0006308]	DNA catabolic process [GO:0006308]	-	endonuclease activity [GO:0004519]; nucleic acid binding [GO:0003676]
TraesCS7B02G087600	-3.6656	Uncharacterized protein	double-stranded DNA binding [GO:0003690]; regulation of transcription, DNA-templated [GO:0006355]	regulation of transcription, DNA-templated [GO:0006355]	-	double-stranded DNA binding [GO:0003690]
TraesCS3D02G327600	-2.22314	Uncharacterized protein	DNA-binding transcription factor activity [GO:0003700]; sequence-specific DNA binding [GO:0043565]; transcription, DNA-templated [GO:0006351]	transcription, DNA-templated [GO:0006351]	-	DNA-binding transcription factor activity [GO:0003700]; sequence-specific DNA binding [GO:0043565]
TraesCS5D02G178800	-2.17769	Uncharacterized protein	DNA-binding transcription factor activity [GO:0003700]; sequence-specific DNA binding [GO:0043565]; transcription, DNA-templated [GO:0006351]	transcription, DNA-templated [GO:0006351]	-	DNA-binding transcription factor activity [GO:0003700]; sequence-specific DNA binding [GO:0043565]
TraesCS7D02G315900	-2.8843	Uncharacterized protein	nucleus [GO:0005634]; DNA-binding transcription factor activity [GO:0003700]; protein dimerization activity [GO:0046983]; RNA polymerase II regulatory region sequence-specific DNA binding [GO:0000977]; positive regulation of transcription by RNA polymerase II [GO:0045944]	positive regulation of transcription by RNA polymerase II [GO:0045944]	nucleus [GO:0005634]	DNA-binding transcription factor activity [GO:0003700]; protein dimerization activity [GO:0046983]; RNA polymerase II regulatory region sequence-specific DNA binding [GO:0000977]
TraesCS7B02G220200	-2.43777	Uncharacterized protein	nucleus [GO:0005634]; DNA-binding transcription factor activity [GO:0003700]; protein dimerization activity [GO:0046983]; RNA polymerase II regulatory region sequence-specific DNA binding [GO:0000977]; positive regulation of transcription by RNA polymerase II [GO:0045944]	positive regulation of transcription by RNA polymerase II [GO:0045944]	nucleus [GO:0005634]	DNA-binding transcription factor activity [GO:0003700]; protein dimerization activity [GO:0046983]; RNA polymerase II regulatory region sequence-specific DNA binding [GO:0000977]
TraesCS7A02G319400	-2.29306	Uncharacterized protein	nucleus [GO:0005634]; DNA-binding transcription factor activity [GO:0003700]; protein dimerization activity [GO:0046983]; RNA polymerase II regulatory region sequence-specific DNA binding [GO:0000977]; positive regulation of transcription by RNA polymerase II [GO:0045944]	positive regulation of transcription by RNA polymerase II [GO:0045944]	nucleus [GO:0005634]	DNA-binding transcription factor activity [GO:0003700]; protein dimerization activity [GO:0046983]; RNA polymerase II regulatory region sequence-specific DNA binding [GO:0000977]
TraesCS5B02G396700	-2.10308	Uncharacterized protein	nucleus [GO:0005634]; DNA-binding transcription factor activity [GO:0003700]; protein dimerization activity [GO:0046983]; RNA polymerase II regulatory region sequence-specific DNA binding [GO:0000977]; positive regulation of transcription by RNA polymerase II [GO:0045944]	positive regulation of transcription by RNA polymerase II [GO:0045944]	nucleus [GO:0005634]	DNA-binding transcription factor activity [GO:0003700]; protein dimerization activity [GO:0046983]; RNA polymerase II regulatory region sequence-specific DNA binding [GO:0000977]
TraesCS6A02G259000	3.58214	Uncharacterized protein	nucleus [GO:0005634]; DNA-binding transcription factor activity [GO:0003700]; protein dimerization activity [GO:0046983]; RNA polymerase II regulatory region sequence-specific DNA binding [GO:0000977]; positive regulation of transcription by RNA polymerase II [GO:0045944]	positive regulation of transcription by RNA polymerase II [GO:0045944]	nucleus [GO:0005634]	DNA-binding transcription factor activity [GO:0003700]; protein dimerization activity [GO:0046983]; RNA polymerase II regulatory region sequence-specific DNA binding [GO:0000977]
TraesCS3B02G359100	-5.28224	Uncharacterized protein	DNA-3-methyladenine glycosylase activity [GO:0008725]; base-excision repair [GO:0006284]	base-excision repair [GO:0006284]	-	DNA-3-methyladenine glycosylase activity [GO:0008725]
TraesCS7D02G249900	3.04297	Uncharacterized protein	nucleus [GO:0005634]; DNA binding [GO:0003677]; zinc ion binding [GO:0008270]	-	nucleus [GO:0005634]	DNA binding [GO:0003677]; zinc ion binding [GO:0008270]
TraesCS4B02G364900	2.54891	Uncharacterized protein	DNA binding [GO:0003677]; protein dimerization activity [GO:0046983]; regulation of transcription by RNA polymerase II [GO:0006357]	regulation of transcription by RNA polymerase II [GO:0006357]	-	DNA binding [GO:0003677]; protein dimerization activity [GO:0046983]
TraesCS3D02G141500	-2.22117	Uncharacterized protein	nucleus [GO:0005634]; DNA binding [GO:0003677]; lipid binding [GO:0008289]	-	nucleus [GO:0005634]	DNA binding [GO:0003677]; lipid binding [GO:0008289]
TraesCS3D02G090300	-4.86245	Uncharacterized protein	nucleus [GO:0005634]; DNA binding [GO:0003677]; DNA-binding transcription factor activity [GO:0003700]; protein dimerization activity [GO:0046983]	-	nucleus [GO:0005634]	DNA binding [GO:0003677]; DNA-binding transcription factor activity [GO:0003700]; protein dimerization activity [GO:0046983]
TraesCS5D02G229400	-3.59208	Uncharacterized protein	nucleus [GO:0005634]; DNA binding [GO:0003677]; DNA-binding transcription factor activity [GO:0003700]	-	nucleus [GO:0005634]	DNA binding [GO:0003677]; DNA-binding transcription factor activity [GO:0003700]
TraesCS5A02G221600	-2.74616	Uncharacterized protein	nucleus [GO:0005634]; DNA binding [GO:0003677]; DNA-binding transcription factor activity [GO:0003700]	-	nucleus [GO:0005634]	DNA binding [GO:0003677]; DNA-binding transcription factor activity [GO:0003700]
TraesCS6B02G159000	2.34134	Uncharacterized protein	nucleus [GO:0005634]; DNA binding [GO:0003677]; DNA-binding transcription factor activity [GO:0003700]	-	nucleus [GO:0005634]	DNA binding [GO:0003677]; DNA-binding transcription factor activity [GO:0003700]
TraesCS1B02G392000	3.67656	Uncharacterized protein	nucleus [GO:0005634]; DNA binding [GO:0003677]; DNA-binding transcription factor activity [GO:0003700]	-	nucleus [GO:0005634]	DNA binding [GO:0003677]; DNA-binding transcription factor activity [GO:0003700]
TraesCS7D02G373400	-4.4056	Uncharacterized protein	nucleus [GO:0005634]; DNA binding [GO:0003677]	-	nucleus [GO:0005634]	DNA binding [GO:0003677]
TraesCS1A02G365900	-3.23251	Uncharacterized protein	nucleus [GO:0005634]; DNA binding [GO:0003677]	-	nucleus [GO:0005634]	DNA binding [GO:0003677]
TraesCS3D02G265100	-2.58694	Uncharacterized protein	nucleus [GO:0005634]; DNA binding [GO:0003677]	-	nucleus [GO:0005634]	DNA binding [GO:0003677]
TraesCS1B02G293300	2.00553	Uncharacterized protein	nucleus [GO:0005634]; DNA binding [GO:0003677]	-	nucleus [GO:0005634]	DNA binding [GO:0003677]
TraesCS5B02G392500	2.02382	Uncharacterized protein	nucleus [GO:0005634]; DNA binding [GO:0003677]	-	nucleus [GO:0005634]	DNA binding [GO:0003677]
TraesCS5B02G510500	2.31622	Uncharacterized protein	nucleus [GO:0005634]; DNA binding [GO:0003677]	-	nucleus [GO:0005634]	DNA binding [GO:0003677]
TraesCS1D02G021700	2.34568	Uncharacterized protein	nucleus [GO:0005634]; DNA binding [GO:0003677]	-	nucleus [GO:0005634]	DNA binding [GO:0003677]
TraesCS1D02G413200	-3.17586	Uncharacterized protein	DNA binding [GO:0003677]	-	-	DNA binding [GO:0003677]
TraesCS2D02G096000	-2.83492	Uncharacterized protein	DNA binding [GO:0003677]	-	-	DNA binding [GO:0003677]
TraesCS1B02G435300	-2.58315	Uncharacterized protein	DNA binding [GO:0003677]	-	-	DNA binding [GO:0003677]
TraesCS5D02G328800	-3.43882	Uncharacterized protein	plasma membrane [GO:0005886]; diacylglycerol O-acyltransferase activity [GO:0004144]; long-chain-alcohol O-fatty-acyltransferase activity [GO:0047196]; triglyceride biosynthetic process [GO:0019432]	triglyceride biosynthetic process [GO:0019432]	plasma membrane [GO:0005886]	diacylglycerol O-acyltransferase activity [GO:0004144]; long-chain-alcohol O-fatty-acyltransferase activity [GO:0047196]
TraesCSU02G179300	-3.09039	Uncharacterized protein	plasma membrane [GO:0005886]; diacylglycerol O-acyltransferase activity [GO:0004144]; long-chain-alcohol O-fatty-acyltransferase activity [GO:0047196]; triglyceride biosynthetic process [GO:0019432]	triglyceride biosynthetic process [GO:0019432]	plasma membrane [GO:0005886]	diacylglycerol O-acyltransferase activity [GO:0004144]; long-chain-alcohol O-fatty-acyltransferase activity [GO:0047196]
TraesCS3A02G013700	-3.08692	Uncharacterized protein	integral component of membrane [GO:0016021]; diacylglycerol O-acyltransferase activity [GO:0004144]; glycerolipid biosynthetic process [GO:0045017]	glycerolipid biosynthetic process [GO:0045017]	integral component of membrane [GO:0016021]	diacylglycerol O-acyltransferase activity [GO:0004144]
TraesCS5D02G328700	-2.80067	Uncharacterized protein	integral component of membrane [GO:0016021]; diacylglycerol O-acyltransferase activity [GO:0004144]; glycerolipid biosynthetic process [GO:0045017]	glycerolipid biosynthetic process [GO:0045017]	integral component of membrane [GO:0016021]	diacylglycerol O-acyltransferase activity [GO:0004144]
TraesCS6D02G014800	-2.11545	Uncharacterized protein	integral component of membrane [GO:0016021]; diacylglycerol O-acyltransferase activity [GO:0004144]; glycerolipid biosynthetic process [GO:0045017]	glycerolipid biosynthetic process [GO:0045017]	integral component of membrane [GO:0016021]	diacylglycerol O-acyltransferase activity [GO:0004144]
TraesCS5A02G321800	-2.94352	Uncharacterized protein	diacylglycerol O-acyltransferase activity [GO:0004144]; glycerolipid biosynthetic process [GO:0045017]	glycerolipid biosynthetic process [GO:0045017]	-	diacylglycerol O-acyltransferase activity [GO:0004144]
TraesCS5B02G322500	-2.88415	Uncharacterized protein	diacylglycerol O-acyltransferase activity [GO:0004144]; glycerolipid biosynthetic process [GO:0045017]	glycerolipid biosynthetic process [GO:0045017]	-	diacylglycerol O-acyltransferase activity [GO:0004144]
TraesCSU02G029300	-2.32305	Uncharacterized protein	diacylglycerol O-acyltransferase activity [GO:0004144]; glycerolipid biosynthetic process [GO:0045017]	glycerolipid biosynthetic process [GO:0045017]	-	diacylglycerol O-acyltransferase activity [GO:0004144]
TraesCS7D02G029000	-2.21617	Uncharacterized protein	diacylglycerol O-acyltransferase activity [GO:0004144]; glycerolipid biosynthetic process [GO:0045017]	glycerolipid biosynthetic process [GO:0045017]	-	diacylglycerol O-acyltransferase activity [GO:0004144]
TraesCS3A02G013600	-2.19326	Uncharacterized protein	diacylglycerol O-acyltransferase activity [GO:0004144]; glycerolipid biosynthetic process [GO:0045017]	glycerolipid biosynthetic process [GO:0045017]	-	diacylglycerol O-acyltransferase activity [GO:0004144]
TraesCS5D02G401300	-3.98792	Uncharacterized protein	cysteine-type peptidase activity [GO:0008234]	-	-	cysteine-type peptidase activity [GO:0008234]
TraesCS5A02G391500	-3.21143	Uncharacterized protein	cysteine-type peptidase activity [GO:0008234]	-	-	cysteine-type peptidase activity [GO:0008234]
TraesCS2A02G422100	-2.25254	Uncharacterized protein	cysteine-type peptidase activity [GO:0008234]	-	-	cysteine-type peptidase activity [GO:0008234]
TraesCS2A02G069700	-2.22718	Uncharacterized protein	cysteine-type peptidase activity [GO:0008234]	-	-	cysteine-type peptidase activity [GO:0008234]
TraesCS5A02G138700	3.11374	Uncharacterized protein	cysteine-type peptidase activity [GO:0008234]	-	-	cysteine-type peptidase activity [GO:0008234]
TraesCS7D02G548400	3.26319	Uncharacterized protein	cysteine-type peptidase activity [GO:0008234]	-	-	cysteine-type peptidase activity [GO:0008234]
TraesCS6D02G045900	3.78724	Uncharacterized protein	cysteine-type peptidase activity [GO:0008234]	-	-	cysteine-type peptidase activity [GO:0008234]
TraesCSU02G207700	5.31198	Uncharacterized protein	cysteine-type peptidase activity [GO:0008234]	-	-	cysteine-type peptidase activity [GO:0008234]
TraesCS2D02G200500	-3.69185	Uncharacterized protein	extracellular space [GO:0005615]; lysosome [GO:0005764]; cysteine-type endopeptidase activity [GO:0004197]; proteolysis involved in cellular protein catabolic process [GO:0051603]	proteolysis involved in cellular protein catabolic process [GO:0051603]	extracellular space [GO:0005615]; lysosome [GO:0005764]	cysteine-type endopeptidase activity [GO:0004197]
TraesCS7A02G055400	-2.12049	Uncharacterized protein	chaperone binding [GO:0051087]	-	-	chaperone binding [GO:0051087]
TraesCS2A02G374400	-3.69032	Uncharacterized protein	integral component of membrane [GO:0016021]; channel activity [GO:0015267]	-	integral component of membrane [GO:0016021]	channel activity [GO:0015267]
TraesCS7A02G553000	2.16027	Uncharacterized protein	integral component of membrane [GO:0016021]; channel activity [GO:0015267]	-	integral component of membrane [GO:0016021]	channel activity [GO:0015267]
TraesCS1A02G177500	3.75792	Uncharacterized protein	integral component of membrane [GO:0016021]; channel activity [GO:0015267]	-	integral component of membrane [GO:0016021]	channel activity [GO:0015267]
TraesCS5D02G112500	3.79503	Uncharacterized protein	integral component of membrane [GO:0016021]; channel activity [GO:0015267]	-	integral component of membrane [GO:0016021]	channel activity [GO:0015267]
TraesCS1B02G202700	5.6018	Uncharacterized protein	integral component of membrane [GO:0016021]; channel activity [GO:0015267]	-	integral component of membrane [GO:0016021]	channel activity [GO:0015267]
TraesCS1D02G176000	5.64287	Uncharacterized protein	integral component of membrane [GO:0016021]; channel activity [GO:0015267]	-	integral component of membrane [GO:0016021]	channel activity [GO:0015267]
TraesCS7D02G555000	-3.82708	Uncharacterized protein	integral component of membrane [GO:0016021]; cellulose synthase (UDP-forming) activity [GO:0016760]; cell wall organization [GO:0071555]; cellulose biosynthetic process [GO:0030244]	cellulose biosynthetic process [GO:0030244]; cell wall organization [GO:0071555]	integral component of membrane [GO:0016021]	cellulose synthase (UDP-forming) activity [GO:0016760]
TraesCS6B02G182600	2.34656	Uncharacterized protein	integral component of membrane [GO:0016021]; cation transmembrane transporter activity [GO:0008324]	-	integral component of membrane [GO:0016021]	cation transmembrane transporter activity [GO:0008324]
TraesCS6D02G144500	2.3933	Uncharacterized protein	integral component of membrane [GO:0016021]; cation transmembrane transporter activity [GO:0008324]	-	integral component of membrane [GO:0016021]	cation transmembrane transporter activity [GO:0008324]
TraesCS2D02G468200	-4.84811	Uncharacterized protein	catechol oxidase activity [GO:0004097]; metal ion binding [GO:0046872]; pigment biosynthetic process [GO:0046148]	pigment biosynthetic process [GO:0046148]	-	catechol oxidase activity [GO:0004097]; metal ion binding [GO:0046872]
TraesCS5A02G501400	-4.33568	Uncharacterized protein	catalytic activity [GO:0003824]	-	-	catalytic activity [GO:0003824]
TraesCS4B02G329900	-3.12362	Uncharacterized protein	catalytic activity [GO:0003824]	-	-	catalytic activity [GO:0003824]
TraesCS7A02G451100	-2.00017	Uncharacterized protein	catalytic activity [GO:0003824]	-	-	catalytic activity [GO:0003824]
TraesCS7A02G387000	-5.36775	Uncharacterized protein	carboxy-lyase activity [GO:0016831]; pyridoxal phosphate binding [GO:0030170]; cellular amino acid metabolic process [GO:0006520]	cellular amino acid metabolic process [GO:0006520]	-	carboxy-lyase activity [GO:0016831]; pyridoxal phosphate binding [GO:0030170]
TraesCS2B02G545300	-3.98313	Uncharacterized protein	carboxy-lyase activity [GO:0016831]; pyridoxal phosphate binding [GO:0030170]; cellular amino acid metabolic process [GO:0006520]	cellular amino acid metabolic process [GO:0006520]	-	carboxy-lyase activity [GO:0016831]; pyridoxal phosphate binding [GO:0030170]
TraesCS3A02G296900	-3.67431	Uncharacterized protein	carboxy-lyase activity [GO:0016831]; pyridoxal phosphate binding [GO:0030170]; cellular amino acid metabolic process [GO:0006520]	cellular amino acid metabolic process [GO:0006520]	-	carboxy-lyase activity [GO:0016831]; pyridoxal phosphate binding [GO:0030170]
TraesCS3D02G305600	-3.55602	Uncharacterized protein	carboxy-lyase activity [GO:0016831]; pyridoxal phosphate binding [GO:0030170]; cellular amino acid metabolic process [GO:0006520]	cellular amino acid metabolic process [GO:0006520]	-	carboxy-lyase activity [GO:0016831]; pyridoxal phosphate binding [GO:0030170]
TraesCS6D02G014100	-3.03604	Uncharacterized protein	carboxy-lyase activity [GO:0016831]; pyridoxal phosphate binding [GO:0030170]; cellular amino acid metabolic process [GO:0006520]	cellular amino acid metabolic process [GO:0006520]	-	carboxy-lyase activity [GO:0016831]; pyridoxal phosphate binding [GO:0030170]
TraesCS6B02G017500	-2.76573	Uncharacterized protein	carboxy-lyase activity [GO:0016831]; pyridoxal phosphate binding [GO:0030170]; cellular amino acid metabolic process [GO:0006520]	cellular amino acid metabolic process [GO:0006520]	-	carboxy-lyase activity [GO:0016831]; pyridoxal phosphate binding [GO:0030170]
TraesCS2D02G475800	-2.2142	Uncharacterized protein	carboxy-lyase activity [GO:0016831]; pyridoxal phosphate binding [GO:0030170]; cellular amino acid metabolic process [GO:0006520]	cellular amino acid metabolic process [GO:0006520]	-	carboxy-lyase activity [GO:0016831]; pyridoxal phosphate binding [GO:0030170]
TraesCS3B02G340000	-2.04923	Uncharacterized protein	carboxy-lyase activity [GO:0016831]; pyridoxal phosphate binding [GO:0030170]; cellular amino acid metabolic process [GO:0006520]	cellular amino acid metabolic process [GO:0006520]	-	carboxy-lyase activity [GO:0016831]; pyridoxal phosphate binding [GO:0030170]
TraesCS2B02G583600	-5.48725	Uncharacterized protein	carboxy-lyase activity [GO:0016831]; magnesium ion binding [GO:0000287]; thiamine pyrophosphate binding [GO:0030976]	-	-	carboxy-lyase activity [GO:0016831]; magnesium ion binding [GO:0000287]; thiamine pyrophosphate binding [GO:0030976]
TraesCS2B02G341000	-3.35266	Uncharacterized protein	carbohydrate binding [GO:0030246]; isomerase activity [GO:0016853]; carbohydrate metabolic process [GO:0005975]	carbohydrate metabolic process [GO:0005975]	-	carbohydrate binding [GO:0030246]; isomerase activity [GO:0016853]
TraesCS6D02G080500	2.94527	Uncharacterized protein	calmodulin binding [GO:0005516]	-	-	calmodulin binding [GO:0005516]
TraesCS5A02G239000	-4.31067	Uncharacterized protein	calcium ion binding [GO:0005509]	-	-	calcium ion binding [GO:0005509]
TraesCS2D02G173500	-3.78848	Uncharacterized protein	calcium ion binding [GO:0005509]	-	-	calcium ion binding [GO:0005509]
TraesCS5B02G237600	-2.80246	Uncharacterized protein	calcium ion binding [GO:0005509]	-	-	calcium ion binding [GO:0005509]
TraesCS2A02G166200	-2.46292	Uncharacterized protein	calcium ion binding [GO:0005509]	-	-	calcium ion binding [GO:0005509]
TraesCS1D02G308000	-2.15518	Uncharacterized protein	calcium ion binding [GO:0005509]	-	-	calcium ion binding [GO:0005509]
TraesCS5D02G269400	2.08126	Uncharacterized protein	calcium ion binding [GO:0005509]	-	-	calcium ion binding [GO:0005509]
TraesCS5B02G059900	3.61133	Uncharacterized protein	calcium ion binding [GO:0005509]	-	-	calcium ion binding [GO:0005509]
TraesCS5B02G260200	3.74839	Uncharacterized protein	calcium ion binding [GO:0005509]	-	-	calcium ion binding [GO:0005509]
TraesCS7A02G516900	4.67413	Uncharacterized protein	calcium ion binding [GO:0005509]	-	-	calcium ion binding [GO:0005509]
TraesCS1D02G005800	-6.33835	Uncharacterized protein	mitochondrion [GO:0005739]; ATPase inhibitor activity [GO:0042030]; negative regulation of ATPase activity [GO:0032780]	negative regulation of ATPase activity [GO:0032780]	mitochondrion [GO:0005739]	ATPase inhibitor activity [GO:0042030]
TraesCS6D02G161200	-3.98556	Uncharacterized protein	integral component of membrane [GO:0016021]; ATP binding [GO:0005524]; ATPase activity [GO:0016887]; ATPase-coupled transmembrane transporter activity [GO:0042626]	-	integral component of membrane [GO:0016021]	ATPase activity [GO:0016887]; ATPase-coupled transmembrane transporter activity [GO:0042626]; ATP binding [GO:0005524]
TraesCS3B02G291100	-3.54254	Uncharacterized protein	integral component of membrane [GO:0016021]; ATP binding [GO:0005524]; ATPase activity [GO:0016887]; ATPase-coupled transmembrane transporter activity [GO:0042626]	-	integral component of membrane [GO:0016021]	ATPase activity [GO:0016887]; ATPase-coupled transmembrane transporter activity [GO:0042626]; ATP binding [GO:0005524]
TraesCS3D02G258300	-3.46809	Uncharacterized protein	integral component of membrane [GO:0016021]; ATP binding [GO:0005524]; ATPase activity [GO:0016887]; ATPase-coupled transmembrane transporter activity [GO:0042626]	-	integral component of membrane [GO:0016021]	ATPase activity [GO:0016887]; ATPase-coupled transmembrane transporter activity [GO:0042626]; ATP binding [GO:0005524]
TraesCS3A02G258400	-2.86806	Uncharacterized protein	integral component of membrane [GO:0016021]; ATP binding [GO:0005524]; ATPase activity [GO:0016887]; ATPase-coupled transmembrane transporter activity [GO:0042626]	-	integral component of membrane [GO:0016021]	ATPase activity [GO:0016887]; ATPase-coupled transmembrane transporter activity [GO:0042626]; ATP binding [GO:0005524]
TraesCS6B02G205900	2.3307	Uncharacterized protein	integral component of membrane [GO:0016021]; ATP binding [GO:0005524]; ATPase activity [GO:0016887]	-	integral component of membrane [GO:0016021]	ATPase activity [GO:0016887]; ATP binding [GO:0005524]
TraesCS6D02G166100	2.54667	Uncharacterized protein	integral component of membrane [GO:0016021]; ATP binding [GO:0005524]; ATPase activity [GO:0016887]	-	integral component of membrane [GO:0016021]	ATPase activity [GO:0016887]; ATP binding [GO:0005524]
TraesCS6A02G178500	3.06103	Uncharacterized protein	integral component of membrane [GO:0016021]; ATP binding [GO:0005524]; ATPase activity [GO:0016887]	-	integral component of membrane [GO:0016021]	ATPase activity [GO:0016887]; ATP binding [GO:0005524]
TraesCS2D02G588200	-2.08466	Uncharacterized protein	ATP binding [GO:0005524]; protein serine/threonine kinase activity [GO:0004674]	-	-	ATP binding [GO:0005524]; protein serine/threonine kinase activity [GO:0004674]
TraesCS6D02G363200	-3.56065	Uncharacterized protein	integral component of membrane [GO:0016021]; ATP binding [GO:0005524]; protein kinase activity [GO:0004672]	-	integral component of membrane [GO:0016021]	ATP binding [GO:0005524]; protein kinase activity [GO:0004672]
TraesCS3D02G108500	-3.23058	Uncharacterized protein	integral component of membrane [GO:0016021]; ATP binding [GO:0005524]; protein kinase activity [GO:0004672]	-	integral component of membrane [GO:0016021]	ATP binding [GO:0005524]; protein kinase activity [GO:0004672]
TraesCS2A02G215900	-2.73929	Uncharacterized protein	integral component of membrane [GO:0016021]; ATP binding [GO:0005524]; protein kinase activity [GO:0004672]	-	integral component of membrane [GO:0016021]	ATP binding [GO:0005524]; protein kinase activity [GO:0004672]
TraesCS1B02G468800	-2.16656	Uncharacterized protein	integral component of membrane [GO:0016021]; ATP binding [GO:0005524]; protein kinase activity [GO:0004672]	-	integral component of membrane [GO:0016021]	ATP binding [GO:0005524]; protein kinase activity [GO:0004672]
TraesCS3A02G039200	2.12435	Uncharacterized protein	integral component of membrane [GO:0016021]; ATP binding [GO:0005524]; protein kinase activity [GO:0004672]	-	integral component of membrane [GO:0016021]	ATP binding [GO:0005524]; protein kinase activity [GO:0004672]
TraesCS2A02G577000	-2.36797	Uncharacterized protein	ATP binding [GO:0005524]; protein kinase activity [GO:0004672]	-	-	ATP binding [GO:0005524]; protein kinase activity [GO:0004672]
TraesCS2B02G170700	-2.98868	Uncharacterized protein	ATP binding [GO:0005524]; nucleic acid binding [GO:0003676]	-	-	ATP binding [GO:0005524]; nucleic acid binding [GO:0003676]
TraesCS2B02G121700	-2.29166	Uncharacterized protein	ATP binding [GO:0005524]; metal ion binding [GO:0046872]	-	-	ATP binding [GO:0005524]; metal ion binding [GO:0046872]
TraesCS1B02G235300	-2.9835	Uncharacterized protein	ATP binding [GO:0005524]; hydrolase activity [GO:0016787]	-	-	ATP binding [GO:0005524]; hydrolase activity [GO:0016787]
TraesCS1D02G223800	-2.36623	Uncharacterized protein	ATP binding [GO:0005524]; hydrolase activity [GO:0016787]	-	-	ATP binding [GO:0005524]; hydrolase activity [GO:0016787]
TraesCS3D02G327700	-3.73935	Uncharacterized protein	ATP binding [GO:0005524]; calcium ion binding [GO:0005509]; protein kinase activity [GO:0004672]	-	-	ATP binding [GO:0005524]; calcium ion binding [GO:0005509]; protein kinase activity [GO:0004672]
TraesCS3B02G595500	-3.70958	Uncharacterized protein	integral component of membrane [GO:0016021]; plasma membrane [GO:0005886]; ATP binding [GO:0005524]; calcium ion binding [GO:0005509]; polysaccharide binding [GO:0030247]; protein serine/threonine kinase activity [GO:0004674]	-	integral component of membrane [GO:0016021]; plasma membrane [GO:0005886]	ATP binding [GO:0005524]; calcium ion binding [GO:0005509]; polysaccharide binding [GO:0030247]; protein serine/threonine kinase activity [GO:0004674]
TraesCS2B02G087300	-3.91626	Uncharacterized protein	integral component of membrane [GO:0016021]; ATP binding [GO:0005524]; calcium ion binding [GO:0005509]; polysaccharide binding [GO:0030247]; protein kinase activity [GO:0004672]	-	integral component of membrane [GO:0016021]	ATP binding [GO:0005524]; calcium ion binding [GO:0005509]; polysaccharide binding [GO:0030247]; protein kinase activity [GO:0004672]
TraesCS6A02G225300	-2.58311	Uncharacterized protein	integral component of membrane [GO:0016021]; ATP binding [GO:0005524]; calcium ion binding [GO:0005509]; polysaccharide binding [GO:0030247]; protein kinase activity [GO:0004672]	-	integral component of membrane [GO:0016021]	ATP binding [GO:0005524]; calcium ion binding [GO:0005509]; polysaccharide binding [GO:0030247]; protein kinase activity [GO:0004672]
TraesCS2A02G071800	-2.11209	Uncharacterized protein	integral component of membrane [GO:0016021]; ATP binding [GO:0005524]; calcium ion binding [GO:0005509]; polysaccharide binding [GO:0030247]; protein kinase activity [GO:0004672]	-	integral component of membrane [GO:0016021]	ATP binding [GO:0005524]; calcium ion binding [GO:0005509]; polysaccharide binding [GO:0030247]; protein kinase activity [GO:0004672]
TraesCS2B02G588800	-3.00916	Uncharacterized protein	ATP binding [GO:0005524]; calcium ion binding [GO:0005509]; polysaccharide binding [GO:0030247]; protein kinase activity [GO:0004672]	-	-	ATP binding [GO:0005524]; calcium ion binding [GO:0005509]; polysaccharide binding [GO:0030247]; protein kinase activity [GO:0004672]
TraesCS6A02G342200	-2.48414	Uncharacterized protein	ATP binding [GO:0005524]	-	-	ATP binding [GO:0005524]
TraesCS4A02G098100	-2.25454	Uncharacterized protein	ATP binding [GO:0005524]	-	-	ATP binding [GO:0005524]
TraesCS6D02G122900	3.03924	Uncharacterized protein	ATP binding [GO:0005524]	-	-	ATP binding [GO:0005524]
TraesCS7D02G039000	-5.18829	Uncharacterized protein	ADP binding [GO:0043531]	-	-	ADP binding [GO:0043531]
TraesCS1B02G046500	-4.35304	Uncharacterized protein	ADP binding [GO:0043531]	-	-	ADP binding [GO:0043531]
TraesCS4A02G309500	-4.10596	Uncharacterized protein	ADP binding [GO:0043531]	-	-	ADP binding [GO:0043531]
TraesCS2B02G497200	-4.07422	Uncharacterized protein	ADP binding [GO:0043531]	-	-	ADP binding [GO:0043531]
TraesCS3A02G321200	-3.62877	Uncharacterized protein	ADP binding [GO:0043531]	-	-	ADP binding [GO:0043531]
TraesCS7B02G351100	-3.54094	Uncharacterized protein	ADP binding [GO:0043531]	-	-	ADP binding [GO:0043531]
TraesCS2B02G021700	-3.22841	Uncharacterized protein	ADP binding [GO:0043531]	-	-	ADP binding [GO:0043531]
TraesCS7B02G247400	-2.70561	Uncharacterized protein	ADP binding [GO:0043531]	-	-	ADP binding [GO:0043531]
TraesCS7D02G548100	-2.46872	Uncharacterized protein	ADP binding [GO:0043531]	-	-	ADP binding [GO:0043531]
TraesCS1A02G035900	-2.46838	Uncharacterized protein	ADP binding [GO:0043531]	-	-	ADP binding [GO:0043531]
TraesCSU02G135500	-2.14536	Uncharacterized protein	ADP binding [GO:0043531]	-	-	ADP binding [GO:0043531]
TraesCS6D02G396700	-2.11708	Uncharacterized protein	ADP binding [GO:0043531]	-	-	ADP binding [GO:0043531]
TraesCS2B02G038100	-2.0627	Uncharacterized protein	ADP binding [GO:0043531]	-	-	ADP binding [GO:0043531]
TraesCS6B02G035900	-2.0609	Uncharacterized protein	ADP binding [GO:0043531]	-	-	ADP binding [GO:0043531]
TraesCS1B02G002500	-2.03764	Uncharacterized protein	ADP binding [GO:0043531]	-	-	ADP binding [GO:0043531]
TraesCS1B02G020400	-2.02347	Uncharacterized protein	ADP binding [GO:0043531]	-	-	ADP binding [GO:0043531]
TraesCS1B02G438800	-2.0049	Uncharacterized protein	ADP binding [GO:0043531]	-	-	ADP binding [GO:0043531]
TraesCS6B02G458300	2.3787	Uncharacterized protein	ADP binding [GO:0043531]	-	-	ADP binding [GO:0043531]
TraesCS7A02G101700	2.51715	Uncharacterized protein	ADP binding [GO:0043531]	-	-	ADP binding [GO:0043531]
TraesCS7B02G416600	3.27701	Uncharacterized protein	ADP binding [GO:0043531]	-	-	ADP binding [GO:0043531]
TraesCS7B02G491200	3.65978	Uncharacterized protein	ADP binding [GO:0043531]	-	-	ADP binding [GO:0043531]
TraesCS4A02G431200	-4.15152	Uncharacterized protein	acid phosphatase activity [GO:0003993]	-	-	acid phosphatase activity [GO:0003993]
TraesCS7D02G035600	2.13488	Uncharacterized protein	acid phosphatase activity [GO:0003993]	-	-	acid phosphatase activity [GO:0003993]
TraesCS7A02G082500	2.29789	Uncharacterized protein	acid phosphatase activity [GO:0003993]	-	-	acid phosphatase activity [GO:0003993]
TraesCSU02G209300	2.67725	Uncharacterized protein	acid phosphatase activity [GO:0003993]	-	-	acid phosphatase activity [GO:0003993]
TraesCSU02G092300	2.91879	Uncharacterized protein	acid phosphatase activity [GO:0003993]	-	-	acid phosphatase activity [GO:0003993]
TraesCS4A02G431300	3.67507	Uncharacterized protein	acid phosphatase activity [GO:0003993]	-	-	acid phosphatase activity [GO:0003993]
TraesCS3A02G192100	-3.46337	Uncharacterized protein	nucleus [GO:0005634]	-	nucleus [GO:0005634]	-
TraesCS3A02G333000	-2.31408	Uncharacterized protein	nucleus [GO:0005634]	-	nucleus [GO:0005634]	-
TraesCS5B02G128300	3.01278	Uncharacterized protein	nucleus [GO:0005634]	-	nucleus [GO:0005634]	-
TraesCS5D02G275800	3.51846	Uncharacterized protein	nucleus [GO:0005634]; DNA replication [GO:0006260]	DNA replication [GO:0006260]	nucleus [GO:0005634]	-
TraesCS1D02G170700	4.50101	Uncharacterized protein	integral component of membrane [GO:0016021]; photosystem II reaction center [GO:0009539]; photosynthesis [GO:0015979]	photosynthesis [GO:0015979]	integral component of membrane [GO:0016021]; photosystem II reaction center [GO:0009539]	-
TraesCS5A02G093400	-5.70689	Uncharacterized protein	integral component of membrane [GO:0016021]	-	integral component of membrane [GO:0016021]	-
TraesCS1B02G174200	-5.25988	Uncharacterized protein	integral component of membrane [GO:0016021]	-	integral component of membrane [GO:0016021]	-
TraesCS6B02G154600	-4.47008	Uncharacterized protein	integral component of membrane [GO:0016021]	-	integral component of membrane [GO:0016021]	-
TraesCS2B02G211300	-4.3845	Uncharacterized protein	integral component of membrane [GO:0016021]	-	integral component of membrane [GO:0016021]	-
TraesCSU02G245900	-3.87218	Uncharacterized protein	integral component of membrane [GO:0016021]	-	integral component of membrane [GO:0016021]	-
TraesCS5A02G025600	-3.86143	Uncharacterized protein	integral component of membrane [GO:0016021]	-	integral component of membrane [GO:0016021]	-
TraesCS1B02G061900	-3.72806	Uncharacterized protein	integral component of membrane [GO:0016021]	-	integral component of membrane [GO:0016021]	-
TraesCS5A02G032900	-3.51715	Uncharacterized protein	integral component of membrane [GO:0016021]	-	integral component of membrane [GO:0016021]	-
TraesCS6D02G133300	-3.45755	Uncharacterized protein	integral component of membrane [GO:0016021]	-	integral component of membrane [GO:0016021]	-
TraesCS5B02G099500	-3.43687	Uncharacterized protein	integral component of membrane [GO:0016021]	-	integral component of membrane [GO:0016021]	-
TraesCS1D02G049400	-3.414	Uncharacterized protein	integral component of membrane [GO:0016021]	-	integral component of membrane [GO:0016021]	-
TraesCS6B02G062700	-3.38625	Uncharacterized protein	integral component of membrane [GO:0016021]	-	integral component of membrane [GO:0016021]	-
TraesCS3D02G076300	-3.33879	Uncharacterized protein	integral component of membrane [GO:0016021]	-	integral component of membrane [GO:0016021]	-
TraesCS5B02G219800	-3.23275	Uncharacterized protein	integral component of membrane [GO:0016021]	-	integral component of membrane [GO:0016021]	-
TraesCS3B02G465500	-3.19689	Uncharacterized protein	integral component of membrane [GO:0016021]	-	integral component of membrane [GO:0016021]	-
TraesCS1A02G406400	-3.1886	Uncharacterized protein	integral component of membrane [GO:0016021]	-	integral component of membrane [GO:0016021]	-
TraesCS7D02G051500	-3.17772	Uncharacterized protein	integral component of membrane [GO:0016021]	-	integral component of membrane [GO:0016021]	-
TraesCS5B02G166500	-3.09658	Uncharacterized protein	integral component of membrane [GO:0016021]	-	integral component of membrane [GO:0016021]	-
TraesCS2B02G008100	-3.04536	Uncharacterized protein	integral component of membrane [GO:0016021]	-	integral component of membrane [GO:0016021]	-
TraesCS2D02G294100	-3.04362	Uncharacterized protein	integral component of membrane [GO:0016021]	-	integral component of membrane [GO:0016021]	-
TraesCS6A02G281900	-2.97748	Uncharacterized protein	integral component of membrane [GO:0016021]	-	integral component of membrane [GO:0016021]	-
TraesCS7A02G018500	-2.9392	Uncharacterized protein	integral component of membrane [GO:0016021]	-	integral component of membrane [GO:0016021]	-
TraesCS2D02G017300	-2.90608	Uncharacterized protein	integral component of membrane [GO:0016021]	-	integral component of membrane [GO:0016021]	-
TraesCS2B02G161000	-2.84905	Uncharacterized protein	integral component of membrane [GO:0016021]	-	integral component of membrane [GO:0016021]	-
TraesCS3A02G063500	-2.83012	Uncharacterized protein	integral component of membrane [GO:0016021]	-	integral component of membrane [GO:0016021]	-
TraesCS1B02G436600	-2.82685	Uncharacterized protein	integral component of membrane [GO:0016021]	-	integral component of membrane [GO:0016021]	-
TraesCS2B02G580900	-2.80671	Uncharacterized protein	integral component of membrane [GO:0016021]	-	integral component of membrane [GO:0016021]	-
TraesCS4D02G181800	-2.76653	Uncharacterized protein	integral component of membrane [GO:0016021]	-	integral component of membrane [GO:0016021]	-
TraesCS7D02G151300	-2.76411	Uncharacterized protein	integral component of membrane [GO:0016021]	-	integral component of membrane [GO:0016021]	-
TraesCS2A02G327300	-2.73954	Uncharacterized protein	integral component of membrane [GO:0016021]	-	integral component of membrane [GO:0016021]	-
TraesCS7B02G290800	-2.65857	Uncharacterized protein	integral component of membrane [GO:0016021]	-	integral component of membrane [GO:0016021]	-
TraesCS2D02G419600	-2.65066	Uncharacterized protein	integral component of membrane [GO:0016021]	-	integral component of membrane [GO:0016021]	-
TraesCS7A02G133600	-2.63261	Uncharacterized protein	integral component of membrane [GO:0016021]	-	integral component of membrane [GO:0016021]	-
TraesCS2B02G487900	-2.62458	Uncharacterized protein	integral component of membrane [GO:0016021]	-	integral component of membrane [GO:0016021]	-
TraesCS5D02G105700	-2.62194	Uncharacterized protein	integral component of membrane [GO:0016021]	-	integral component of membrane [GO:0016021]	-
TraesCS2B02G441600	-2.53677	Uncharacterized protein	integral component of membrane [GO:0016021]	-	integral component of membrane [GO:0016021]	-
TraesCS2B02G153900	-2.46443	Uncharacterized protein	integral component of membrane [GO:0016021]	-	integral component of membrane [GO:0016021]	-
TraesCS5B02G073900	-2.40749	Uncharacterized protein	integral component of membrane [GO:0016021]	-	integral component of membrane [GO:0016021]	-
TraesCS6D02G371000	-2.3983	Uncharacterized protein	integral component of membrane [GO:0016021]	-	integral component of membrane [GO:0016021]	-
TraesCS7A02G096100	-2.3323	Uncharacterized protein	integral component of membrane [GO:0016021]	-	integral component of membrane [GO:0016021]	-
TraesCS2A02G201400	-2.25888	Uncharacterized protein	integral component of membrane [GO:0016021]	-	integral component of membrane [GO:0016021]	-
TraesCS2A02G557200	-2.24834	Uncharacterized protein	integral component of membrane [GO:0016021]	-	integral component of membrane [GO:0016021]	-
TraesCS4A02G477900	-2.22363	Uncharacterized protein	integral component of membrane [GO:0016021]	-	integral component of membrane [GO:0016021]	-
TraesCS1A02G155600	-2.12361	Uncharacterized protein	integral component of membrane [GO:0016021]	-	integral component of membrane [GO:0016021]	-
TraesCS2B02G133200	-2.04327	Uncharacterized protein	integral component of membrane [GO:0016021]	-	integral component of membrane [GO:0016021]	-
TraesCS5B02G230800	2.00287	Uncharacterized protein	integral component of membrane [GO:0016021]	-	integral component of membrane [GO:0016021]	-
TraesCS7B02G330500	2.03266	Uncharacterized protein	integral component of membrane [GO:0016021]	-	integral component of membrane [GO:0016021]	-
TraesCS7B02G082100	2.03382	Uncharacterized protein	integral component of membrane [GO:0016021]	-	integral component of membrane [GO:0016021]	-
TraesCS2A02G515500	2.06757	Uncharacterized protein	integral component of membrane [GO:0016021]	-	integral component of membrane [GO:0016021]	-
TraesCS7A02G430400	2.07688	Uncharacterized protein	integral component of membrane [GO:0016021]	-	integral component of membrane [GO:0016021]	-
TraesCS5D02G222000	2.26357	Uncharacterized protein	integral component of membrane [GO:0016021]	-	integral component of membrane [GO:0016021]	-
TraesCS6B02G426600	2.30843	Uncharacterized protein	integral component of membrane [GO:0016021]	-	integral component of membrane [GO:0016021]	-
TraesCSU02G125600	2.35655	Uncharacterized protein	integral component of membrane [GO:0016021]	-	integral component of membrane [GO:0016021]	-
TraesCS7A02G515600	2.3844	Uncharacterized protein	integral component of membrane [GO:0016021]	-	integral component of membrane [GO:0016021]	-
TraesCS7D02G160900	2.56648	Uncharacterized protein	integral component of membrane [GO:0016021]	-	integral component of membrane [GO:0016021]	-
TraesCS7B02G059700	2.57142	Uncharacterized protein	integral component of membrane [GO:0016021]	-	integral component of membrane [GO:0016021]	-
TraesCS5D02G140600	2.57284	Uncharacterized protein	integral component of membrane [GO:0016021]	-	integral component of membrane [GO:0016021]	-
TraesCS5B02G132500	2.59991	Uncharacterized protein	integral component of membrane [GO:0016021]	-	integral component of membrane [GO:0016021]	-
TraesCS5B02G418300	2.65732	Uncharacterized protein	integral component of membrane [GO:0016021]	-	integral component of membrane [GO:0016021]	-
TraesCS6A02G323000	2.66548	Uncharacterized protein	integral component of membrane [GO:0016021]	-	integral component of membrane [GO:0016021]	-
TraesCS5B02G212000	2.76295	Uncharacterized protein	integral component of membrane [GO:0016021]	-	integral component of membrane [GO:0016021]	-
TraesCS4D02G063200	2.79259	Uncharacterized protein	integral component of membrane [GO:0016021]	-	integral component of membrane [GO:0016021]	-
TraesCS6A02G179700	2.9717	Uncharacterized protein	integral component of membrane [GO:0016021]	-	integral component of membrane [GO:0016021]	-
TraesCS7D02G491000	3.00946	Uncharacterized protein	integral component of membrane [GO:0016021]	-	integral component of membrane [GO:0016021]	-
TraesCS5A02G211900	3.09629	Uncharacterized protein	integral component of membrane [GO:0016021]	-	integral component of membrane [GO:0016021]	-
TraesCS6B02G120300	3.17122	Uncharacterized protein	integral component of membrane [GO:0016021]	-	integral component of membrane [GO:0016021]	-
TraesCS3D02G019400	3.30353	Uncharacterized protein	integral component of membrane [GO:0016021]	-	integral component of membrane [GO:0016021]	-
TraesCS4A02G039800	4.21026	Uncharacterized protein	integral component of membrane [GO:0016021]	-	integral component of membrane [GO:0016021]	-
TraesCS7D02G491500	4.4247	Uncharacterized protein	integral component of membrane [GO:0016021]	-	integral component of membrane [GO:0016021]	-
TraesCS3D02G246400	4.57933	Uncharacterized protein	integral component of membrane [GO:0016021]	-	integral component of membrane [GO:0016021]	-
TraesCS1B02G450000	4.58654	Uncharacterized protein	integral component of membrane [GO:0016021]	-	integral component of membrane [GO:0016021]	-
TraesCS5B02G000300	4.90448	Uncharacterized protein	integral component of membrane [GO:0016021]	-	integral component of membrane [GO:0016021]	-
TraesCS3A02G245100	4.92772	Uncharacterized protein	integral component of membrane [GO:0016021]	-	integral component of membrane [GO:0016021]	-
TraesCS3B02G274900	5.09671	Uncharacterized protein	integral component of membrane [GO:0016021]	-	integral component of membrane [GO:0016021]	-
TraesCS4B02G261000	5.21924	Uncharacterized protein	integral component of membrane [GO:0016021]	-	integral component of membrane [GO:0016021]	-
TraesCS7B02G411400	5.76087	Uncharacterized protein	integral component of membrane [GO:0016021]	-	integral component of membrane [GO:0016021]	-
TraesCS4D02G260600	6.27573	Uncharacterized protein	integral component of membrane [GO:0016021]	-	integral component of membrane [GO:0016021]	-
TraesCS3B02G018300	-4.08996	Uncharacterized protein	integral component of membrane [GO:0016021]; transmembrane transport [GO:0055085]	transmembrane transport [GO:0055085]	integral component of membrane [GO:0016021]	-
TraesCSU02G001600	3.56625	Uncharacterized protein	integral component of membrane [GO:0016021]; transmembrane transport [GO:0055085]	transmembrane transport [GO:0055085]	integral component of membrane [GO:0016021]	-
TraesCS1A02G212000	-5.94092	Uncharacterized protein	extracellular region [GO:0005576]; sexual reproduction [GO:0019953]	sexual reproduction [GO:0019953]	extracellular region [GO:0005576]	-
TraesCS1B02G226000	-4.53381	Uncharacterized protein	extracellular region [GO:0005576]; sexual reproduction [GO:0019953]	sexual reproduction [GO:0019953]	extracellular region [GO:0005576]	-
TraesCS3A02G480000	-4.38012	Uncharacterized protein	extracellular region [GO:0005576]; sexual reproduction [GO:0019953]	sexual reproduction [GO:0019953]	extracellular region [GO:0005576]	-
TraesCS1B02G225700	-4.00546	Uncharacterized protein	extracellular region [GO:0005576]; sexual reproduction [GO:0019953]	sexual reproduction [GO:0019953]	extracellular region [GO:0005576]	-
TraesCS1D02G215100	-4.00128	Uncharacterized protein	extracellular region [GO:0005576]; sexual reproduction [GO:0019953]	sexual reproduction [GO:0019953]	extracellular region [GO:0005576]	-
TraesCS1A02G212300	-3.92941	Uncharacterized protein	extracellular region [GO:0005576]; sexual reproduction [GO:0019953]	sexual reproduction [GO:0019953]	extracellular region [GO:0005576]	-
TraesCS1B02G226100	-3.27814	Uncharacterized protein	extracellular region [GO:0005576]; sexual reproduction [GO:0019953]	sexual reproduction [GO:0019953]	extracellular region [GO:0005576]	-
TraesCS5A02G538000	2.34656	Uncharacterized protein	extracellular region [GO:0005576]; sexual reproduction [GO:0019953]	sexual reproduction [GO:0019953]	extracellular region [GO:0005576]	-
TraesCS6A02G249300	2.9751	Uncharacterized protein	extracellular region [GO:0005576]; sexual reproduction [GO:0019953]	sexual reproduction [GO:0019953]	extracellular region [GO:0005576]	-
TraesCS2B02G390000	3.51491	Uncharacterized protein	extracellular region [GO:0005576]; sexual reproduction [GO:0019953]	sexual reproduction [GO:0019953]	extracellular region [GO:0005576]	-
TraesCS6B02G429600	-8.27608	Uncharacterized protein	-	-	-	-
TraesCS6B02G429400	-7.36307	Uncharacterized protein	-	-	-	-
TraesCS1B02G011463	-7.25914	Uncharacterized protein	-	-	-	-
TraesCS1B02G011439	-6.97676	Uncharacterized protein	-	-	-	-
TraesCS2B02G528400	-6.52133	Uncharacterized protein	-	-	-	-
TraesCS1D02G214600	-6.17054	Uncharacterized protein	-	-	-	-
TraesCS6A02G063500	-6.15861	Uncharacterized protein	-	-	-	-
TraesCS1D02G369000	-6.01745	Uncharacterized protein	-	-	-	-
TraesCS6B02G014900	-5.99099	Uncharacterized protein	-	-	-	-
TraesCS3B02G601900	-5.88212	Uncharacterized protein	-	-	-	-
TraesCS5A02G213300	-5.36534	Uncharacterized protein	-	-	-	-
TraesCS7D02G019400	-5.32255	Uncharacterized protein	-	-	-	-
TraesCS1A02G168300	-5.32069	Uncharacterized protein	-	-	-	-
TraesCS3B02G498700	-5.14684	Uncharacterized protein	-	-	-	-
TraesCS1D02G000567	-4.88422	Uncharacterized protein	-	-	-	-
TraesCS3B02G578500	-4.8275	Uncharacterized protein	-	-	-	-
TraesCSU02G080500	-4.76574	Uncharacterized protein	-	-	-	-
TraesCS2A02G175800	-4.71167	Uncharacterized protein	-	-	-	-
TraesCS2A02G393200	-4.45797	Uncharacterized protein	-	-	-	-
TraesCS4B02G241900	-4.4098	Uncharacterized protein	-	-	-	-
TraesCS5A02G546800	-4.3527	Uncharacterized protein	-	-	-	-
TraesCS6B02G247700	-4.34497	Uncharacterized protein	-	-	-	-
TraesCS7D02G206300	-4.34272	Uncharacterized protein	-	-	-	-
TraesCS7A02G467600	-4.32178	Uncharacterized protein	-	-	-	-
TraesCS2A02G288900	-4.31354	Uncharacterized protein	-	-	-	-
TraesCS2A02G567400	-4.30617	Uncharacterized protein	-	-	-	-
TraesCS5D02G433800	-4.29402	Uncharacterized protein	-	-	-	-
TraesCS2A02G167700	-4.28643	Uncharacterized protein	-	-	-	-
TraesCS5A02G421800	-4.21028	Uncharacterized protein	-	-	-	-
TraesCS7D02G367600	-4.1876	Uncharacterized protein	-	-	-	-
TraesCS6B02G080200	-4.16555	Uncharacterized protein	-	-	-	-
TraesCS5A02G086600	-4.16427	Uncharacterized protein	-	-	-	-
TraesCS2D02G570700	-4.08822	Uncharacterized protein	-	-	-	-
TraesCS5D02G533100	-4.0732	Uncharacterized protein	-	-	-	-
TraesCS5D02G223900	-4.06225	Uncharacterized protein	-	-	-	-
TraesCS5D02G420500	-4.05934	Uncharacterized protein	-	-	-	-
TraesCS3D02G351700	-4.0256	Uncharacterized protein	-	-	-	-
TraesCS4B02G191700	-4.01321	Uncharacterized protein	-	-	-	-
TraesCS2B02G043300	-4.01046	Uncharacterized protein	-	-	-	-
TraesCS4A02G205700	-4.00731	Uncharacterized protein	-	-	-	-
TraesCS1D02G046900	-3.97121	Uncharacterized protein	-	-	-	-
TraesCS5B02G423700	-3.95858	Uncharacterized protein	-	-	-	-
TraesCS6D02G268200	-3.93815	Uncharacterized protein	-	-	-	-
TraesCS1A02G125200	-3.9287	Uncharacterized protein	-	-	-	-
TraesCS7A02G074300	-3.8954	Uncharacterized protein	-	-	-	-
TraesCS4B02G373800	-3.87964	Uncharacterized protein	-	-	-	-
TraesCS4A02G047600	-3.87093	Uncharacterized protein	-	-	-	-
TraesCS1D02G172700	-3.8638	Uncharacterized protein	-	-	-	-
TraesCS3D02G451200	-3.83647	Uncharacterized protein	-	-	-	-
TraesCS5D02G218700	-3.80936	Uncharacterized protein	-	-	-	-
TraesCS2B02G039300	-3.80071	Uncharacterized protein	-	-	-	-
TraesCS7A02G021900	-3.78432	Uncharacterized protein	-	-	-	-
TraesCS5B02G092500	-3.77659	Uncharacterized protein	-	-	-	-
TraesCS2D02G521200	-3.77387	Uncharacterized protein	-	-	-	-
TraesCS4A02G451800	-3.76956	Uncharacterized protein	-	-	-	-
TraesCS6D02G036600	-3.76045	Uncharacterized protein	-	-	-	-
TraesCS7D02G182400	-3.75911	Uncharacterized protein	-	-	-	-
TraesCS4A02G469800	-3.734	Uncharacterized protein	-	-	-	-
TraesCS6B02G173700	-3.71626	Uncharacterized protein	-	-	-	-
TraesCS7B02G245000	-3.71027	Uncharacterized protein	-	-	-	-
TraesCS6D02G012300	-3.7102	Uncharacterized protein	-	-	-	-
TraesCS3B02G374700	-3.68188	Uncharacterized protein	-	-	-	-
TraesCS7D02G150100	-3.68188	Uncharacterized protein	-	-	-	-
TraesCS2B02G528500	-3.6756	Uncharacterized protein	-	-	-	-
TraesCS4D02G281900	-3.63366	Uncharacterized protein	-	-	-	-
TraesCS6A02G091400	-3.61552	Uncharacterized protein	-	-	-	-
TraesCS3A02G198100	-3.5699	Uncharacterized protein	-	-	-	-
TraesCS1D02G058000	-3.56796	Uncharacterized protein	-	-	-	-
TraesCS5B02G044700	-3.54112	Uncharacterized protein	-	-	-	-
TraesCS3B02G314400	-3.46519	Uncharacterized protein	-	-	-	-
TraesCS7B02G084700	-3.45328	Uncharacterized protein	-	-	-	-
TraesCS7D02G159500	-3.38724	Uncharacterized protein	-	-	-	-
TraesCS4D02G192900	-3.35767	Uncharacterized protein	-	-	-	-
TraesCS6A02G366700	-3.34068	Uncharacterized protein	-	-	-	-
TraesCS2B02G486800	-3.33602	Uncharacterized protein	-	-	-	-
TraesCS1D02G000582	-3.3159	Uncharacterized protein	-	-	-	-
TraesCS5B02G403600	-3.31078	Uncharacterized protein	-	-	-	-
TraesCS6A02G200400	-3.26129	Uncharacterized protein	-	-	-	-
TraesCS5A02G227000	-3.2389	Uncharacterized protein	-	-	-	-
TraesCS5D02G100100	-3.20909	Uncharacterized protein	-	-	-	-
TraesCS7B02G401100	-3.17422	Uncharacterized protein	-	-	-	-
TraesCS5D02G472500	-3.16068	Uncharacterized protein	-	-	-	-
TraesCS7A02G358200	-3.14993	Uncharacterized protein	-	-	-	-
TraesCS3B02G431200	-3.12022	Uncharacterized protein	-	-	-	-
TraesCS2B02G075800	-3.10596	Uncharacterized protein	-	-	-	-
TraesCS6A02G044200	-3.08414	Uncharacterized protein	-	-	-	-
TraesCS1A02G416700	-3.07436	Uncharacterized protein	-	-	-	-
TraesCS2A02G436300	-3.03594	Uncharacterized protein	-	-	-	-
TraesCS1B02G221200	-3.03155	Uncharacterized protein	-	-	-	-
TraesCS1B02G011471	-3.02694	Uncharacterized protein	-	-	-	-
TraesCS5D02G190400	-3.00125	Uncharacterized protein	-	-	-	-
TraesCS3A02G137200	-2.97829	Uncharacterized protein	-	-	-	-
TraesCS7B02G353600	-2.96888	Uncharacterized protein	-	-	-	-
TraesCS3B02G554700	-2.9656	Uncharacterized protein	-	-	-	-
TraesCS2D02G266500	-2.95868	Uncharacterized protein	-	-	-	-
TraesCS3B02G578400	-2.95474	Uncharacterized protein	-	-	-	-
TraesCS6D02G366600	-2.94936	Uncharacterized protein	-	-	-	-
TraesCS1A02G085300	-2.94674	Uncharacterized protein	-	-	-	-
TraesCS5D02G430100	-2.94074	Uncharacterized protein	-	-	-	-
TraesCS3D02G181700	-2.92149	Uncharacterized protein	-	-	-	-
TraesCS3D02G430700	-2.90404	Uncharacterized protein	-	-	-	-
TraesCS5B02G070400	-2.881	Uncharacterized protein	-	-	-	-
TraesCS6D02G149400	-2.87961	Uncharacterized protein	-	-	-	-
TraesCS5D02G313912	-2.87065	Uncharacterized protein	-	-	-	-
TraesCS5D02G073200	-2.84946	Uncharacterized protein	-	-	-	-
TraesCS4D02G066400	-2.81301	Uncharacterized protein	-	-	-	-
TraesCS3B02G023400	-2.7887	Uncharacterized protein	-	-	-	-
TraesCS5B02G198500	-2.78079	Uncharacterized protein	-	-	-	-
TraesCS4B02G397900	-2.78057	Uncharacterized protein	-	-	-	-
TraesCS3B02G567100	-2.76684	Uncharacterized protein	-	-	-	-
TraesCS3D02G393300	-2.76517	Uncharacterized protein	-	-	-	-
TraesCS7B02G305400	-2.76422	Uncharacterized protein	-	-	-	-
TraesCS2A02G123700	-2.76351	Uncharacterized protein	-	-	-	-
TraesCS2B02G286300	-2.75625	Uncharacterized protein	-	-	-	-
TraesCS3D02G517400	-2.75307	Uncharacterized protein	-	-	-	-
TraesCS4A02G311800	-2.74355	Uncharacterized protein	-	-	-	-
TraesCS4B02G338200	-2.74352	Uncharacterized protein	-	-	-	-
TraesCS3A02G509800	-2.70946	Uncharacterized protein	-	-	-	-
TraesCS3D02G397700	-2.70811	Uncharacterized protein	-	-	-	-
TraesCS5D02G059900	-2.69778	Uncharacterized protein	-	-	-	-
TraesCS7D02G442500	-2.68611	Uncharacterized protein	-	-	-	-
TraesCS5B02G227300	-2.62338	Uncharacterized protein	-	-	-	-
TraesCS1B02G389500	-2.62265	Uncharacterized protein	-	-	-	-
TraesCS3A02G374800	-2.61608	Uncharacterized protein	-	-	-	-
TraesCS6A02G361300	-2.61541	Uncharacterized protein	-	-	-	-
TraesCS6D02G376400	-2.61317	Uncharacterized protein	-	-	-	-
TraesCS6B02G330500	-2.61008	Uncharacterized protein	-	-	-	-
TraesCS3A02G169000	-2.60593	Uncharacterized protein	-	-	-	-
TraesCS5B02G009100	-2.58358	Uncharacterized protein	-	-	-	-
TraesCS6A02G009300	-2.57302	Uncharacterized protein	-	-	-	-
TraesCS5B02G198400	-2.56868	Uncharacterized protein	-	-	-	-
TraesCS7A02G453100	-2.55037	Uncharacterized protein	-	-	-	-
TraesCS4D02G352000	-2.54311	Uncharacterized protein	-	-	-	-
TraesCS4B02G063800	-2.53648	Uncharacterized protein	-	-	-	-
TraesCS1A02G289600	-2.53264	Uncharacterized protein	-	-	-	-
TraesCS3D02G517300	-2.5224	Uncharacterized protein	-	-	-	-
TraesCS2D02G496900	-2.51079	Uncharacterized protein	-	-	-	-
TraesCS4A02G142400	-2.4843	Uncharacterized protein	-	-	-	-
TraesCS3B02G201600	-2.48329	Uncharacterized protein	-	-	-	-
TraesCSU02G165100	-2.43203	Uncharacterized protein	-	-	-	-
TraesCS5A02G504600	-2.43065	Uncharacterized protein	-	-	-	-
TraesCS5B02G040200	-2.42058	Uncharacterized protein	-	-	-	-
TraesCS1A02G211300	-2.41835	Uncharacterized protein	-	-	-	-
TraesCS1B02G074300	-2.40054	Uncharacterized protein	-	-	-	-
TraesCS2A02G205700	-2.39566	Uncharacterized protein	-	-	-	-
TraesCS5D02G435600	-2.39537	Uncharacterized protein	-	-	-	-
TraesCS1B02G132000	-2.38846	Uncharacterized protein	-	-	-	-
TraesCS3A02G509900	-2.36253	Uncharacterized protein	-	-	-	-
TraesCS6B02G405500	-2.35782	Uncharacterized protein	-	-	-	-
TraesCS6A02G145400	-2.34988	Uncharacterized protein	-	-	-	-
TraesCS1B02G179709	-2.3378	Uncharacterized protein	-	-	-	-
TraesCS1D02G247500	-2.33694	Uncharacterized protein	-	-	-	-
TraesCS6B02G051100	-2.32807	Uncharacterized protein	-	-	-	-
TraesCS5D02G038100	-2.32492	Uncharacterized protein	-	-	-	-
TraesCS3B02G487500	-2.31063	Uncharacterized protein	-	-	-	-
TraesCS1D02G068700	-2.29359	Uncharacterized protein	-	-	-	-
TraesCS2A02G187100	-2.27501	Uncharacterized protein	-	-	-	-
TraesCS2B02G554800	-2.26298	Uncharacterized protein	-	-	-	-
TraesCS4A02G475300	-2.25372	Uncharacterized protein	-	-	-	-
TraesCS2A02G256200	-2.23393	Uncharacterized protein	-	-	-	-
TraesCS6D02G292300	-2.23267	Uncharacterized protein	-	-	-	-
TraesCS2A02G510500	-2.23019	Uncharacterized protein	-	-	-	-
TraesCS1A02G117600	-2.21745	Uncharacterized protein	-	-	-	-
TraesCS7A02G141900	-2.21709	Uncharacterized protein	-	-	-	-
TraesCS2B02G388200	-2.21265	Uncharacterized protein	-	-	-	-
TraesCS5A02G200100	-2.20232	Uncharacterized protein	-	-	-	-
TraesCSU02G115900	-2.19897	Uncharacterized protein	-	-	-	-
TraesCS6D02G248600	-2.19493	Uncharacterized protein	-	-	-	-
TraesCS3B02G379600	-2.19177	Uncharacterized protein	-	-	-	-
TraesCSU02G130900	-2.19042	Uncharacterized protein	-	-	-	-
TraesCS4D02G075800	-2.1897	Uncharacterized protein	-	-	-	-
TraesCS5D02G495700	-2.18736	Uncharacterized protein	-	-	-	-
TraesCS5A02G264000	-2.16692	Uncharacterized protein	-	-	-	-
TraesCS6D02G284800	-2.16603	Uncharacterized protein	-	-	-	-
TraesCS2B02G203100	-2.16174	Uncharacterized protein	-	-	-	-
TraesCS3A02G140900	-2.15845	Uncharacterized protein	-	-	-	-
TraesCS3A02G262800	-2.14301	Uncharacterized protein	-	-	-	-
TraesCS2D02G514500	-2.12477	Uncharacterized protein	-	-	-	-
TraesCS5D02G566000	-2.11824	Uncharacterized protein	-	-	-	-
TraesCS7D02G378100	-2.11589	Uncharacterized protein	-	-	-	-
TraesCS5D02G172400	-2.10915	Uncharacterized protein	-	-	-	-
TraesCS1D02G345500	-2.0903	Uncharacterized protein	-	-	-	-
TraesCS1B02G291700	-2.07927	Uncharacterized protein	-	-	-	-
TraesCS4B02G379100	-2.06997	Uncharacterized protein	-	-	-	-
TraesCS5B02G261100	-2.06003	Uncharacterized protein	-	-	-	-
TraesCS3A02G420000	-2.05701	Uncharacterized protein	-	-	-	-
TraesCS3B02G146300	-2.03994	Uncharacterized protein	-	-	-	-
TraesCS1D02G277700	-2.03425	Uncharacterized protein	-	-	-	-
TraesCS1D02G282000	-2.02362	Uncharacterized protein	-	-	-	-
TraesCS3A02G261100	-2.02116	Uncharacterized protein	-	-	-	-
TraesCS3B02G550600	2.00911	Uncharacterized protein	-	-	-	-
TraesCS5D02G432600	2.01531	Uncharacterized protein	-	-	-	-
TraesCS1B02G174100	2.03929	Uncharacterized protein	-	-	-	-
TraesCS3A02G229900	2.03936	Uncharacterized protein	-	-	-	-
TraesCS1D02G389100	2.05235	Uncharacterized protein	-	-	-	-
TraesCS1B02G462600	2.07672	Uncharacterized protein	-	-	-	-
TraesCS3B02G144500	2.08981	Uncharacterized protein	-	-	-	-
TraesCS4A02G447400	2.09113	Uncharacterized protein	-	-	-	-
TraesCS5B02G533300	2.09907	Uncharacterized protein	-	-	-	-
TraesCS5D02G107400	2.11212	Uncharacterized protein	-	-	-	-
TraesCS2B02G021400	2.11875	Uncharacterized protein	-	-	-	-
TraesCS7B02G276300	2.12756	Uncharacterized protein	-	-	-	-
TraesCS2A02G513900	2.13269	Uncharacterized protein	-	-	-	-
TraesCS2A02G394100	2.13296	Uncharacterized protein	-	-	-	-
TraesCS7A02G196000	2.13935	Uncharacterized protein	-	-	-	-
TraesCS7B02G001100	2.17716	Uncharacterized protein	-	-	-	-
TraesCS2B02G307200	2.18903	Uncharacterized protein	-	-	-	-
TraesCSU02G031900	2.18957	Uncharacterized protein	-	-	-	-
TraesCS4A02G386500	2.19198	Uncharacterized protein	-	-	-	-
TraesCS4D02G063900	2.2131	Uncharacterized protein	-	-	-	-
TraesCS3A02G075900	2.23718	Uncharacterized protein	-	-	-	-
TraesCS4B02G273600	2.24528	Uncharacterized protein	-	-	-	-
TraesCS4B02G113700	2.25838	Uncharacterized protein	-	-	-	-
TraesCS1D02G155400	2.25895	Uncharacterized protein	-	-	-	-
TraesCS4A02G070700	2.28718	Uncharacterized protein	-	-	-	-
TraesCS3A02G055500	2.30546	Uncharacterized protein	-	-	-	-
TraesCS3A02G294300	2.31084	Uncharacterized protein	-	-	-	-
TraesCS2D02G288700	2.32955	Uncharacterized protein	-	-	-	-
TraesCS4A02G339400	2.34377	Uncharacterized protein	-	-	-	-
TraesCS2B02G512600	2.35336	Uncharacterized protein	-	-	-	-
TraesCS2D02G430800	2.36597	Uncharacterized protein	-	-	-	-
TraesCS5D02G112200	2.38662	Uncharacterized protein	-	-	-	-
TraesCS1A02G186600	2.39168	Uncharacterized protein	-	-	-	-
TraesCS7A02G160200	2.40163	Uncharacterized protein	-	-	-	-
TraesCS7D02G058600	2.41104	Uncharacterized protein	-	-	-	-
TraesCS4D02G203800	2.41824	Uncharacterized protein	-	-	-	-
TraesCS1B02G351500	2.44675	Uncharacterized protein	-	-	-	-
TraesCS2D02G515500	2.45192	Uncharacterized protein	-	-	-	-
TraesCS6D02G379200	2.45962	Uncharacterized protein	-	-	-	-
TraesCS5D02G278100	2.48234	Uncharacterized protein	-	-	-	-
TraesCS5B02G022500	2.48301	Uncharacterized protein	-	-	-	-
TraesCS4A02G021700	2.48378	Uncharacterized protein	-	-	-	-
TraesCS5D02G237700	2.50351	Uncharacterized protein	-	-	-	-
TraesCS2A02G093800	2.50383	Uncharacterized protein	-	-	-	-
TraesCS5B02G426300	2.50383	Uncharacterized protein	-	-	-	-
TraesCS6A02G332200	2.51974	Uncharacterized protein	-	-	-	-
TraesCS3B02G090000	2.52683	Uncharacterized protein	-	-	-	-
TraesCS6A02G393500	2.53142	Uncharacterized protein	-	-	-	-
TraesCS2B02G322700	2.5321	Uncharacterized protein	-	-	-	-
TraesCS7B02G101700	2.54165	Uncharacterized protein	-	-	-	-
TraesCS1B02G113700	2.58598	Uncharacterized protein	-	-	-	-
TraesCS4A02G039700	2.58676	Uncharacterized protein	-	-	-	-
TraesCS1A02G016203	2.59491	Uncharacterized protein	-	-	-	-
TraesCS6B02G329300	2.60988	Uncharacterized protein	-	-	-	-
TraesCS5B02G431700	2.61229	Uncharacterized protein	-	-	-	-
TraesCS5D02G278000	2.6149	Uncharacterized protein	-	-	-	-
TraesCS2A02G141900	2.64576	Uncharacterized protein	-	-	-	-
TraesCS1B02G420000	2.64848	Uncharacterized protein	-	-	-	-
TraesCS7B02G327300	2.66468	Uncharacterized protein	-	-	-	-
TraesCS5A02G267900	2.66826	Uncharacterized protein	-	-	-	-
TraesCS1B02G116900	2.6903	Uncharacterized protein	-	-	-	-
TraesCSU02G209500	2.71968	Uncharacterized protein	-	-	-	-
TraesCS6B02G306400	2.72987	Uncharacterized protein	-	-	-	-
TraesCS7B02G361600	2.7947	Uncharacterized protein	-	-	-	-
TraesCS7A02G034000	2.79867	Uncharacterized protein	-	-	-	-
TraesCS5A02G269900	2.80324	Uncharacterized protein	-	-	-	-
TraesCS4A02G250400	2.81533	Uncharacterized protein	-	-	-	-
TraesCS2B02G462600	2.82989	Uncharacterized protein	-	-	-	-
TraesCSU02G209400	2.86539	Uncharacterized protein	-	-	-	-
TraesCS3B02G069300	2.91425	Uncharacterized protein	-	-	-	-
TraesCS7A02G494700	2.95657	Uncharacterized protein	-	-	-	-
TraesCS2A02G442000	2.96352	Uncharacterized protein	-	-	-	-
TraesCS1A02G377500	3.00449	Uncharacterized protein	-	-	-	-
TraesCS2B02G108300	3.00774	Uncharacterized protein	-	-	-	-
TraesCS4A02G146200	3.01716	Uncharacterized protein	-	-	-	-
TraesCS6A02G296200	3.04775	Uncharacterized protein	-	-	-	-
TraesCS2D02G554700	3.10044	Uncharacterized protein	-	-	-	-
TraesCS1D02G160500	3.11275	Uncharacterized protein	-	-	-	-
TraesCS6A02G060500	3.11621	Uncharacterized protein	-	-	-	-
TraesCS3D02G517500	3.11736	Uncharacterized protein	-	-	-	-
TraesCS5B02G270600	3.13032	Uncharacterized protein	-	-	-	-
TraesCS5B02G312600	3.14315	Uncharacterized protein	-	-	-	-
TraesCS2A02G154900	3.14955	Uncharacterized protein	-	-	-	-
TraesCS2A02G084400	3.16849	Uncharacterized protein	-	-	-	-
TraesCS5D02G487800	3.20216	Uncharacterized protein	-	-	-	-
TraesCS5B02G293800	3.20676	Uncharacterized protein	-	-	-	-
TraesCS5B02G288900	3.25008	Uncharacterized protein	-	-	-	-
TraesCS5B02G493000	3.31309	Uncharacterized protein	-	-	-	-
TraesCS6A02G414100	3.3374	Uncharacterized protein	-	-	-	-
TraesCS6A02G316800	3.34392	Uncharacterized protein	-	-	-	-
TraesCS5D02G237600	3.34992	Uncharacterized protein	-	-	-	-
TraesCS4B02G312200	3.35455	Uncharacterized protein	-	-	-	-
TraesCS1D02G341700	3.3578	Uncharacterized protein	-	-	-	-
TraesCS7D02G175500	3.3612	Uncharacterized protein	-	-	-	-
TraesCS3B02G486200	3.39344	Uncharacterized protein	-	-	-	-
TraesCS2B02G597200	3.39473	Uncharacterized protein	-	-	-	-
TraesCS5A02G230200	3.42572	Uncharacterized protein	-	-	-	-
TraesCS2B02G502900	3.47497	Uncharacterized protein	-	-	-	-
TraesCS4B02G260900	3.55072	Uncharacterized protein	-	-	-	-
TraesCS5B02G270500	3.59539	Uncharacterized protein	-	-	-	-
TraesCS5B02G228800	3.61687	Uncharacterized protein	-	-	-	-
TraesCS2B02G191600	3.61719	Uncharacterized protein	-	-	-	-
TraesCS3A02G048600	3.63437	Uncharacterized protein	-	-	-	-
TraesCS2B02G484000	3.63464	Uncharacterized protein	-	-	-	-
TraesCS1A02G241400	3.65883	Uncharacterized protein	-	-	-	-
TraesCS3D02G488900	3.7168	Uncharacterized protein	-	-	-	-
TraesCS1A02G339700	3.73227	Uncharacterized protein	-	-	-	-
TraesCS7A02G455000	3.74858	Uncharacterized protein	-	-	-	-
TraesCS4D02G331400	3.75016	Uncharacterized protein	-	-	-	-
TraesCS7A02G077200	3.77252	Uncharacterized protein	-	-	-	-
TraesCS4B02G143200	3.78724	Uncharacterized protein	-	-	-	-
TraesCS7D02G145900	3.78925	Uncharacterized protein	-	-	-	-
TraesCS3D02G055400	3.80099	Uncharacterized protein	-	-	-	-
TraesCS1B02G071612	3.88757	Uncharacterized protein	-	-	-	-
TraesCS3A02G199700	3.88977	Uncharacterized protein	-	-	-	-
TraesCS5B02G552600	3.94546	Uncharacterized protein	-	-	-	-
TraesCS3D02G485700	4.05624	Uncharacterized protein	-	-	-	-
TraesCS6B02G340500	4.06262	Uncharacterized protein	-	-	-	-
TraesCS5D02G318700	4.09442	Uncharacterized protein	-	-	-	-
TraesCS5A02G424000	4.09717	Uncharacterized protein	-	-	-	-
TraesCS3A02G437400	4.16229	Uncharacterized protein	-	-	-	-
TraesCS5A02G517300	4.30544	Uncharacterized protein	-	-	-	-
TraesCS7D02G465400	4.39489	Uncharacterized protein	-	-	-	-
TraesCS4B02G064300	4.41734	Uncharacterized protein	-	-	-	-
TraesCS1B02G253200	4.56248	Uncharacterized protein	-	-	-	-
TraesCS4B02G064400	4.66935	Uncharacterized protein	-	-	-	-
TraesCS1B02G080800	4.99735	Uncharacterized protein	-	-	-	-
TraesCS4A02G144200	5.15335	Uncharacterized protein	-	-	-	-
TraesCS2A02G003800	5.24166	Uncharacterized protein	-	-	-	-
TraesCS2B02G101100	5.33866	Uncharacterized protein	-	-	-	-
TraesCS2D02G094800	5.53777	Uncharacterized protein	-	-	-	-
TraesCS2D02G440500	5.54017	Uncharacterized protein	-	-	-	-
TraesCS4B02G349000	5.64748	Uncharacterized protein	-	-	-	-
TraesCS6D02G063800	5.68828	Uncharacterized protein	-	-	-	-
TraesCS4D02G228500	5.77347	Uncharacterized protein	-	-	-	-
TraesCS5A02G517400	5.91919	Uncharacterized protein	-	-	-	-
TraesCS3D02G505400	7.14536	Uncharacterized protein	-	-	-	-
TraesCS2A02G484500	7.96635	Uncharacterized protein	-	-	-	-
TraesCS2B02G510500	8.36963	Uncharacterized protein	-	-	-	-
TraesCS2D02G484500	8.66831	Uncharacterized protein	-	-	-	-
TraesCS6A02G351500	9.37619	Uncharacterized protein	-	-	-	-
TraesCS2A02G484600	9.71324	Uncharacterized protein	-	-	-	-
TraesCS2B02G510700	9.74384	Uncharacterized protein	-	-	-	-
TraesCS1A02G179400	2.77221	Uncharacterized protein	cellular oxidant detoxification [GO:0098869]	cellular oxidant detoxification [GO:0098869]	-	-
TraesCS1B02G201100	3.34803	Uncharacterized protein	cellular oxidant detoxification [GO:0098869]	cellular oxidant detoxification [GO:0098869]	-	-
TraesCS1D02G177700	3.49781	Uncharacterized protein	cellular oxidant detoxification [GO:0098869]	cellular oxidant detoxification [GO:0098869]	-	-
TraesCSU02G083100	2.79254	Uncharacterized protein	gravitropism [GO:0009630]; regulation of auxin polar transport [GO:2000012]	gravitropism [GO:0009630]; regulation of auxin polar transport [GO:2000012]	-	-
TraesCS5D02G251900	-4.08034	Uncharacterized protein	hydrotropism [GO:0010274]	hydrotropism [GO:0010274]	-	-
TraesCS4B02G338100	3.70059	Uncharacterized protein	male meiosis II [GO:0007142]	male meiosis II [GO:0007142]	-	-
TraesCS4A02G058800	-2.86383	Uncharacterized protein	multicellular organism development [GO:0007275]	multicellular organism development [GO:0007275]	-	-
TraesCS1A02G341600	-2.39226	Uncharacterized protein	phosphorelay signal transduction system [GO:0000160]	phosphorelay signal transduction system [GO:0000160]	-	-
TraesCS2A02G297600	-2.65465	Uncharacterized protein	protein metabolic process [GO:0019538]	protein metabolic process [GO:0019538]	-	-
TraesCS5A02G482300	-3.23616	Uncharacterized protein	regulation of DNA endoreduplication [GO:0032875]	regulation of DNA endoreduplication [GO:0032875]	-	-
TraesCS6B02G424400	-4.16735	Uncharacterized protein	regulation of flower development [GO:0009909]	regulation of flower development [GO:0009909]	-	-
TraesCS3A02G452300	-2.36943	Uncharacterized protein	regulation of flower development [GO:0009909]	regulation of flower development [GO:0009909]	-	-
TraesCS3D02G038100	-3.37884	Uncharacterized protein	regulation of systemic acquired resistance [GO:0010112]	regulation of systemic acquired resistance [GO:0010112]	-	-
TraesCS1D02G233900	4.77377	Uncharacterized protein	regulation of systemic acquired resistance [GO:0010112]	regulation of systemic acquired resistance [GO:0010112]	-	-
TraesCS7B02G370300	-4.0256	Uncharacterized protein	response to auxin [GO:0009733]	response to auxin [GO:0009733]	-	-
TraesCS3D02G411300	-2.96824	Uncharacterized protein	response to auxin [GO:0009733]	response to auxin [GO:0009733]	-	-
TraesCS3B02G450900	-2.83738	Uncharacterized protein	response to auxin [GO:0009733]	response to auxin [GO:0009733]	-	-
TraesCS3A02G415500	-2.18107	Uncharacterized protein	response to auxin [GO:0009733]	response to auxin [GO:0009733]	-	-
TraesCS3A02G437000	2.48815	Uncharacterized protein	response to auxin [GO:0009733]	response to auxin [GO:0009733]	-	-
TraesCS3B02G471300	3.6854	Uncharacterized protein	response to auxin [GO:0009733]	response to auxin [GO:0009733]	-	-
TraesCS5B02G426700	-3.88782	Uncharacterized protein	response to water [GO:0009415]	response to water [GO:0009415]	-	-
TraesCS6D02G333000	2.44466	Uncharacterized protein	response to water [GO:0009415]	response to water [GO:0009415]	-	-
TraesCS6D02G333100	2.74658	Uncharacterized protein	response to water [GO:0009415]	response to water [GO:0009415]	-	-
TraesCS6B02G383600	3.22405	Uncharacterized protein	response to water [GO:0009415]	response to water [GO:0009415]	-	-
TraesCS6A02G350600	4.40999	Uncharacterized protein	response to water [GO:0009415]	response to water [GO:0009415]	-	-
TraesCS2B02G245800	-2.43771	Uncharacterized protein	xylem development [GO:0010089]	xylem development [GO:0010089]	-	-
TraesCS3B02G482600	3.2389	Unknown_TA3B95F5-1 protein	-	-	-	-
TraesCS4B02G245300	2.0254	Vacuolar ATPase assembly integral membrane protein VMA21 homolog	endoplasmic reticulum membrane [GO:0005789]; endoplasmic reticulum-Golgi intermediate compartment membrane [GO:0033116]; ER to Golgi transport vesicle membrane [GO:0012507]; integral component of membrane [GO:0016021]; vacuolar proton-transporting V-type ATPase complex assembly [GO:0070072]	vacuolar proton-transporting V-type ATPase complex assembly [GO:0070072]	endoplasmic reticulum-Golgi intermediate compartment membrane [GO:0033116]; endoplasmic reticulum membrane [GO:0005789]; ER to Golgi transport vesicle membrane [GO:0012507]; integral component of membrane [GO:0016021]	-
TraesCS3B02G089500	-3.92607	Very-long-chain (3R)-3-hydroxyacyl-CoA dehydratase (EC 4.2.1.134)	endoplasmic reticulum membrane [GO:0005789]; integral component of membrane [GO:0016021]; 3-hydroxy-arachidoyl-CoA dehydratase activity [GO:0102343]; 3-hydroxy-behenoyl-CoA dehydratase activity [GO:0102344]; 3-hydroxy-lignoceroyl-CoA dehydratase activity [GO:0102345]; very-long-chain 3-hydroxyacyl-CoA dehydratase activity [GO:0102158]; fatty acid biosynthetic process [GO:0006633]	fatty acid biosynthetic process [GO:0006633]	endoplasmic reticulum membrane [GO:0005789]; integral component of membrane [GO:0016021]	3-hydroxy-arachidoyl-CoA dehydratase activity [GO:0102343]; 3-hydroxy-behenoyl-CoA dehydratase activity [GO:0102344]; 3-hydroxy-lignoceroyl-CoA dehydratase activity [GO:0102345]; very-long-chain 3-hydroxyacyl-CoA dehydratase activity [GO:0102158]
TraesCS1A02G115700	-2.93049	VOC domain-containing protein	-	-	-	-
TraesCS1D02G117100	-2.15172	VOC domain-containing protein	-	-	-	-
TraesCS3D02G140600	-2.74072	VQ domain-containing protein	-	-	-	-
TraesCS3A02G313700	-2.46557	VQ domain-containing protein	-	-	-	-
TraesCS4B02G295300	-2.18999	VQ domain-containing protein	-	-	-	-
TraesCS7D02G111700	2.05891	VQ domain-containing protein	-	-	-	-
TraesCS5D02G434900	2.40947	VQ domain-containing protein	-	-	-	-
TraesCS3B02G365300	-3.58745	VQ domain-containing protein	positive regulation of DNA-binding transcription factor activity [GO:0051091]	positive regulation of DNA-binding transcription factor activity [GO:0051091]	-	-
TraesCS1B02G276900	3.45295	Wali6 protein	extracellular region [GO:0005576]; serine-type endopeptidase inhibitor activity [GO:0004867]	-	extracellular region [GO:0005576]	serine-type endopeptidase inhibitor activity [GO:0004867]
TraesCS3B02G026700	-5.43104	WAT1-related protein	integral component of membrane [GO:0016021]; plasma membrane [GO:0005886]; transmembrane transporter activity [GO:0022857]	-	integral component of membrane [GO:0016021]; plasma membrane [GO:0005886]	transmembrane transporter activity [GO:0022857]
TraesCS3B02G006900	-4.08401	WAT1-related protein	integral component of membrane [GO:0016021]; plasma membrane [GO:0005886]; transmembrane transporter activity [GO:0022857]	-	integral component of membrane [GO:0016021]; plasma membrane [GO:0005886]	transmembrane transporter activity [GO:0022857]
TraesCS2D02G225500	2.09507	WAT1-related protein	integral component of membrane [GO:0016021]; plasma membrane [GO:0005886]; transmembrane transporter activity [GO:0022857]	-	integral component of membrane [GO:0016021]; plasma membrane [GO:0005886]	transmembrane transporter activity [GO:0022857]
TraesCS2D02G586500	3.07313	WAT1-related protein	integral component of membrane [GO:0016021]; plasma membrane [GO:0005886]; transmembrane transporter activity [GO:0022857]	-	integral component of membrane [GO:0016021]; plasma membrane [GO:0005886]	transmembrane transporter activity [GO:0022857]
TraesCS3A02G331900	-4.39192	WAT1-related protein	integral component of membrane [GO:0016021]; transmembrane transporter activity [GO:0022857]	-	integral component of membrane [GO:0016021]	transmembrane transporter activity [GO:0022857]
TraesCS3B02G011600	-4.31315	WAT1-related protein	integral component of membrane [GO:0016021]; transmembrane transporter activity [GO:0022857]	-	integral component of membrane [GO:0016021]	transmembrane transporter activity [GO:0022857]
TraesCS3D02G003600	-4.0072	WAT1-related protein	integral component of membrane [GO:0016021]; transmembrane transporter activity [GO:0022857]	-	integral component of membrane [GO:0016021]	transmembrane transporter activity [GO:0022857]
TraesCS4B02G316400	-3.41544	WAT1-related protein	integral component of membrane [GO:0016021]; transmembrane transporter activity [GO:0022857]	-	integral component of membrane [GO:0016021]	transmembrane transporter activity [GO:0022857]
TraesCS5D02G021800	-3.41257	WAT1-related protein	integral component of membrane [GO:0016021]; transmembrane transporter activity [GO:0022857]	-	integral component of membrane [GO:0016021]	transmembrane transporter activity [GO:0022857]
TraesCS3A02G019600	-2.86117	WAT1-related protein	integral component of membrane [GO:0016021]; transmembrane transporter activity [GO:0022857]	-	integral component of membrane [GO:0016021]	transmembrane transporter activity [GO:0022857]
TraesCS4A02G415600	-2.63383	WAT1-related protein	integral component of membrane [GO:0016021]; transmembrane transporter activity [GO:0022857]	-	integral component of membrane [GO:0016021]	transmembrane transporter activity [GO:0022857]
TraesCS5A02G015800	-2.52219	WAT1-related protein	integral component of membrane [GO:0016021]; transmembrane transporter activity [GO:0022857]	-	integral component of membrane [GO:0016021]	transmembrane transporter activity [GO:0022857]
TraesCS3D02G027300	-2.46843	WAT1-related protein	integral component of membrane [GO:0016021]; transmembrane transporter activity [GO:0022857]	-	integral component of membrane [GO:0016021]	transmembrane transporter activity [GO:0022857]
TraesCS4D02G313000	-2.45211	WAT1-related protein	integral component of membrane [GO:0016021]; transmembrane transporter activity [GO:0022857]	-	integral component of membrane [GO:0016021]	transmembrane transporter activity [GO:0022857]
TraesCS2B02G245100	-2.45177	WAT1-related protein	integral component of membrane [GO:0016021]; transmembrane transporter activity [GO:0022857]	-	integral component of membrane [GO:0016021]	transmembrane transporter activity [GO:0022857]
TraesCS2B02G245300	2.94385	WAT1-related protein	integral component of membrane [GO:0016021]; transmembrane transporter activity [GO:0022857]	-	integral component of membrane [GO:0016021]	transmembrane transporter activity [GO:0022857]
TraesCS2A02G324000	-3.15495	WD_REPEATS_REGION domain-containing protein	-	-	-	-
TraesCS4A02G093000	2.91531	WD_REPEATS_REGION domain-containing protein	-	-	-	-
TraesCSU02G221400	-3.20347	WES_acyltransf domain-containing protein	diacylglycerol O-acyltransferase activity [GO:0004144]; glycerolipid biosynthetic process [GO:0045017]	glycerolipid biosynthetic process [GO:0045017]	-	diacylglycerol O-acyltransferase activity [GO:0004144]
TraesCS3D02G158600	2.60928	WHy domain-containing protein	response to desiccation [GO:0009269]	response to desiccation [GO:0009269]	-	-
TraesCSU02G098300	-2.08305	WIYLD domain-containing protein	histone-lysine N-methyltransferase activity [GO:0018024]	-	-	histone-lysine N-methyltransferase activity [GO:0018024]
TraesCS6D02G303100	-3.3086	WRC domain-containing protein	nucleus [GO:0005634]; developmental process [GO:0032502]; transcription, DNA-templated [GO:0006351]	developmental process [GO:0032502]; transcription, DNA-templated [GO:0006351]	nucleus [GO:0005634]	-
TraesCS6A02G242000	-4.02167	WRKY domain-containing protein	nucleus [GO:0005634]; DNA-binding transcription factor activity [GO:0003700]; sequence-specific DNA binding [GO:0043565]	-	nucleus [GO:0005634]	DNA-binding transcription factor activity [GO:0003700]; sequence-specific DNA binding [GO:0043565]
TraesCS3A02G248700	-2.48189	WRKY domain-containing protein	nucleus [GO:0005634]; DNA-binding transcription factor activity [GO:0003700]; sequence-specific DNA binding [GO:0043565]	-	nucleus [GO:0005634]	DNA-binding transcription factor activity [GO:0003700]; sequence-specific DNA binding [GO:0043565]
TraesCS3A02G343900	-2.10049	WRKY domain-containing protein	nucleus [GO:0005634]; DNA-binding transcription factor activity [GO:0003700]; sequence-specific DNA binding [GO:0043565]	-	nucleus [GO:0005634]	DNA-binding transcription factor activity [GO:0003700]; sequence-specific DNA binding [GO:0043565]
TraesCS5B02G145300	2.07068	WRKY domain-containing protein	nucleus [GO:0005634]; DNA-binding transcription factor activity [GO:0003700]; sequence-specific DNA binding [GO:0043565]	-	nucleus [GO:0005634]	DNA-binding transcription factor activity [GO:0003700]; sequence-specific DNA binding [GO:0043565]
TraesCS1D02G418600	2.1092	WRKY domain-containing protein	nucleus [GO:0005634]; DNA-binding transcription factor activity [GO:0003700]; sequence-specific DNA binding [GO:0043565]	-	nucleus [GO:0005634]	DNA-binding transcription factor activity [GO:0003700]; sequence-specific DNA binding [GO:0043565]
TraesCS1D02G429800	2.44215	WRKY domain-containing protein	nucleus [GO:0005634]; DNA-binding transcription factor activity [GO:0003700]; sequence-specific DNA binding [GO:0043565]	-	nucleus [GO:0005634]	DNA-binding transcription factor activity [GO:0003700]; sequence-specific DNA binding [GO:0043565]
TraesCS6A02G080500	3.055	WRKY domain-containing protein	nucleus [GO:0005634]; DNA-binding transcription factor activity [GO:0003700]; sequence-specific DNA binding [GO:0043565]	-	nucleus [GO:0005634]	DNA-binding transcription factor activity [GO:0003700]; sequence-specific DNA binding [GO:0043565]
TraesCS5D02G145800	4.0586	WRKY domain-containing protein	nucleus [GO:0005634]; DNA-binding transcription factor activity [GO:0003700]; sequence-specific DNA binding [GO:0043565]	-	nucleus [GO:0005634]	DNA-binding transcription factor activity [GO:0003700]; sequence-specific DNA binding [GO:0043565]
TraesCS4B02G306500	-2.90223	WW domain-containing protein	-	-	-	-
TraesCS6B02G355600	-3.03694	X8 domain-containing protein	hydrolase activity, hydrolyzing O-glycosyl compounds [GO:0004553]; carbohydrate metabolic process [GO:0005975]	carbohydrate metabolic process [GO:0005975]	-	hydrolase activity, hydrolyzing O-glycosyl compounds [GO:0004553]
TraesCS5A02G429600	2.0113	X8 domain-containing protein	hydrolase activity, hydrolyzing O-glycosyl compounds [GO:0004553]; carbohydrate metabolic process [GO:0005975]	carbohydrate metabolic process [GO:0005975]	-	hydrolase activity, hydrolyzing O-glycosyl compounds [GO:0004553]
TraesCS5B02G431600	2.98544	X8 domain-containing protein	hydrolase activity, hydrolyzing O-glycosyl compounds [GO:0004553]; carbohydrate metabolic process [GO:0005975]	carbohydrate metabolic process [GO:0005975]	-	hydrolase activity, hydrolyzing O-glycosyl compounds [GO:0004553]
TraesCS4A02G293500	3.25757	X8 domain-containing protein	hydrolase activity, hydrolyzing O-glycosyl compounds [GO:0004553]; carbohydrate metabolic process [GO:0005975]	carbohydrate metabolic process [GO:0005975]	-	hydrolase activity, hydrolyzing O-glycosyl compounds [GO:0004553]
TraesCS4A02G358500	-2.02036	X8 domain-containing protein	-	-	-	-
TraesCS2B02G444800	-2.00174	X8 domain-containing protein	-	-	-	-
TraesCS3B02G514800	3.66014	Xylanase inhibitor (Xylanase inhibitor TAXI-I)	aspartic-type endopeptidase activity [GO:0004190]; hydrolase activity, acting on glycosyl bonds [GO:0016798]; xylan catabolic process [GO:0045493]	xylan catabolic process [GO:0045493]	-	aspartic-type endopeptidase activity [GO:0004190]; hydrolase activity, acting on glycosyl bonds [GO:0016798]
TraesCS3D02G467300	4.04656	Xylanase inhibitor 725ACCN	aspartic-type endopeptidase activity [GO:0004190]; xylan catabolic process [GO:0045493]	xylan catabolic process [GO:0045493]	-	aspartic-type endopeptidase activity [GO:0004190]
TraesCS6A02G077000	2.99752	Xylanase inhibitor XIP-III	hydrolase activity, acting on glycosyl bonds [GO:0016798]; xylan catabolic process [GO:0045493]	xylan catabolic process [GO:0045493]	-	hydrolase activity, acting on glycosyl bonds [GO:0016798]
TraesCS7A02G426100	-5.34542	Xyloglucan endotransglucosylase/hydrolase (EC 2.4.1.207)	apoplast [GO:0048046]; cell wall [GO:0005618]; hydrolase activity, hydrolyzing O-glycosyl compounds [GO:0004553]; xyloglucan:xyloglucosyl transferase activity [GO:0016762]; cell wall biogenesis [GO:0042546]; cell wall organization [GO:0071555]; xyloglucan metabolic process [GO:0010411]	cell wall biogenesis [GO:0042546]; cell wall organization [GO:0071555]; xyloglucan metabolic process [GO:0010411]	apoplast [GO:0048046]; cell wall [GO:0005618]	hydrolase activity, hydrolyzing O-glycosyl compounds [GO:0004553]; xyloglucan:xyloglucosyl transferase activity [GO:0016762]
TraesCS7B02G326900	4.63478	Xyloglucan endotransglucosylase/hydrolase (EC 2.4.1.207)	apoplast [GO:0048046]; cell wall [GO:0005618]; hydrolase activity, hydrolyzing O-glycosyl compounds [GO:0004553]; xyloglucan:xyloglucosyl transferase activity [GO:0016762]; cell wall biogenesis [GO:0042546]; cell wall organization [GO:0071555]; xyloglucan metabolic process [GO:0010411]	cell wall biogenesis [GO:0042546]; cell wall organization [GO:0071555]; xyloglucan metabolic process [GO:0010411]	apoplast [GO:0048046]; cell wall [GO:0005618]	hydrolase activity, hydrolyzing O-glycosyl compounds [GO:0004553]; xyloglucan:xyloglucosyl transferase activity [GO:0016762]
TraesCS6A02G391400	3.90437	zf-GRF domain-containing protein	integral component of membrane [GO:0016021]; zinc ion binding [GO:0008270]	-	integral component of membrane [GO:0016021]	zinc ion binding [GO:0008270]
TraesCS1A02G425200	-4.35633	zinc_ribbon_12 domain-containing protein	-	-	-	-
TraesCS2A02G104600	2.03819	zinc_ribbon_12 domain-containing protein	-	-	-	-
TraesCS2D02G104300	2.15437	zinc_ribbon_12 domain-containing protein	-	-	-	-
TraesCS2B02G121600	2.45542	zinc_ribbon_12 domain-containing protein	-	-	-	-
TraesCS1A02G271800	-2.38625	zinc_ribbon_15 domain-containing protein	-	-	-	-
