# Supplementary material for: Transcriptome Analysis of Bread Wheat Genotype KRL3-4 Provides a New Insight Into Regulatory Mechanisms Associated With Sodicity (High pH) Tolerance
Source: Front Genet. 2022 Feb 9;12:782366. doi: 10.3389/fgene.2021.782366 (PMC8864244; doi:10.3389/fgene.2021.782366)
Supplement: Supplementary file 2 [file Table3.XLSX]

## Sheet: Supplementary Table S4(A)
Supplementary Table S4 (A) : List of 985 DEGs encoding 53 transcription factor families under sodicity stress.
Genes	log2FoldChange	pval	Protein names	Gene ontology IDs	Gene ontology (GO)	Gene ontology (biological process)	Gene ontology (cellular component)	Gene ontology (molecular function)	Transcription-Factor_Family
TraesCS5A02G221600	-2.74616	0.000346734	Uncharacterized protein	GO:0003677; GO:0003700; GO:0005634	nucleus [GO:0005634]; DNA binding [GO:0003677]; DNA-binding transcription factor activity [GO:0003700]	-	nucleus [GO:0005634]	DNA binding [GO:0003677]; DNA-binding transcription factor activity [GO:0003700]	AP2 family protein
TraesCS5D02G229400	-3.59208	8.40035e-06	Uncharacterized protein	GO:0003677; GO:0003700; GO:0005634	nucleus [GO:0005634]; DNA binding [GO:0003677]; DNA-binding transcription factor activity [GO:0003700]	-	nucleus [GO:0005634]	DNA binding [GO:0003677]; DNA-binding transcription factor activity [GO:0003700]	AP2 family protein
TraesCS6A02G111900	-2.04035	0.0323858	Auxin-responsive protein	GO:0005634; GO:0009734	nucleus [GO:0005634]; auxin-activated signaling pathway [GO:0009734]	auxin-activated signaling pathway [GO:0009734]	nucleus [GO:0005634]	-	ARF family protein
TraesCS4A02G177600	-2.32114	3.14007e-09	ATPase_AAA_core domain-containing protein	GO:0005524	ATP binding [GO:0005524]	-	-	ATP binding [GO:0005524]	ARF family protein
TraesCS4B02G140200	-2.55094	1.30315e-10	ATPase_AAA_core domain-containing protein	GO:0005524	ATP binding [GO:0005524]	-	-	ATP binding [GO:0005524]	ARF family protein
TraesCS5B02G304300	-2.9064	0.0235398	Uncharacterized protein	GO:0016747	transferase activity, transferring acyl groups other than amino-acyl groups [GO:0016747]	-	-	transferase activity, transferring acyl groups other than amino-acyl groups [GO:0016747]	ARF family protein
TraesCS7D02G249900	3.04297	0.0324948	Uncharacterized protein	GO:0003677; GO:0005634; GO:0008270	nucleus [GO:0005634]; DNA binding [GO:0003677]; zinc ion binding [GO:0008270]	-	nucleus [GO:0005634]	DNA binding [GO:0003677]; zinc ion binding [GO:0008270]	ARF family protein
TraesCS1D02G058000	-3.56796	0.00497592	Uncharacterized protein	-	-	-	-	-	ARF family protein
TraesCS2D02G527900	-4.52471	0.0356474	Uncharacterized protein	GO:0016747	transferase activity, transferring acyl groups other than amino-acyl groups [GO:0016747]	-	-	transferase activity, transferring acyl groups other than amino-acyl groups [GO:0016747]	ARF family protein
TraesCS5D02G495400	2.01598	0.0285915	LRRNT_2 domain-containing protein	GO:0016021	integral component of membrane [GO:0016021]	-	integral component of membrane [GO:0016021]	-	ARR-B family protein
TraesCS6D02G005800	2.60214	0.0325631	LRRNT_2 domain-containing protein	GO:0016021	integral component of membrane [GO:0016021]	-	integral component of membrane [GO:0016021]	-	ARR-B family protein
TraesCS5A02G481800	2.69785	0.0157953	LRRNT_2 domain-containing protein	GO:0016021	integral component of membrane [GO:0016021]	-	integral component of membrane [GO:0016021]	-	ARR-B family protein
TraesCS2B02G101100	5.33866	0.00213131	Uncharacterized protein	-	-	-	-	-	ARR-B family protein
TraesCS2D02G397500	2.00416	0.000663382	Protein DETOXIFICATION (Multidrug and toxic compound extrusion protein)	GO:0015297; GO:0016021; GO:0042910	integral component of membrane [GO:0016021]; antiporter activity [GO:0015297]; xenobiotic transmembrane transporter activity [GO:0042910]	-	integral component of membrane [GO:0016021]	antiporter activity [GO:0015297]; xenobiotic transmembrane transporter activity [GO:0042910]	B3 family protein
TraesCS5B02G392500	2.02382	2.90648e-05	Uncharacterized protein	GO:0003677; GO:0005634	nucleus [GO:0005634]; DNA binding [GO:0003677]	-	nucleus [GO:0005634]	DNA binding [GO:0003677]	B3 family protein
TraesCS1D02G232700	-2.26041	0.00451988	Uncharacterized protein	GO:0004553; GO:0005975	hydrolase activity, hydrolyzing O-glycosyl compounds [GO:0004553]; carbohydrate metabolic process [GO:0005975]	carbohydrate metabolic process [GO:0005975]	-	hydrolase activity, hydrolyzing O-glycosyl compounds [GO:0004553]	B3 family protein
TraesCS1A02G107200	-2.29258	0.00592743	Uncharacterized protein	GO:0004427; GO:0009678; GO:0016021	integral component of membrane [GO:0016021]; inorganic diphosphatase activity [GO:0004427]; pyrophosphate hydrolysis-driven proton transmembrane transporter activity [GO:0009678]	-	integral component of membrane [GO:0016021]	inorganic diphosphatase activity [GO:0004427]; pyrophosphate hydrolysis-driven proton transmembrane transporter activity [GO:0009678]	B3 family protein
TraesCS1D02G068700	-2.29359	0.0302115	Uncharacterized protein	-	-	-	-	-	B3 family protein
TraesCS3A02G294300	2.31084	0.04958	Uncharacterized protein	-	-	-	-	-	B3 family protein
TraesCS5B02G510500	2.31622	0.00220113	Uncharacterized protein	GO:0003677; GO:0005634	nucleus [GO:0005634]; DNA binding [GO:0003677]	-	nucleus [GO:0005634]	DNA binding [GO:0003677]	B3 family protein
TraesCS3B02G410200	2.37211	0.00847645	Histone H3	GO:0000786; GO:0003677; GO:0005634; GO:0046982	nucleosome [GO:0000786]; nucleus [GO:0005634]; DNA binding [GO:0003677]; protein heterodimerization activity [GO:0046982]	-	nucleosome [GO:0000786]; nucleus [GO:0005634]	DNA binding [GO:0003677]; protein heterodimerization activity [GO:0046982]	B3 family protein
TraesCS5D02G434900	2.40947	0.0110727	VQ domain-containing protein	-	-	-	-	-	B3 family protein
TraesCS7A02G340500	-2.52607	0.00315644	Uncharacterized protein	GO:0004497; GO:0005506; GO:0016705; GO:0020037	heme binding [GO:0020037]; iron ion binding [GO:0005506]; monooxygenase activity [GO:0004497]; oxidoreductase activity, acting on paired donors, with incorporation or reduction of molecular oxygen [GO:0016705]	-	-	heme binding [GO:0020037]; iron ion binding [GO:0005506]; monooxygenase activity [GO:0004497]; oxidoreductase activity, acting on paired donors, with incorporation or reduction of molecular oxygen [GO:0016705]	B3 family protein
TraesCS7A02G453100	-2.55037	0.000380126	Uncharacterized protein	-	-	-	-	-	B3 family protein
TraesCS7A02G371100	2.55109	1.24097e-06	PPM-type phosphatase domain-containing protein	GO:0004722; GO:0046872	metal ion binding [GO:0046872]; protein serine/threonine phosphatase activity [GO:0004722]	-	-	metal ion binding [GO:0046872]; protein serine/threonine phosphatase activity [GO:0004722]	B3 family protein
TraesCS5D02G407500	2.63537	0.000300155	Uncharacterized protein	GO:0004497; GO:0005506; GO:0016021; GO:0016705; GO:0020037	integral component of membrane [GO:0016021]; heme binding [GO:0020037]; iron ion binding [GO:0005506]; monooxygenase activity [GO:0004497]; oxidoreductase activity, acting on paired donors, with incorporation or reduction of molecular oxygen [GO:0016705]	-	integral component of membrane [GO:0016021]	heme binding [GO:0020037]; iron ion binding [GO:0005506]; monooxygenase activity [GO:0004497]; oxidoreductase activity, acting on paired donors, with incorporation or reduction of molecular oxygen [GO:0016705]	B3 family protein
TraesCS7D02G442500	-2.68611	2.19517e-05	Uncharacterized protein	-	-	-	-	-	B3 family protein
TraesCS2D02G037300	2.77454	0.00260781	Sulfotransferase (EC 2.8.2.-)	GO:0008146	sulfotransferase activity [GO:0008146]	-	-	sulfotransferase activity [GO:0008146]	B3 family protein
TraesCS6D02G149400	-2.87961	0.000662412	Uncharacterized protein	-	-	-	-	-	B3 family protein
TraesCS2D02G017300	-2.90608	1.23273e-09	Uncharacterized protein	GO:0016021	integral component of membrane [GO:0016021]	-	integral component of membrane [GO:0016021]	-	B3 family protein
TraesCS7B02G265700	-2.9131	0.0458332	Sulfotransferase (EC 2.8.2.-)	GO:0008146	sulfotransferase activity [GO:0008146]	-	-	sulfotransferase activity [GO:0008146]	B3 family protein
TraesCS7B02G353600	-2.96888	0.00197517	Uncharacterized protein	-	-	-	-	-	B3 family protein
TraesCS5B02G128300	3.01278	0.0432272	Uncharacterized protein	GO:0005634	nucleus [GO:0005634]	-	nucleus [GO:0005634]	-	B3 family protein
TraesCS7B02G241800	-3.02173	5.18106e-05	Uncharacterized protein	GO:0004497; GO:0005506; GO:0016705; GO:0020037	heme binding [GO:0020037]; iron ion binding [GO:0005506]; monooxygenase activity [GO:0004497]; oxidoreductase activity, acting on paired donors, with incorporation or reduction of molecular oxygen [GO:0016705]	-	-	heme binding [GO:0020037]; iron ion binding [GO:0005506]; monooxygenase activity [GO:0004497]; oxidoreductase activity, acting on paired donors, with incorporation or reduction of molecular oxygen [GO:0016705]	B3 family protein
TraesCS2B02G008100	-3.04536	0.000745093	Uncharacterized protein	GO:0016021	integral component of membrane [GO:0016021]	-	integral component of membrane [GO:0016021]	-	B3 family protein
TraesCS1B02G376500	-3.05005	0.00262165	Histone H3	GO:0000786; GO:0003677; GO:0005634; GO:0046982	nucleosome [GO:0000786]; nucleus [GO:0005634]; DNA binding [GO:0003677]; protein heterodimerization activity [GO:0046982]	-	nucleosome [GO:0000786]; nucleus [GO:0005634]	DNA binding [GO:0003677]; protein heterodimerization activity [GO:0046982]	B3 family protein
TraesCS3B02G369000	-3.32021	0.027159	Uncharacterized protein	GO:0004553; GO:0005975	hydrolase activity, hydrolyzing O-glycosyl compounds [GO:0004553]; carbohydrate metabolic process [GO:0005975]	carbohydrate metabolic process [GO:0005975]	-	hydrolase activity, hydrolyzing O-glycosyl compounds [GO:0004553]	B3 family protein
TraesCS2B02G341000	-3.35266	0.00130993	Uncharacterized protein	GO:0005975; GO:0016853; GO:0030246	carbohydrate binding [GO:0030246]; isomerase activity [GO:0016853]; carbohydrate metabolic process [GO:0005975]	carbohydrate metabolic process [GO:0005975]	-	carbohydrate binding [GO:0030246]; isomerase activity [GO:0016853]	B3 family protein
TraesCS6D02G012300	-3.7102	5.71385e-05	Uncharacterized protein	-	-	-	-	-	B3 family protein
TraesCS1B02G215000	3.8024	0.0304932	TF-B3 domain-containing protein	GO:0003677; GO:0005634	nucleus [GO:0005634]; DNA binding [GO:0003677]	-	nucleus [GO:0005634]	DNA binding [GO:0003677]	B3 family protein
TraesCS7D02G338900	-3.80971	0.000647284	Uncharacterized protein	GO:0004497; GO:0005506; GO:0016705; GO:0020037	heme binding [GO:0020037]; iron ion binding [GO:0005506]; monooxygenase activity [GO:0004497]; oxidoreductase activity, acting on paired donors, with incorporation or reduction of molecular oxygen [GO:0016705]	-	-	heme binding [GO:0020037]; iron ion binding [GO:0005506]; monooxygenase activity [GO:0004497]; oxidoreductase activity, acting on paired donors, with incorporation or reduction of molecular oxygen [GO:0016705]	B3 family protein
TraesCS1B02G244800	-4.18534	4.24025e-10	Uncharacterized protein	GO:0004553; GO:0005975	hydrolase activity, hydrolyzing O-glycosyl compounds [GO:0004553]; carbohydrate metabolic process [GO:0005975]	carbohydrate metabolic process [GO:0005975]	-	hydrolase activity, hydrolyzing O-glycosyl compounds [GO:0004553]	B3 family protein
TraesCS6B02G014900	-5.99099	1.89498e-09	Uncharacterized protein	-	-	-	-	-	B3 family protein
TraesCS4D02G122600	6.29389	9.27607e-14	Dirigent protein	GO:0030246; GO:0048046	apoplast [GO:0048046]; carbohydrate binding [GO:0030246]	-	apoplast [GO:0048046]	carbohydrate binding [GO:0030246]	B3 family protein
TraesCS5B02G001100	2.01596	2.1811e-07	Uncharacterized protein	GO:0016021; GO:0022857	integral component of membrane [GO:0016021]; transmembrane transporter activity [GO:0022857]	-	integral component of membrane [GO:0016021]	transmembrane transporter activity [GO:0022857]	BBR-BPC family protein
TraesCS4A02G440500	-2.08241	0.048403	Uncharacterized protein	GO:0006857; GO:0016021; GO:0022857	integral component of membrane [GO:0016021]; transmembrane transporter activity [GO:0022857]; oligopeptide transport [GO:0006857]	oligopeptide transport [GO:0006857]	integral component of membrane [GO:0016021]	transmembrane transporter activity [GO:0022857]	BBR-BPC family protein
TraesCS7A02G054000	-2.13206	0.00612621	Uncharacterized protein	GO:0006857; GO:0016021; GO:0022857	integral component of membrane [GO:0016021]; transmembrane transporter activity [GO:0022857]; oligopeptide transport [GO:0006857]	oligopeptide transport [GO:0006857]	integral component of membrane [GO:0016021]	transmembrane transporter activity [GO:0022857]	BBR-BPC family protein
TraesCS5A02G138700	3.11374	0.0396488	Uncharacterized protein	GO:0008234	cysteine-type peptidase activity [GO:0008234]	-	-	cysteine-type peptidase activity [GO:0008234]	BBR-BPC family protein
TraesCS5A02G391500	-3.21143	7.15777e-15	Uncharacterized protein	GO:0008234	cysteine-type peptidase activity [GO:0008234]	-	-	cysteine-type peptidase activity [GO:0008234]	BBR-BPC family protein
TraesCS7D02G548400	3.26319	0.00401	Uncharacterized protein	GO:0008234	cysteine-type peptidase activity [GO:0008234]	-	-	cysteine-type peptidase activity [GO:0008234]	BBR-BPC family protein
TraesCS2D02G395200	-3.28833	0.0102751	H15 domain-containing protein	GO:0000786; GO:0003677; GO:0005634; GO:0006334	nucleosome [GO:0000786]; nucleus [GO:0005634]; DNA binding [GO:0003677]; nucleosome assembly [GO:0006334]	nucleosome assembly [GO:0006334]	nucleosome [GO:0000786]; nucleus [GO:0005634]	DNA binding [GO:0003677]	BBR-BPC family protein
TraesCS2D02G200500	-3.69185	0.00358061	Uncharacterized protein	GO:0004197; GO:0005615; GO:0005764; GO:0051603	extracellular space [GO:0005615]; lysosome [GO:0005764]; cysteine-type endopeptidase activity [GO:0004197]; proteolysis involved in cellular protein catabolic process [GO:0051603]	proteolysis involved in cellular protein catabolic process [GO:0051603]	extracellular space [GO:0005615]; lysosome [GO:0005764]	cysteine-type endopeptidase activity [GO:0004197]	BBR-BPC family protein
TraesCS5D02G401300	-3.98792	8.99667e-22	Uncharacterized protein	GO:0008234	cysteine-type peptidase activity [GO:0008234]	-	-	cysteine-type peptidase activity [GO:0008234]	BBR-BPC family protein
TraesCSU02G207700	5.31198	8.02411e-16	Uncharacterized protein	GO:0008234	cysteine-type peptidase activity [GO:0008234]	-	-	cysteine-type peptidase activity [GO:0008234]	BBR-BPC family protein
TraesCS2A02G215300	2.14153	0.00112751	Beta-amylase (EC 3.2.1.2)	GO:0000272; GO:0016161; GO:0102229	amylopectin maltohydrolase activity [GO:0102229]; beta-amylase activity [GO:0016161]; polysaccharide catabolic process [GO:0000272]	polysaccharide catabolic process [GO:0000272]	-	amylopectin maltohydrolase activity [GO:0102229]; beta-amylase activity [GO:0016161]	BES1 family protein
TraesCS7A02G553000	2.16027	0.0146154	Uncharacterized protein	GO:0015267; GO:0016021	integral component of membrane [GO:0016021]; channel activity [GO:0015267]	-	integral component of membrane [GO:0016021]	channel activity [GO:0015267]	BES1 family protein
TraesCS2D02G221000	2.27392	1.46052e-05	Beta-amylase (EC 3.2.1.2)	GO:0000272; GO:0016161; GO:0102229	amylopectin maltohydrolase activity [GO:0102229]; beta-amylase activity [GO:0016161]; polysaccharide catabolic process [GO:0000272]	polysaccharide catabolic process [GO:0000272]	-	amylopectin maltohydrolase activity [GO:0102229]; beta-amylase activity [GO:0016161]	BES1 family protein
TraesCSU02G032700	-2.2898	0.02494	Beta-amylase (EC 3.2.1.2)	GO:0000272; GO:0016161; GO:0102229	amylopectin maltohydrolase activity [GO:0102229]; beta-amylase activity [GO:0016161]; polysaccharide catabolic process [GO:0000272]	polysaccharide catabolic process [GO:0000272]	-	amylopectin maltohydrolase activity [GO:0102229]; beta-amylase activity [GO:0016161]	BES1 family protein
TraesCS4B02G393500	-2.63429	0.00143684	Beta-amylase (EC 3.2.1.2)	GO:0000272; GO:0016161; GO:0102229	amylopectin maltohydrolase activity [GO:0102229]; beta-amylase activity [GO:0016161]; polysaccharide catabolic process [GO:0000272]	polysaccharide catabolic process [GO:0000272]	-	amylopectin maltohydrolase activity [GO:0102229]; beta-amylase activity [GO:0016161]	BES1 family protein
TraesCS5A02G554200	-2.70212	0.00417643	Beta-amylase (EC 3.2.1.2)	GO:0000272; GO:0016161; GO:0102229	amylopectin maltohydrolase activity [GO:0102229]; beta-amylase activity [GO:0016161]; polysaccharide catabolic process [GO:0000272]	polysaccharide catabolic process [GO:0000272]	-	amylopectin maltohydrolase activity [GO:0102229]; beta-amylase activity [GO:0016161]	BES1 family protein
TraesCS1A02G147100	-3.09605	0.0192971	Beta-amylase (EC 3.2.1.2)	GO:0000272; GO:0016161; GO:0102229	amylopectin maltohydrolase activity [GO:0102229]; beta-amylase activity [GO:0016161]; polysaccharide catabolic process [GO:0000272]	polysaccharide catabolic process [GO:0000272]	-	amylopectin maltohydrolase activity [GO:0102229]; beta-amylase activity [GO:0016161]	BES1 family protein
TraesCS4A02G293500	3.25757	0.000736071	X8 domain-containing protein	GO:0004553; GO:0005975	hydrolase activity, hydrolyzing O-glycosyl compounds [GO:0004553]; carbohydrate metabolic process [GO:0005975]	carbohydrate metabolic process [GO:0005975]	-	hydrolase activity, hydrolyzing O-glycosyl compounds [GO:0004553]	BES1 family protein
TraesCS2A02G374400	-3.69032	0.0172227	Uncharacterized protein	GO:0015267; GO:0016021	integral component of membrane [GO:0016021]; channel activity [GO:0015267]	-	integral component of membrane [GO:0016021]	channel activity [GO:0015267]	BES1 family protein
TraesCS1A02G177500	3.75792	7.88971e-08	Uncharacterized protein	GO:0015267; GO:0016021	integral component of membrane [GO:0016021]; channel activity [GO:0015267]	-	integral component of membrane [GO:0016021]	channel activity [GO:0015267]	BES1 family protein
TraesCS3B02G263600	-3.8471	3.30494e-05	PMR5N domain-containing protein	GO:0016021	integral component of membrane [GO:0016021]	-	integral component of membrane [GO:0016021]	-	BES1 family protein
TraesCS4A02G039800	4.21026	2.66883e-06	Uncharacterized protein	GO:0016021	integral component of membrane [GO:0016021]	-	integral component of membrane [GO:0016021]	-	BES1 family protein
TraesCS4B02G261000	5.21924	7.02536e-07	Uncharacterized protein	GO:0016021	integral component of membrane [GO:0016021]	-	integral component of membrane [GO:0016021]	-	BES1 family protein
TraesCS1B02G202700	5.6018	4.95622e-10	Uncharacterized protein	GO:0015267; GO:0016021	integral component of membrane [GO:0016021]; channel activity [GO:0015267]	-	integral component of membrane [GO:0016021]	channel activity [GO:0015267]	BES1 family protein
TraesCS1D02G176000	5.64287	2.00612e-16	Uncharacterized protein	GO:0015267; GO:0016021	integral component of membrane [GO:0016021]; channel activity [GO:0015267]	-	integral component of membrane [GO:0016021]	channel activity [GO:0015267]	BES1 family protein
TraesCS4D02G260600	6.27573	5.18171e-08	Uncharacterized protein	GO:0016021	integral component of membrane [GO:0016021]	-	integral component of membrane [GO:0016021]	-	BES1 family protein
TraesCS2B02G102800	-2.00164	0.0147104	NmrA domain-containing protein	-	-	-	-	-	bHLH family protein
TraesCS6D02G015000	-2.02989	3.95552e-05	Uncharacterized protein	GO:0005506; GO:0016705; GO:0020037	heme binding [GO:0020037]; iron ion binding [GO:0005506]; oxidoreductase activity, acting on paired donors, with incorporation or reduction of molecular oxygen [GO:0016705]	-	-	heme binding [GO:0020037]; iron ion binding [GO:0005506]; oxidoreductase activity, acting on paired donors, with incorporation or reduction of molecular oxygen [GO:0016705]	bHLH family protein
TraesCS7D02G399000	-2.03419	0.0425198	Uncharacterized protein	GO:0004650; GO:0005576; GO:0005975; GO:0071555	extracellular region [GO:0005576]; polygalacturonase activity [GO:0004650]; carbohydrate metabolic process [GO:0005975]; cell wall organization [GO:0071555]	carbohydrate metabolic process [GO:0005975]; cell wall organization [GO:0071555]	extracellular region [GO:0005576]	polygalacturonase activity [GO:0004650]	bHLH family protein
TraesCS2B02G398900	2.04902	0.00922062	Protein kinase domain-containing protein	GO:0004674; GO:0005524	ATP binding [GO:0005524]; protein serine/threonine kinase activity [GO:0004674]	-	-	ATP binding [GO:0005524]; protein serine/threonine kinase activity [GO:0004674]	bHLH family protein
TraesCSU02G063000	-2.05102	0.0250955	Uncharacterized protein	GO:0016758	transferase activity, transferring hexosyl groups [GO:0016758]	-	-	transferase activity, transferring hexosyl groups [GO:0016758]	bHLH family protein
TraesCS6A02G261400	-2.07934	0.0297079	RING-type domain-containing protein	GO:0016021	integral component of membrane [GO:0016021]	-	integral component of membrane [GO:0016021]	-	bHLH family protein
TraesCS5B02G054800	2.09266	0.00054237	BHLH domain-containing protein	GO:0046983	protein dimerization activity [GO:0046983]	-	-	protein dimerization activity [GO:0046983]	bHLH family protein
TraesCS6D02G242100	-2.09321	0.00131663	RING-type domain-containing protein	GO:0016021	integral component of membrane [GO:0016021]	-	integral component of membrane [GO:0016021]	-	bHLH family protein
TraesCS6A02G067700	2.11568	5.10339e-08	Uncharacterized protein	GO:0000287; GO:0010333	magnesium ion binding [GO:0000287]; terpene synthase activity [GO:0010333]	-	-	magnesium ion binding [GO:0000287]; terpene synthase activity [GO:0010333]	bHLH family protein
TraesCS2A02G409400	-2.11615	0.012979	BHLH transcription factor (MYC-like regulatory protein) (Myc1a) (Myc1b) (Ppb1a) (Ppb1b)	GO:0046983	protein dimerization activity [GO:0046983]	-	-	protein dimerization activity [GO:0046983]	bHLH family protein
TraesCS5A02G284500	-2.12295	0.0022433	Auxin efflux carrier component	GO:0009734; GO:0016021; GO:0055085	integral component of membrane [GO:0016021]; auxin-activated signaling pathway [GO:0009734]; transmembrane transport [GO:0055085]	auxin-activated signaling pathway [GO:0009734]; transmembrane transport [GO:0055085]	integral component of membrane [GO:0016021]	-	bHLH family protein
TraesCS1B02G468800	-2.16656	0.0405704	Uncharacterized protein	GO:0004672; GO:0005524; GO:0016021	integral component of membrane [GO:0016021]; ATP binding [GO:0005524]; protein kinase activity [GO:0004672]	-	integral component of membrane [GO:0016021]	ATP binding [GO:0005524]; protein kinase activity [GO:0004672]	bHLH family protein
TraesCS2A02G152200	2.20304	0.000552351	Uncharacterized protein	GO:0004497; GO:0005506; GO:0016021; GO:0016705; GO:0020037	integral component of membrane [GO:0016021]; heme binding [GO:0020037]; iron ion binding [GO:0005506]; monooxygenase activity [GO:0004497]; oxidoreductase activity, acting on paired donors, with incorporation or reduction of molecular oxygen [GO:0016705]	-	integral component of membrane [GO:0016021]	heme binding [GO:0020037]; iron ion binding [GO:0005506]; monooxygenase activity [GO:0004497]; oxidoreductase activity, acting on paired donors, with incorporation or reduction of molecular oxygen [GO:0016705]	bHLH family protein
TraesCS1A02G117600	-2.21745	0.0119517	Uncharacterized protein	-	-	-	-	-	bHLH family protein
TraesCS5A02G190700	2.23502	0.0326341	J domain-containing protein	-	-	-	-	-	bHLH family protein
TraesCS2D02G017600	-2.23545	6.0091e-06	Protein kinase domain-containing protein	GO:0004672; GO:0005524; GO:0016021; GO:0030246	integral component of membrane [GO:0016021]; ATP binding [GO:0005524]; carbohydrate binding [GO:0030246]; protein kinase activity [GO:0004672]	-	integral component of membrane [GO:0016021]	ATP binding [GO:0005524]; carbohydrate binding [GO:0030246]; protein kinase activity [GO:0004672]	bHLH family protein
TraesCS6B02G144400	-2.24626	0.00157393	Glycosyltransferase (EC 2.4.1.-)	GO:0016758	transferase activity, transferring hexosyl groups [GO:0016758]	-	-	transferase activity, transferring hexosyl groups [GO:0016758]	bHLH family protein
TraesCS3A02G533300	2.24784	0.00156148	Pectin acetylesterase (EC 3.1.1.-)	GO:0005576; GO:0005618; GO:0016787; GO:0071555	cell wall [GO:0005618]; extracellular region [GO:0005576]; hydrolase activity [GO:0016787]; cell wall organization [GO:0071555]	cell wall organization [GO:0071555]	cell wall [GO:0005618]; extracellular region [GO:0005576]	hydrolase activity [GO:0016787]	bHLH family protein
TraesCS6D02G235700	-2.25282	0.0100242	BHLH domain-containing protein	GO:0046983	protein dimerization activity [GO:0046983]	-	-	protein dimerization activity [GO:0046983]	bHLH family protein
TraesCS6A02G254300	-2.26249	0.01297	BHLH domain-containing protein	GO:0046983	protein dimerization activity [GO:0046983]	-	-	protein dimerization activity [GO:0046983]	bHLH family protein
TraesCS7D02G217800	2.2872	0.0178818	Uncharacterized protein	GO:0016758	transferase activity, transferring hexosyl groups [GO:0016758]	-	-	transferase activity, transferring hexosyl groups [GO:0016758]	bHLH family protein
TraesCS5D02G068500	-2.30733	0.0418608	Glycosyltransferase (EC 2.4.1.-)	GO:0016758	transferase activity, transferring hexosyl groups [GO:0016758]	-	-	transferase activity, transferring hexosyl groups [GO:0016758]	bHLH family protein
TraesCS1B02G179709	-2.3378	0.0213829	Uncharacterized protein	-	-	-	-	-	bHLH family protein
TraesCS4A02G078100	2.38683	0.0363898	Protein kinase domain-containing protein	GO:0004674; GO:0005524; GO:0016021	integral component of membrane [GO:0016021]; ATP binding [GO:0005524]; protein serine/threonine kinase activity [GO:0004674]	-	integral component of membrane [GO:0016021]	ATP binding [GO:0005524]; protein serine/threonine kinase activity [GO:0004674]	bHLH family protein
TraesCS4D02G250800	-2.40517	0.00186531	Remorin_C domain-containing protein	-	-	-	-	-	bHLH family protein
TraesCSU02G116900	2.45121	0.0261458	Uncharacterized protein	GO:0000287; GO:0010333	magnesium ion binding [GO:0000287]; terpene synthase activity [GO:0010333]	-	-	magnesium ion binding [GO:0000287]; terpene synthase activity [GO:0010333]	bHLH family protein
TraesCS5A02G486000	2.45306	0.000141071	Pectin acetylesterase (EC 3.1.1.-)	GO:0005576; GO:0005618; GO:0016787; GO:0071555	cell wall [GO:0005618]; extracellular region [GO:0005576]; hydrolase activity [GO:0016787]; cell wall organization [GO:0071555]	cell wall organization [GO:0071555]	cell wall [GO:0005618]; extracellular region [GO:0005576]	hydrolase activity [GO:0016787]	bHLH family protein
TraesCS1A02G433500	-2.4548	3.02807e-06	Protein kinase domain-containing protein	GO:0004672; GO:0005524; GO:0016021	integral component of membrane [GO:0016021]; ATP binding [GO:0005524]; protein kinase activity [GO:0004672]	-	integral component of membrane [GO:0016021]	ATP binding [GO:0005524]; protein kinase activity [GO:0004672]	bHLH family protein
TraesCS2A02G299000	-2.46156	0.00373676	RING-type domain-containing protein	GO:0016021	integral component of membrane [GO:0016021]	-	integral component of membrane [GO:0016021]	-	bHLH family protein
TraesCS7B02G301200	2.48779	0.0157582	Receptor-like serine/threonine-protein kinase (EC 2.7.11.1)	GO:0004674; GO:0005524; GO:0016021	integral component of membrane [GO:0016021]; ATP binding [GO:0005524]; protein serine/threonine kinase activity [GO:0004674]	-	integral component of membrane [GO:0016021]	ATP binding [GO:0005524]; protein serine/threonine kinase activity [GO:0004674]	bHLH family protein
TraesCS3D02G147100	-2.50102	0.0391686	RING-type domain-containing protein	GO:0016021	integral component of membrane [GO:0016021]	-	integral component of membrane [GO:0016021]	-	bHLH family protein
TraesCS5D02G237700	2.50351	5.6451e-05	Uncharacterized protein	-	-	-	-	-	bHLH family protein
TraesCS1D02G237200	-2.50801	0.000248676	FAD-binding PCMH-type domain-containing protein	GO:0009690; GO:0019139; GO:0071949	cytokinin dehydrogenase activity [GO:0019139]; FAD binding [GO:0071949]; cytokinin metabolic process [GO:0009690]	cytokinin metabolic process [GO:0009690]	-	cytokinin dehydrogenase activity [GO:0019139]; FAD binding [GO:0071949]	bHLH family protein
TraesCS3A02G127700	-2.52236	0.0352728	Uncharacterized protein	GO:0004497; GO:0005506; GO:0016705; GO:0020037	heme binding [GO:0020037]; iron ion binding [GO:0005506]; monooxygenase activity [GO:0004497]; oxidoreductase activity, acting on paired donors, with incorporation or reduction of molecular oxygen [GO:0016705]	-	-	heme binding [GO:0020037]; iron ion binding [GO:0005506]; monooxygenase activity [GO:0004497]; oxidoreductase activity, acting on paired donors, with incorporation or reduction of molecular oxygen [GO:0016705]	bHLH family protein
TraesCS6D02G085100	-2.53831	0.014134	Uncharacterized protein	GO:0004497; GO:0005506; GO:0016021; GO:0016705; GO:0020037	integral component of membrane [GO:0016021]; heme binding [GO:0020037]; iron ion binding [GO:0005506]; monooxygenase activity [GO:0004497]; oxidoreductase activity, acting on paired donors, with incorporation or reduction of molecular oxygen [GO:0016705]	-	integral component of membrane [GO:0016021]	heme binding [GO:0020037]; iron ion binding [GO:0005506]; monooxygenase activity [GO:0004497]; oxidoreductase activity, acting on paired donors, with incorporation or reduction of molecular oxygen [GO:0016705]	bHLH family protein
TraesCS4B02G364900	2.54891	0.0016595	Uncharacterized protein	GO:0003677; GO:0006357; GO:0046983	DNA binding [GO:0003677]; protein dimerization activity [GO:0046983]; regulation of transcription by RNA polymerase II [GO:0006357]	regulation of transcription by RNA polymerase II [GO:0006357]	-	DNA binding [GO:0003677]; protein dimerization activity [GO:0046983]	bHLH family protein
TraesCS4B02G364800	2.56154	0.0011228	BHLH domain-containing protein	GO:0046983	protein dimerization activity [GO:0046983]	-	-	protein dimerization activity [GO:0046983]	bHLH family protein
TraesCS3D02G024700	2.60891	1.85406e-11	Cytochrome P450, putative, expressed	GO:0004497; GO:0005506; GO:0016705; GO:0020037	heme binding [GO:0020037]; iron ion binding [GO:0005506]; monooxygenase activity [GO:0004497]; oxidoreductase activity, acting on paired donors, with incorporation or reduction of molecular oxygen [GO:0016705]	-	-	heme binding [GO:0020037]; iron ion binding [GO:0005506]; monooxygenase activity [GO:0004497]; oxidoreductase activity, acting on paired donors, with incorporation or reduction of molecular oxygen [GO:0016705]	bHLH family protein
TraesCS1A02G228500	2.67929	2.81249e-05	RING-type domain-containing protein	GO:0016021	integral component of membrane [GO:0016021]	-	integral component of membrane [GO:0016021]	-	bHLH family protein
TraesCS5D02G291800	-2.68853	2.59053e-05	Auxin efflux carrier component	GO:0009734; GO:0016021; GO:0055085	integral component of membrane [GO:0016021]; auxin-activated signaling pathway [GO:0009734]; transmembrane transport [GO:0055085]	auxin-activated signaling pathway [GO:0009734]; transmembrane transport [GO:0055085]	integral component of membrane [GO:0016021]	-	bHLH family protein
TraesCS7B02G247400	-2.70561	0.0044095	Uncharacterized protein	GO:0043531	ADP binding [GO:0043531]	-	-	ADP binding [GO:0043531]	bHLH family protein
TraesCS2D02G157300	2.75016	1.27784e-05	Uncharacterized protein	GO:0004497; GO:0005506; GO:0016021; GO:0016705; GO:0020037	integral component of membrane [GO:0016021]; heme binding [GO:0020037]; iron ion binding [GO:0005506]; monooxygenase activity [GO:0004497]; oxidoreductase activity, acting on paired donors, with incorporation or reduction of molecular oxygen [GO:0016705]	-	integral component of membrane [GO:0016021]	heme binding [GO:0020037]; iron ion binding [GO:0005506]; monooxygenase activity [GO:0004497]; oxidoreductase activity, acting on paired donors, with incorporation or reduction of molecular oxygen [GO:0016705]	bHLH family protein
TraesCSU02G138800	2.75551	0.0461174	BHLH domain-containing protein	GO:0003677; GO:0006357; GO:0046983	DNA binding [GO:0003677]; protein dimerization activity [GO:0046983]; regulation of transcription by RNA polymerase II [GO:0006357]	regulation of transcription by RNA polymerase II [GO:0006357]	-	DNA binding [GO:0003677]; protein dimerization activity [GO:0046983]	bHLH family protein
TraesCSU02G116600	2.77086	0.0202447	Uncharacterized protein	GO:0000287; GO:0010333	magnesium ion binding [GO:0000287]; terpene synthase activity [GO:0010333]	-	-	magnesium ion binding [GO:0000287]; terpene synthase activity [GO:0010333]	bHLH family protein
TraesCS1A02G234800	-2.79986	9.75523e-05	FAD-binding PCMH-type domain-containing protein	GO:0009690; GO:0019139; GO:0071949	cytokinin dehydrogenase activity [GO:0019139]; FAD binding [GO:0071949]; cytokinin metabolic process [GO:0009690]	cytokinin metabolic process [GO:0009690]	-	cytokinin dehydrogenase activity [GO:0019139]; FAD binding [GO:0071949]	bHLH family protein
TraesCS7B02G415600	-2.80062	0.000364904	Protein kinase domain-containing protein	GO:0004674; GO:0005524; GO:0016021; GO:0030246	integral component of membrane [GO:0016021]; ATP binding [GO:0005524]; carbohydrate binding [GO:0030246]; protein serine/threonine kinase activity [GO:0004674]	-	integral component of membrane [GO:0016021]	ATP binding [GO:0005524]; carbohydrate binding [GO:0030246]; protein serine/threonine kinase activity [GO:0004674]	bHLH family protein
TraesCS2B02G177300	2.84755	2.38907e-10	Uncharacterized protein	GO:0004497; GO:0005506; GO:0016021; GO:0016705; GO:0020037	integral component of membrane [GO:0016021]; heme binding [GO:0020037]; iron ion binding [GO:0005506]; monooxygenase activity [GO:0004497]; oxidoreductase activity, acting on paired donors, with incorporation or reduction of molecular oxygen [GO:0016705]	-	integral component of membrane [GO:0016021]	heme binding [GO:0020037]; iron ion binding [GO:0005506]; monooxygenase activity [GO:0004497]; oxidoreductase activity, acting on paired donors, with incorporation or reduction of molecular oxygen [GO:0016705]	bHLH family protein
TraesCS5A02G396000	-2.84881	0.000242758	RING-type domain-containing protein	GO:0016021	integral component of membrane [GO:0016021]	-	integral component of membrane [GO:0016021]	-	bHLH family protein
TraesCS5D02G313912	-2.87065	0.0194851	Uncharacterized protein	-	-	-	-	-	bHLH family protein
TraesCS1D02G339400	-2.90328	0.0334028	Uncharacterized protein	GO:0016758	transferase activity, transferring hexosyl groups [GO:0016758]	-	-	transferase activity, transferring hexosyl groups [GO:0016758]	bHLH family protein
TraesCS5A02G496300	2.91835	0.0458464	BHLH domain-containing protein	GO:0046983	protein dimerization activity [GO:0046983]	-	-	protein dimerization activity [GO:0046983]	bHLH family protein
TraesCS3B02G050300	-2.95729	0.0425504	Uncharacterized protein	GO:0016758	transferase activity, transferring hexosyl groups [GO:0016758]	-	-	transferase activity, transferring hexosyl groups [GO:0016758]	bHLH family protein
TraesCS2D02G212200	-3.00183	0.00139577	Glycosyltransferase (EC 2.4.1.-)	GO:0016758	transferase activity, transferring hexosyl groups [GO:0016758]	-	-	transferase activity, transferring hexosyl groups [GO:0016758]	bHLH family protein
TraesCS5B02G283500	-3.01548	0.000241356	Auxin efflux carrier component	GO:0009734; GO:0016021; GO:0055085	integral component of membrane [GO:0016021]; auxin-activated signaling pathway [GO:0009734]; transmembrane transport [GO:0055085]	auxin-activated signaling pathway [GO:0009734]; transmembrane transport [GO:0055085]	integral component of membrane [GO:0016021]	-	bHLH family protein
TraesCS2D02G157500	3.05144	0.000114335	Uncharacterized protein	GO:0004497; GO:0005506; GO:0016021; GO:0016705; GO:0020037	integral component of membrane [GO:0016021]; heme binding [GO:0020037]; iron ion binding [GO:0005506]; monooxygenase activity [GO:0004497]; oxidoreductase activity, acting on paired donors, with incorporation or reduction of molecular oxygen [GO:0016705]	-	integral component of membrane [GO:0016021]	heme binding [GO:0020037]; iron ion binding [GO:0005506]; monooxygenase activity [GO:0004497]; oxidoreductase activity, acting on paired donors, with incorporation or reduction of molecular oxygen [GO:0016705]	bHLH family protein
TraesCS3B02G344600	3.06383	6.77685e-08	FAD-binding PCMH-type domain-containing protein	GO:0009690; GO:0019139; GO:0071949	cytokinin dehydrogenase activity [GO:0019139]; FAD binding [GO:0071949]; cytokinin metabolic process [GO:0009690]	cytokinin metabolic process [GO:0009690]	-	cytokinin dehydrogenase activity [GO:0019139]; FAD binding [GO:0071949]	bHLH family protein
TraesCS1B02G349900	-3.09177	0.00359893	Uncharacterized protein	GO:0016758	transferase activity, transferring hexosyl groups [GO:0016758]	-	-	transferase activity, transferring hexosyl groups [GO:0016758]	bHLH family protein
TraesCS6B02G271200	-3.10699	0.00710129	BHLH domain-containing protein	GO:0046983	protein dimerization activity [GO:0046983]	-	-	protein dimerization activity [GO:0046983]	bHLH family protein
TraesCS7B02G369200	3.10965	0.0338806	Glycosyltransferase (EC 2.4.1.-)	GO:0016758	transferase activity, transferring hexosyl groups [GO:0016758]	-	-	transferase activity, transferring hexosyl groups [GO:0016758]	bHLH family protein
TraesCS7D02G125100	3.12836	0.0257656	Receptor-like serine/threonine-protein kinase (EC 2.7.11.1)	GO:0004674; GO:0005524; GO:0048544	ATP binding [GO:0005524]; protein serine/threonine kinase activity [GO:0004674]; recognition of pollen [GO:0048544]	recognition of pollen [GO:0048544]	-	ATP binding [GO:0005524]; protein serine/threonine kinase activity [GO:0004674]	bHLH family protein
TraesCS2B02G005900	-3.15311	0.00369843	Uncharacterized protein	GO:0004497; GO:0005506; GO:0016705; GO:0020037	heme binding [GO:0020037]; iron ion binding [GO:0005506]; monooxygenase activity [GO:0004497]; oxidoreductase activity, acting on paired donors, with incorporation or reduction of molecular oxygen [GO:0016705]	-	-	heme binding [GO:0020037]; iron ion binding [GO:0005506]; monooxygenase activity [GO:0004497]; oxidoreductase activity, acting on paired donors, with incorporation or reduction of molecular oxygen [GO:0016705]	bHLH family protein
TraesCS7B02G095500	-3.16573	0.0225462	Auxin efflux carrier component	GO:0009734; GO:0016021; GO:0055085	integral component of membrane [GO:0016021]; auxin-activated signaling pathway [GO:0009734]; transmembrane transport [GO:0055085]	auxin-activated signaling pathway [GO:0009734]; transmembrane transport [GO:0055085]	integral component of membrane [GO:0016021]	-	bHLH family protein
TraesCS2D02G157800	3.19497	1.56363e-15	Uncharacterized protein	GO:0004497; GO:0005506; GO:0016021; GO:0016705; GO:0020037	integral component of membrane [GO:0016021]; heme binding [GO:0020037]; iron ion binding [GO:0005506]; monooxygenase activity [GO:0004497]; oxidoreductase activity, acting on paired donors, with incorporation or reduction of molecular oxygen [GO:0016705]	-	integral component of membrane [GO:0016021]	heme binding [GO:0020037]; iron ion binding [GO:0005506]; monooxygenase activity [GO:0004497]; oxidoreductase activity, acting on paired donors, with incorporation or reduction of molecular oxygen [GO:0016705]	bHLH family protein
TraesCS2D02G290300	-3.23114	0.0312576	Uncharacterized protein	GO:0005506; GO:0016021; GO:0016709; GO:0020037	integral component of membrane [GO:0016021]; heme binding [GO:0020037]; iron ion binding [GO:0005506]; oxidoreductase activity, acting on paired donors, with incorporation or reduction of molecular oxygen, NAD(P)H as one donor, and incorporation of one atom of oxygen [GO:0016709]	-	integral component of membrane [GO:0016021]	heme binding [GO:0020037]; iron ion binding [GO:0005506]; oxidoreductase activity, acting on paired donors, with incorporation or reduction of molecular oxygen, NAD(P)H as one donor, and incorporation of one atom of oxygen [GO:0016709]	bHLH family protein
TraesCS5B02G478000	3.23393	0.00417332	BHLH domain-containing protein	GO:0046983	protein dimerization activity [GO:0046983]	-	-	protein dimerization activity [GO:0046983]	bHLH family protein
TraesCSU02G138400	3.25893	1.47843e-06	BHLH domain-containing protein	GO:0046983	protein dimerization activity [GO:0046983]	-	-	protein dimerization activity [GO:0046983]	bHLH family protein
TraesCS3D02G310200	3.27581	1.05295e-08	FAD-binding PCMH-type domain-containing protein	GO:0009690; GO:0019139; GO:0071949	cytokinin dehydrogenase activity [GO:0019139]; FAD binding [GO:0071949]; cytokinin metabolic process [GO:0009690]	cytokinin metabolic process [GO:0009690]	-	cytokinin dehydrogenase activity [GO:0019139]; FAD binding [GO:0071949]	bHLH family protein
TraesCS2B02G315400	-3.31491	0.0249581	RING-type domain-containing protein	GO:0016021	integral component of membrane [GO:0016021]	-	integral component of membrane [GO:0016021]	-	bHLH family protein
TraesCSU02G116700	3.34947	0.0011984	Uncharacterized protein	GO:0000287; GO:0010333	magnesium ion binding [GO:0000287]; terpene synthase activity [GO:0010333]	-	-	magnesium ion binding [GO:0000287]; terpene synthase activity [GO:0010333]	bHLH family protein
TraesCS5D02G237600	3.34992	1.37428e-08	Uncharacterized protein	-	-	-	-	-	bHLH family protein
TraesCS3A02G321100	3.39579	4.07715e-08	FAD-binding PCMH-type domain-containing protein	GO:0009690; GO:0019139; GO:0071949	cytokinin dehydrogenase activity [GO:0019139]; FAD binding [GO:0071949]; cytokinin metabolic process [GO:0009690]	cytokinin metabolic process [GO:0009690]	-	cytokinin dehydrogenase activity [GO:0019139]; FAD binding [GO:0071949]	bHLH family protein
TraesCS6D02G065100	3.40193	2.52091e-15	Uncharacterized protein	GO:0000287; GO:0010333	magnesium ion binding [GO:0000287]; terpene synthase activity [GO:0010333]	-	-	magnesium ion binding [GO:0000287]; terpene synthase activity [GO:0010333]	bHLH family protein
TraesCS7A02G514300	-3.40979	1.12761e-05	Glycosyltransferase (EC 2.4.1.-)	GO:0016758	transferase activity, transferring hexosyl groups [GO:0016758]	-	-	transferase activity, transferring hexosyl groups [GO:0016758]	bHLH family protein
TraesCS2D02G005000	-3.41983	1.08346e-05	Uncharacterized protein	GO:0000287; GO:0010333	magnesium ion binding [GO:0000287]; terpene synthase activity [GO:0010333]	-	-	magnesium ion binding [GO:0000287]; terpene synthase activity [GO:0010333]	bHLH family protein
TraesCS3D02G538500	3.42667	3.13816e-06	Pectin acetylesterase (EC 3.1.1.-)	GO:0005576; GO:0005618; GO:0016787; GO:0071555	cell wall [GO:0005618]; extracellular region [GO:0005576]; hydrolase activity [GO:0016787]; cell wall organization [GO:0071555]	cell wall organization [GO:0071555]	cell wall [GO:0005618]; extracellular region [GO:0005576]	hydrolase activity [GO:0016787]	bHLH family protein
TraesCS5A02G533900	3.46558	2.89696e-05	BHLH domain-containing protein	GO:0046983	protein dimerization activity [GO:0046983]	-	-	protein dimerization activity [GO:0046983]	bHLH family protein
TraesCS3B02G610100	3.46987	0.00250776	Pectin acetylesterase (EC 3.1.1.-)	GO:0005576; GO:0005618; GO:0016787; GO:0071555	cell wall [GO:0005618]; extracellular region [GO:0005576]; hydrolase activity [GO:0016787]; cell wall organization [GO:0071555]	cell wall organization [GO:0071555]	cell wall [GO:0005618]; extracellular region [GO:0005576]	hydrolase activity [GO:0016787]	bHLH family protein
TraesCS2B02G001900	-3.5028	0.00427763	Uncharacterized protein	GO:0004497; GO:0005506; GO:0016705; GO:0020037	heme binding [GO:0020037]; iron ion binding [GO:0005506]; monooxygenase activity [GO:0004497]; oxidoreductase activity, acting on paired donors, with incorporation or reduction of molecular oxygen [GO:0016705]	-	-	heme binding [GO:0020037]; iron ion binding [GO:0005506]; monooxygenase activity [GO:0004497]; oxidoreductase activity, acting on paired donors, with incorporation or reduction of molecular oxygen [GO:0016705]	bHLH family protein
TraesCS6D02G363200	-3.56065	0.000814811	Uncharacterized protein	GO:0004672; GO:0005524; GO:0016021	integral component of membrane [GO:0016021]; ATP binding [GO:0005524]; protein kinase activity [GO:0004672]	-	integral component of membrane [GO:0016021]	ATP binding [GO:0005524]; protein kinase activity [GO:0004672]	bHLH family protein
TraesCS2B02G298600	-3.57427	0.0294589	BHLH domain-containing protein	GO:0046983	protein dimerization activity [GO:0046983]	-	-	protein dimerization activity [GO:0046983]	bHLH family protein
TraesCS3A02G280000	3.5913	1.57281e-05	Glycosyltransferase (EC 2.4.1.-)	GO:0016758	transferase activity, transferring hexosyl groups [GO:0016758]	-	-	transferase activity, transferring hexosyl groups [GO:0016758]	bHLH family protein
TraesCS6B02G090500	3.59452	6.93737e-05	Uncharacterized protein	GO:0000287; GO:0010333	magnesium ion binding [GO:0000287]; terpene synthase activity [GO:0010333]	-	-	magnesium ion binding [GO:0000287]; terpene synthase activity [GO:0010333]	bHLH family protein
TraesCS1B02G248700	-3.61738	0.000260522	FAD-binding PCMH-type domain-containing protein	GO:0009690; GO:0019139; GO:0071949	cytokinin dehydrogenase activity [GO:0019139]; FAD binding [GO:0071949]; cytokinin metabolic process [GO:0009690]	cytokinin metabolic process [GO:0009690]	-	cytokinin dehydrogenase activity [GO:0019139]; FAD binding [GO:0071949]	bHLH family protein
TraesCS3B02G374700	-3.68188	0.0224006	Uncharacterized protein	-	-	-	-	-	bHLH family protein
TraesCSU02G138900	3.7154	8.66189e-06	BHLH domain-containing protein	GO:0046983	protein dimerization activity [GO:0046983]	-	-	protein dimerization activity [GO:0046983]	bHLH family protein
TraesCS3A02G000800	3.72484	0.0397693	BHLH domain-containing protein	GO:0003677; GO:0006357; GO:0046983	DNA binding [GO:0003677]; protein dimerization activity [GO:0046983]; regulation of transcription by RNA polymerase II [GO:0006357]	regulation of transcription by RNA polymerase II [GO:0006357]	-	DNA binding [GO:0003677]; protein dimerization activity [GO:0046983]	bHLH family protein
TraesCS3D02G279800	3.80429	5.47317e-07	Glycosyltransferase (EC 2.4.1.-)	GO:0016758	transferase activity, transferring hexosyl groups [GO:0016758]	-	-	transferase activity, transferring hexosyl groups [GO:0016758]	bHLH family protein
TraesCS1A02G208700	-3.85529	0.013365	PRONE domain-containing protein	GO:0005089	Rho guanyl-nucleotide exchange factor activity [GO:0005089]	-	-	Rho guanyl-nucleotide exchange factor activity [GO:0005089]	bHLH family protein
TraesCS3B02G003200	3.90094	0.00268397	BHLH domain-containing protein	GO:0000977; GO:0006357; GO:0008134; GO:0046983; GO:0090575	RNA polymerase II transcription factor complex [GO:0090575]; protein dimerization activity [GO:0046983]; RNA polymerase II regulatory region sequence-specific DNA binding [GO:0000977]; transcription factor binding [GO:0008134]; regulation of transcription by RNA polymerase II [GO:0006357]	regulation of transcription by RNA polymerase II [GO:0006357]	RNA polymerase II transcription factor complex [GO:0090575]	protein dimerization activity [GO:0046983]; RNA polymerase II regulatory region sequence-specific DNA binding [GO:0000977]; transcription factor binding [GO:0008134]	bHLH family protein
TraesCS2A02G478900	4.04507	0.0124251	Glycosyltransferase (EC 2.4.1.-)	GO:0016758	transferase activity, transferring hexosyl groups [GO:0016758]	-	-	transferase activity, transferring hexosyl groups [GO:0016758]	bHLH family protein
TraesCS5A02G057400	-4.12128	7.15341e-13	Non-specific serine/threonine protein kinase (EC 2.7.11.1)	GO:0004674; GO:0005524; GO:0007165	ATP binding [GO:0005524]; protein serine/threonine kinase activity [GO:0004674]; signal transduction [GO:0007165]	signal transduction [GO:0007165]	-	ATP binding [GO:0005524]; protein serine/threonine kinase activity [GO:0004674]	bHLH family protein
TraesCS2D02G477300	-4.19692	2.58517e-08	Uncharacterized protein	GO:0000287; GO:0010333	magnesium ion binding [GO:0000287]; terpene synthase activity [GO:0010333]	-	-	magnesium ion binding [GO:0000287]; terpene synthase activity [GO:0010333]	bHLH family protein
TraesCS2A02G568000	-4.26148	6.4781e-06	Glycosyltransferase (EC 2.4.1.-)	GO:0016758	transferase activity, transferring hexosyl groups [GO:0016758]	-	-	transferase activity, transferring hexosyl groups [GO:0016758]	bHLH family protein
TraesCS1A02G021600	4.26932	0.00668546	Uncharacterized protein	GO:0004497; GO:0005506; GO:0016705; GO:0020037	heme binding [GO:0020037]; iron ion binding [GO:0005506]; monooxygenase activity [GO:0004497]; oxidoreductase activity, acting on paired donors, with incorporation or reduction of molecular oxygen [GO:0016705]	-	-	heme binding [GO:0020037]; iron ion binding [GO:0005506]; monooxygenase activity [GO:0004497]; oxidoreductase activity, acting on paired donors, with incorporation or reduction of molecular oxygen [GO:0016705]	bHLH family protein
TraesCS7D02G530400	-4.39322	0.00634129	Receptor-like serine/threonine-protein kinase (EC 2.7.11.1)	GO:0004674; GO:0005524; GO:0016021; GO:0048544	integral component of membrane [GO:0016021]; ATP binding [GO:0005524]; protein serine/threonine kinase activity [GO:0004674]; recognition of pollen [GO:0048544]	recognition of pollen [GO:0048544]	integral component of membrane [GO:0016021]	ATP binding [GO:0005524]; protein serine/threonine kinase activity [GO:0004674]	bHLH family protein
TraesCS5B02G059300	-4.41115	6.9377e-21	Non-specific serine/threonine protein kinase (EC 2.7.11.1)	GO:0004674; GO:0005524; GO:0007165	ATP binding [GO:0005524]; protein serine/threonine kinase activity [GO:0004674]; signal transduction [GO:0007165]	signal transduction [GO:0007165]	-	ATP binding [GO:0005524]; protein serine/threonine kinase activity [GO:0004674]	bHLH family protein
TraesCS6A02G067500	4.52416	0.0293317	Uncharacterized protein	GO:0000287; GO:0010333	magnesium ion binding [GO:0000287]; terpene synthase activity [GO:0010333]	-	-	magnesium ion binding [GO:0000287]; terpene synthase activity [GO:0010333]	bHLH family protein
TraesCS1D02G230300	4.84875	0.000527333	RING-type domain-containing protein	GO:0016021	integral component of membrane [GO:0016021]	-	integral component of membrane [GO:0016021]	-	bHLH family protein
TraesCS1B02G080800	4.99735	0.000525815	Uncharacterized protein	-	-	-	-	-	bHLH family protein
TraesCS2D02G157900	5.23173	3.18495e-11	Uncharacterized protein	GO:0004497; GO:0005506; GO:0016705; GO:0020037	heme binding [GO:0020037]; iron ion binding [GO:0005506]; monooxygenase activity [GO:0004497]; oxidoreductase activity, acting on paired donors, with incorporation or reduction of molecular oxygen [GO:0016705]	-	-	heme binding [GO:0020037]; iron ion binding [GO:0005506]; monooxygenase activity [GO:0004497]; oxidoreductase activity, acting on paired donors, with incorporation or reduction of molecular oxygen [GO:0016705]	bHLH family protein
TraesCS3D02G338600	-5.32739	1.74842e-05	Expansin	GO:0005576; GO:0005618; GO:0009664; GO:0016020	cell wall [GO:0005618]; extracellular region [GO:0005576]; membrane [GO:0016020]; plant-type cell wall organization [GO:0009664]	plant-type cell wall organization [GO:0009664]	cell wall [GO:0005618]; extracellular region [GO:0005576]; membrane [GO:0016020]	-	bHLH family protein
TraesCS2B02G583600	-5.48725	4.19095e-05	Uncharacterized protein	GO:0000287; GO:0016831; GO:0030976	carboxy-lyase activity [GO:0016831]; magnesium ion binding [GO:0000287]; thiamine pyrophosphate binding [GO:0030976]	-	-	carboxy-lyase activity [GO:0016831]; magnesium ion binding [GO:0000287]; thiamine pyrophosphate binding [GO:0030976]	bHLH family protein
TraesCS5D02G068700	-5.48903	1.81615e-19	Non-specific serine/threonine protein kinase (EC 2.7.11.1)	GO:0004674; GO:0005524; GO:0007165	ATP binding [GO:0005524]; protein serine/threonine kinase activity [GO:0004674]; signal transduction [GO:0007165]	signal transduction [GO:0007165]	-	ATP binding [GO:0005524]; protein serine/threonine kinase activity [GO:0004674]	bHLH family protein
TraesCS2D02G094800	5.53777	0.00085166	Uncharacterized protein	-	-	-	-	-	bHLH family protein
TraesCS3B02G376900	-5.75754	9.14691e-07	Expansin	GO:0005576; GO:0005618; GO:0009664; GO:0016020	cell wall [GO:0005618]; extracellular region [GO:0005576]; membrane [GO:0016020]; plant-type cell wall organization [GO:0009664]	plant-type cell wall organization [GO:0009664]	cell wall [GO:0005618]; extracellular region [GO:0005576]; membrane [GO:0016020]	-	bHLH family protein
TraesCS7A02G085700	5.83029	1.21801e-06	Uncharacterized protein	GO:0004497; GO:0005506; GO:0016021; GO:0016705; GO:0020037	integral component of membrane [GO:0016021]; heme binding [GO:0020037]; iron ion binding [GO:0005506]; monooxygenase activity [GO:0004497]; oxidoreductase activity, acting on paired donors, with incorporation or reduction of molecular oxygen [GO:0016705]	-	integral component of membrane [GO:0016021]	heme binding [GO:0020037]; iron ion binding [GO:0005506]; monooxygenase activity [GO:0004497]; oxidoreductase activity, acting on paired donors, with incorporation or reduction of molecular oxygen [GO:0016705]	bHLH family protein
TraesCS3B02G376800	-6.69394	3.71684e-09	Expansin	GO:0005576; GO:0005618; GO:0009664; GO:0016020	cell wall [GO:0005618]; extracellular region [GO:0005576]; membrane [GO:0016020]; plant-type cell wall organization [GO:0009664]	plant-type cell wall organization [GO:0009664]	cell wall [GO:0005618]; extracellular region [GO:0005576]; membrane [GO:0016020]	-	bHLH family protein
TraesCS3D02G338400	-6.88387	5.22429e-10	Expansin	GO:0005576; GO:0005618; GO:0009664; GO:0016020	cell wall [GO:0005618]; extracellular region [GO:0005576]; membrane [GO:0016020]; plant-type cell wall organization [GO:0009664]	plant-type cell wall organization [GO:0009664]	cell wall [GO:0005618]; extracellular region [GO:0005576]; membrane [GO:0016020]	-	bHLH family protein
TraesCS2B02G177600	6.95288	1.02396e-10	Uncharacterized protein	GO:0004497; GO:0005506; GO:0016021; GO:0016705; GO:0020037	integral component of membrane [GO:0016021]; heme binding [GO:0020037]; iron ion binding [GO:0005506]; monooxygenase activity [GO:0004497]; oxidoreductase activity, acting on paired donors, with incorporation or reduction of molecular oxygen [GO:0016705]	-	integral component of membrane [GO:0016021]	heme binding [GO:0020037]; iron ion binding [GO:0005506]; monooxygenase activity [GO:0004497]; oxidoreductase activity, acting on paired donors, with incorporation or reduction of molecular oxygen [GO:0016705]	bHLH family protein
TraesCS2D02G588200	-2.08466	1.17733e-06	Uncharacterized protein	GO:0004674; GO:0005524	ATP binding [GO:0005524]; protein serine/threonine kinase activity [GO:0004674]	-	-	ATP binding [GO:0005524]; protein serine/threonine kinase activity [GO:0004674]	bZIP family protein
TraesCS4B02G377900	-2.17483	0.0241207	Germin-like protein	GO:0005618; GO:0030145; GO:0045735; GO:0048046	apoplast [GO:0048046]; cell wall [GO:0005618]; manganese ion binding [GO:0030145]; nutrient reservoir activity [GO:0045735]	-	apoplast [GO:0048046]; cell wall [GO:0005618]	manganese ion binding [GO:0030145]; nutrient reservoir activity [GO:0045735]	bZIP family protein
TraesCS5D02G178800	-2.17769	0.00248325	Uncharacterized protein	GO:0003700; GO:0006351; GO:0043565	DNA-binding transcription factor activity [GO:0003700]; sequence-specific DNA binding [GO:0043565]; transcription, DNA-templated [GO:0006351]	transcription, DNA-templated [GO:0006351]	-	DNA-binding transcription factor activity [GO:0003700]; sequence-specific DNA binding [GO:0043565]	bZIP family protein
TraesCS3D02G327600	-2.22314	0.000129059	Uncharacterized protein	GO:0003700; GO:0006351; GO:0043565	DNA-binding transcription factor activity [GO:0003700]; sequence-specific DNA binding [GO:0043565]; transcription, DNA-templated [GO:0006351]	transcription, DNA-templated [GO:0006351]	-	DNA-binding transcription factor activity [GO:0003700]; sequence-specific DNA binding [GO:0043565]	bZIP family protein
TraesCS7A02G420400	2.24451	0.0080938	BZIP domain-containing protein	GO:0003700	DNA-binding transcription factor activity [GO:0003700]	-	-	DNA-binding transcription factor activity [GO:0003700]	bZIP family protein
TraesCS6B02G426600	2.30843	0.0111886	Uncharacterized protein	GO:0016021	integral component of membrane [GO:0016021]	-	integral component of membrane [GO:0016021]	-	bZIP family protein
TraesCS4B02G378100	-2.39519	0.0398499	Germin-like protein	GO:0005618; GO:0030145; GO:0045735; GO:0048046	apoplast [GO:0048046]; cell wall [GO:0005618]; manganese ion binding [GO:0030145]; nutrient reservoir activity [GO:0045735]	-	apoplast [GO:0048046]; cell wall [GO:0005618]	manganese ion binding [GO:0030145]; nutrient reservoir activity [GO:0045735]	bZIP family protein
TraesCS7B02G079900	-2.43188	0.0046629	Laccase (EC 1.10.3.2) (Benzenediol:oxygen oxidoreductase) (Diphenol oxidase) (Urishiol oxidase)	GO:0005507; GO:0046274; GO:0048046; GO:0052716	apoplast [GO:0048046]; copper ion binding [GO:0005507]; hydroquinone:oxygen oxidoreductase activity [GO:0052716]; lignin catabolic process [GO:0046274]	lignin catabolic process [GO:0046274]	apoplast [GO:0048046]	copper ion binding [GO:0005507]; hydroquinone:oxygen oxidoreductase activity [GO:0052716]	bZIP family protein
TraesCS1B02G196900	-2.43789	0.00369526	AB hydrolase-1 domain-containing protein	-	-	-	-	-	bZIP family protein
TraesCS3D02G469100	-2.45955	0.00505731	NB-ARC domain-containing protein	GO:0043531	ADP binding [GO:0043531]	-	-	ADP binding [GO:0043531]	bZIP family protein
TraesCS4B02G377500	-2.47854	0.00148748	Germin-like protein	GO:0005618; GO:0030145; GO:0045735; GO:0048046	apoplast [GO:0048046]; cell wall [GO:0005618]; manganese ion binding [GO:0030145]; nutrient reservoir activity [GO:0045735]	-	apoplast [GO:0048046]; cell wall [GO:0005618]	manganese ion binding [GO:0030145]; nutrient reservoir activity [GO:0045735]	bZIP family protein
TraesCS5B02G504000	2.61537	0.0248173	Cellulase domain-containing protein	GO:0004553; GO:0005975	hydrolase activity, hydrolyzing O-glycosyl compounds [GO:0004553]; carbohydrate metabolic process [GO:0005975]	carbohydrate metabolic process [GO:0005975]	-	hydrolase activity, hydrolyzing O-glycosyl compounds [GO:0004553]	bZIP family protein
TraesCS4D02G050300	-2.70144	0.000598365	Cytochrome b561 domain-containing protein	GO:0016021; GO:0055114	integral component of membrane [GO:0016021]; oxidation-reduction process [GO:0055114]	oxidation-reduction process [GO:0055114]	integral component of membrane [GO:0016021]	-	bZIP family protein
TraesCS5B02G410000	-2.94423	0.0244032	BZIP domain-containing protein	GO:0003700	DNA-binding transcription factor activity [GO:0003700]	-	-	DNA-binding transcription factor activity [GO:0003700]	bZIP family protein
TraesCS1D02G187200	-3.03297	0.00222818	AB hydrolase-1 domain-containing protein	-	-	-	-	-	bZIP family protein
TraesCS4B02G377400	-3.16223	0.038539	Germin-like protein	GO:0005618; GO:0030145; GO:0045735; GO:0048046	apoplast [GO:0048046]; cell wall [GO:0005618]; manganese ion binding [GO:0030145]; nutrient reservoir activity [GO:0045735]	-	apoplast [GO:0048046]; cell wall [GO:0005618]	manganese ion binding [GO:0030145]; nutrient reservoir activity [GO:0045735]	bZIP family protein
TraesCS5A02G543700	-3.28854	0.00653324	Germin-like protein	GO:0005618; GO:0030145; GO:0045735; GO:0048046	apoplast [GO:0048046]; cell wall [GO:0005618]; manganese ion binding [GO:0030145]; nutrient reservoir activity [GO:0045735]	-	apoplast [GO:0048046]; cell wall [GO:0005618]	manganese ion binding [GO:0030145]; nutrient reservoir activity [GO:0045735]	bZIP family protein
TraesCS4D02G335000	3.63464	0.0392276	BZIP domain-containing protein	GO:0003700	DNA-binding transcription factor activity [GO:0003700]	-	-	DNA-binding transcription factor activity [GO:0003700]	bZIP family protein
TraesCS4B02G320400	-3.85221	0.0134145	BZIP domain-containing protein	GO:0003700	DNA-binding transcription factor activity [GO:0003700]	-	-	DNA-binding transcription factor activity [GO:0003700]	bZIP family protein
TraesCS3B02G476900	4.0829	0.0119075	F-box domain-containing protein	-	-	-	-	-	bZIP family protein
TraesCS7D02G076400	-4.08405	9.24383e-18	3-ketoacyl-CoA synthase (EC 2.3.1.-)	GO:0006633; GO:0016020; GO:0016747	membrane [GO:0016020]; transferase activity, transferring acyl groups other than amino-acyl groups [GO:0016747]; fatty acid biosynthetic process [GO:0006633]	fatty acid biosynthetic process [GO:0006633]	membrane [GO:0016020]	transferase activity, transferring acyl groups other than amino-acyl groups [GO:0016747]	bZIP family protein
TraesCS1D02G332200	-4.31629	0.00818284	Storage protein activator	GO:0003700; GO:0005634; GO:0010581; GO:0043565; GO:0045893	nucleus [GO:0005634]; DNA-binding transcription factor activity [GO:0003700]; sequence-specific DNA binding [GO:0043565]; positive regulation of transcription, DNA-templated [GO:0045893]; regulation of starch biosynthetic process [GO:0010581]	positive regulation of transcription, DNA-templated [GO:0045893]; regulation of starch biosynthetic process [GO:0010581]	nucleus [GO:0005634]	DNA-binding transcription factor activity [GO:0003700]; sequence-specific DNA binding [GO:0043565]	bZIP family protein
TraesCS7D02G206300	-4.34272	0.0073245	Uncharacterized protein	-	-	-	-	-	bZIP family protein
TraesCS2B02G444800	-2.00174	0.0248533	X8 domain-containing protein	-	-	-	-	-	C2H2 family protein
TraesCS1B02G382200	-2.00228	0.0324206	Uncharacterized protein	GO:0004650; GO:0005576; GO:0005975; GO:0071555	extracellular region [GO:0005576]; polygalacturonase activity [GO:0004650]; carbohydrate metabolic process [GO:0005975]; cell wall organization [GO:0071555]	carbohydrate metabolic process [GO:0005975]; cell wall organization [GO:0071555]	extracellular region [GO:0005576]	polygalacturonase activity [GO:0004650]	C2H2 family protein
TraesCS4A02G358500	-2.02036	0.00457512	X8 domain-containing protein	-	-	-	-	-	C2H2 family protein
TraesCS7B02G082100	2.03382	0.0271321	Uncharacterized protein	GO:0016021	integral component of membrane [GO:0016021]	-	integral component of membrane [GO:0016021]	-	C2H2 family protein
TraesCS1B02G322500	2.03461	0.000787065	Uncharacterized protein	GO:0004650; GO:0005576; GO:0005975; GO:0071555	extracellular region [GO:0005576]; polygalacturonase activity [GO:0004650]; carbohydrate metabolic process [GO:0005975]; cell wall organization [GO:0071555]	carbohydrate metabolic process [GO:0005975]; cell wall organization [GO:0071555]	extracellular region [GO:0005576]	polygalacturonase activity [GO:0004650]	C2H2 family protein
TraesCS1A02G276800	2.05831	0.0111098	C2H2-type domain-containing protein	GO:0003676	nucleic acid binding [GO:0003676]	-	-	nucleic acid binding [GO:0003676]	C2H2 family protein
TraesCS5B02G200000	2.07145	0.0137241	Uncharacterized protein	GO:0008270	zinc ion binding [GO:0008270]	-	-	zinc ion binding [GO:0008270]	C2H2 family protein
TraesCS7A02G362300	-2.10876	0.000177995	Uncharacterized protein	GO:0004497; GO:0005506; GO:0016705; GO:0020037	heme binding [GO:0020037]; iron ion binding [GO:0005506]; monooxygenase activity [GO:0004497]; oxidoreductase activity, acting on paired donors, with incorporation or reduction of molecular oxygen [GO:0016705]	-	-	heme binding [GO:0020037]; iron ion binding [GO:0005506]; monooxygenase activity [GO:0004497]; oxidoreductase activity, acting on paired donors, with incorporation or reduction of molecular oxygen [GO:0016705]	C2H2 family protein
TraesCS5D02G491000	2.119	0.00739402	Uncharacterized protein	GO:0003676	nucleic acid binding [GO:0003676]	-	-	nucleic acid binding [GO:0003676]	C2H2 family protein
TraesCS2D02G339700	-2.12878	0.00154223	TAZ-type domain-containing protein	GO:0003712; GO:0004402; GO:0005634; GO:0006355; GO:0008270	nucleus [GO:0005634]; histone acetyltransferase activity [GO:0004402]; transcription coregulator activity [GO:0003712]; zinc ion binding [GO:0008270]; regulation of transcription, DNA-templated [GO:0006355]	regulation of transcription, DNA-templated [GO:0006355]	nucleus [GO:0005634]	histone acetyltransferase activity [GO:0004402]; transcription coregulator activity [GO:0003712]; zinc ion binding [GO:0008270]	C2H2 family protein
TraesCS2A02G394100	2.13296	0.00851381	Uncharacterized protein	-	-	-	-	-	C2H2 family protein
TraesCS7B02G070900	-2.14627	0.00185881	Mechanosensitive ion channel protein	GO:0005886; GO:0016021; GO:0055085	integral component of membrane [GO:0016021]; plasma membrane [GO:0005886]; transmembrane transport [GO:0055085]	transmembrane transport [GO:0055085]	integral component of membrane [GO:0016021]; plasma membrane [GO:0005886]	-	C2H2 family protein
TraesCS5D02G026400	2.19165	0.00552106	C2H2-type domain-containing protein	GO:0003676	nucleic acid binding [GO:0003676]	-	-	nucleic acid binding [GO:0003676]	C2H2 family protein
TraesCS5B02G523900	2.19435	0.0444785	AAA domain-containing protein	GO:0004222; GO:0005524; GO:0016020	membrane [GO:0016020]; ATP binding [GO:0005524]; metalloendopeptidase activity [GO:0004222]	-	membrane [GO:0016020]	ATP binding [GO:0005524]; metalloendopeptidase activity [GO:0004222]	C2H2 family protein
TraesCS2A02G253600	-2.28345	0.0114205	Ribos_L4_asso_C domain-containing protein	GO:0003735; GO:0005840; GO:0006412	ribosome [GO:0005840]; structural constituent of ribosome [GO:0003735]; translation [GO:0006412]	translation [GO:0006412]	ribosome [GO:0005840]	structural constituent of ribosome [GO:0003735]	C2H2 family protein
TraesCS3A02G055500	2.30546	8.63358e-10	Uncharacterized protein	-	-	-	-	-	C2H2 family protein
TraesCS5D02G091900	2.31955	0.0249296	DUF629 domain-containing protein	-	-	-	-	-	C2H2 family protein
TraesCS2B02G359400	-2.47851	2.38124e-06	BTB domain-containing protein	GO:0003712; GO:0004402; GO:0005634; GO:0006355; GO:0008270	nucleus [GO:0005634]; histone acetyltransferase activity [GO:0004402]; transcription coregulator activity [GO:0003712]; zinc ion binding [GO:0008270]; regulation of transcription, DNA-templated [GO:0006355]	regulation of transcription, DNA-templated [GO:0006355]	nucleus [GO:0005634]	histone acetyltransferase activity [GO:0004402]; transcription coregulator activity [GO:0003712]; zinc ion binding [GO:0008270]	C2H2 family protein
TraesCS2A02G323400	-2.481	0.0483274	MBOAT_2 domain-containing protein	GO:0008374; GO:0016021	integral component of membrane [GO:0016021]; O-acyltransferase activity [GO:0008374]	-	integral component of membrane [GO:0016021]	O-acyltransferase activity [GO:0008374]	C2H2 family protein
TraesCS5A02G477800	2.49559	0.0151058	Uncharacterized protein	GO:0003676	nucleic acid binding [GO:0003676]	-	-	nucleic acid binding [GO:0003676]	C2H2 family protein
TraesCSU02G148600	2.51384	0.0432943	C2H2-type domain-containing protein	GO:0003676	nucleic acid binding [GO:0003676]	-	-	nucleic acid binding [GO:0003676]	C2H2 family protein
TraesCS5B02G490900	2.56363	0.00812703	Uncharacterized protein	GO:0003676	nucleic acid binding [GO:0003676]	-	-	nucleic acid binding [GO:0003676]	C2H2 family protein
TraesCS4D02G316200	-2.56932	0.0375265	Exonuclease domain-containing protein	GO:0003676; GO:0006364; GO:0008408	3'-5' exonuclease activity [GO:0008408]; nucleic acid binding [GO:0003676]; rRNA processing [GO:0006364]	rRNA processing [GO:0006364]	-	3'-5' exonuclease activity [GO:0008408]; nucleic acid binding [GO:0003676]	C2H2 family protein
TraesCS1A02G378100	2.5759	0.0112294	RING-CH-type domain-containing protein	GO:0008270; GO:0016021	integral component of membrane [GO:0016021]; zinc ion binding [GO:0008270]	-	integral component of membrane [GO:0016021]	zinc ion binding [GO:0008270]	C2H2 family protein
TraesCS5A02G478200	2.64534	0.0367973	Uncharacterized protein	GO:0003676	nucleic acid binding [GO:0003676]	-	-	nucleic acid binding [GO:0003676]	C2H2 family protein
TraesCS2A02G297600	-2.65465	0.00386577	Uncharacterized protein	GO:0019538	protein metabolic process [GO:0019538]	protein metabolic process [GO:0019538]	-	-	C2H2 family protein
TraesCS5A02G478100	2.67171	6.41441e-06	C2H2-type domain-containing protein	GO:0003676	nucleic acid binding [GO:0003676]	-	-	nucleic acid binding [GO:0003676]	C2H2 family protein
TraesCS3A02G172500	-2.77426	0.0192327	Uncharacterized protein	GO:0004553; GO:0005975	hydrolase activity, hydrolyzing O-glycosyl compounds [GO:0004553]; carbohydrate metabolic process [GO:0005975]	carbohydrate metabolic process [GO:0005975]	-	hydrolase activity, hydrolyzing O-glycosyl compounds [GO:0004553]	C2H2 family protein
TraesCS5A02G478300	2.87075	9.01881e-07	Uncharacterized protein	GO:0003676	nucleic acid binding [GO:0003676]	-	-	nucleic acid binding [GO:0003676]	C2H2 family protein
TraesCS6A02G077000	2.99752	0.00436179	Xylanase inhibitor XIP-III	GO:0016798; GO:0045493	hydrolase activity, acting on glycosyl bonds [GO:0016798]; xylan catabolic process [GO:0045493]	xylan catabolic process [GO:0045493]	-	hydrolase activity, acting on glycosyl bonds [GO:0016798]	C2H2 family protein
TraesCS1B02G221200	-3.03155	0.0335953	Uncharacterized protein	-	-	-	-	-	C2H2 family protein
TraesCS5A02G477500	3.07871	0.00040661	Uncharacterized protein	GO:0003676	nucleic acid binding [GO:0003676]	-	-	nucleic acid binding [GO:0003676]	C2H2 family protein
TraesCS7B02G401100	-3.17422	0.0305942	Uncharacterized protein	-	-	-	-	-	C2H2 family protein
TraesCS5B02G491000	3.27317	9.60723e-06	Uncharacterized protein	GO:0003676	nucleic acid binding [GO:0003676]	-	-	nucleic acid binding [GO:0003676]	C2H2 family protein
TraesCS2A02G323200	-3.29208	5.13556e-06	BTB domain-containing protein	GO:0003712; GO:0004402; GO:0005634; GO:0006355; GO:0008270	nucleus [GO:0005634]; histone acetyltransferase activity [GO:0004402]; transcription coregulator activity [GO:0003712]; zinc ion binding [GO:0008270]; regulation of transcription, DNA-templated [GO:0006355]	regulation of transcription, DNA-templated [GO:0006355]	nucleus [GO:0005634]	histone acetyltransferase activity [GO:0004402]; transcription coregulator activity [GO:0003712]; zinc ion binding [GO:0008270]	C2H2 family protein
TraesCS4B02G296400	-3.33278	0.000480547	AB hydrolase-1 domain-containing protein	-	-	-	-	-	C2H2 family protein
TraesCS5A02G217500	-3.40387	0.00254506	C2H2-type domain-containing protein	GO:0003676	nucleic acid binding [GO:0003676]	-	-	nucleic acid binding [GO:0003676]	C2H2 family protein
TraesCS5B02G490700	3.48672	3.36427e-05	Uncharacterized protein	GO:0003676	nucleic acid binding [GO:0003676]	-	-	nucleic acid binding [GO:0003676]	C2H2 family protein
TraesCS5B02G490400	3.49798	0.00325518	Uncharacterized protein	GO:0003676	nucleic acid binding [GO:0003676]	-	-	nucleic acid binding [GO:0003676]	C2H2 family protein
TraesCS7B02G351100	-3.54094	0.00146338	Uncharacterized protein	GO:0043531	ADP binding [GO:0043531]	-	-	ADP binding [GO:0043531]	C2H2 family protein
TraesCS5B02G491100	3.56904	0.00880167	Uncharacterized protein	GO:0003676	nucleic acid binding [GO:0003676]	-	-	nucleic acid binding [GO:0003676]	C2H2 family protein
TraesCS5A02G477900	3.61876	3.61696e-08	Uncharacterized protein	GO:0003676	nucleic acid binding [GO:0003676]	-	-	nucleic acid binding [GO:0003676]	C2H2 family protein
TraesCS5B02G490800	3.63922	2.34191e-09	Uncharacterized protein	GO:0003676	nucleic acid binding [GO:0003676]	-	-	nucleic acid binding [GO:0003676]	C2H2 family protein
TraesCS5A02G492500	-3.67489	0.0078047	C2H2-type domain-containing protein	GO:0003676; GO:0006364; GO:0008408	3'-5' exonuclease activity [GO:0008408]; nucleic acid binding [GO:0003676]; rRNA processing [GO:0006364]	rRNA processing [GO:0006364]	-	3'-5' exonuclease activity [GO:0008408]; nucleic acid binding [GO:0003676]	C2H2 family protein
TraesCS4A02G352700	3.67929	7.16445e-06	C2H2-type domain-containing protein	GO:0003676	nucleic acid binding [GO:0003676]	-	-	nucleic acid binding [GO:0003676]	C2H2 family protein
TraesCS5D02G491100	3.78912	6.77689e-07	Uncharacterized protein	GO:0003676	nucleic acid binding [GO:0003676]	-	-	nucleic acid binding [GO:0003676]	C2H2 family protein
TraesCS5D02G490700	3.9429	0.0247591	Uncharacterized protein	GO:0003676	nucleic acid binding [GO:0003676]	-	-	nucleic acid binding [GO:0003676]	C2H2 family protein
TraesCS6B02G302200	-3.98165	4.17876e-18	C2H2-type domain-containing protein	GO:0003676; GO:0006364; GO:0008408	3'-5' exonuclease activity [GO:0008408]; nucleic acid binding [GO:0003676]; rRNA processing [GO:0006364]	rRNA processing [GO:0006364]	-	3'-5' exonuclease activity [GO:0008408]; nucleic acid binding [GO:0003676]	C2H2 family protein
TraesCS6A02G274700	-4.27946	1.4953e-17	C2H2-type domain-containing protein	GO:0003676; GO:0006364; GO:0008408	3'-5' exonuclease activity [GO:0008408]; nucleic acid binding [GO:0003676]; rRNA processing [GO:0006364]	rRNA processing [GO:0006364]	-	3'-5' exonuclease activity [GO:0008408]; nucleic acid binding [GO:0003676]	C2H2 family protein
TraesCS5A02G030700	-4.29704	0.00297574	C2H2-type domain-containing protein	GO:0003676	nucleic acid binding [GO:0003676]	-	-	nucleic acid binding [GO:0003676]	C2H2 family protein
TraesCS5D02G325500	-4.37924	0.04864	Glyco_hydro_18 domain-containing protein	GO:0005975	carbohydrate metabolic process [GO:0005975]	carbohydrate metabolic process [GO:0005975]	-	-	C2H2 family protein
TraesCS3A02G480000	-4.38012	0.00645797	Uncharacterized protein	GO:0005576; GO:0019953	extracellular region [GO:0005576]; sexual reproduction [GO:0019953]	sexual reproduction [GO:0019953]	extracellular region [GO:0005576]	-	C2H2 family protein
TraesCS6D02G255000	-4.50412	5.90524e-21	C2H2-type domain-containing protein	GO:0003676; GO:0006364; GO:0008408	3'-5' exonuclease activity [GO:0008408]; nucleic acid binding [GO:0003676]; rRNA processing [GO:0006364]	rRNA processing [GO:0006364]	-	3'-5' exonuclease activity [GO:0008408]; nucleic acid binding [GO:0003676]	C2H2 family protein
TraesCS5B02G519700	4.53899	2.01298e-14	C2H2-type domain-containing protein	GO:0003676	nucleic acid binding [GO:0003676]	-	-	nucleic acid binding [GO:0003676]	C2H2 family protein
TraesCS5B02G491200	4.56693	1.66655e-16	Uncharacterized protein	GO:0003676	nucleic acid binding [GO:0003676]	-	-	nucleic acid binding [GO:0003676]	C2H2 family protein
TraesCSU02G075000	-4.77282	0.000384651	Uncharacterized protein	GO:0003676	nucleic acid binding [GO:0003676]	-	-	nucleic acid binding [GO:0003676]	C2H2 family protein
TraesCS5D02G491500	4.86716	8.9243e-13	Uncharacterized protein	GO:0003676	nucleic acid binding [GO:0003676]	-	-	nucleic acid binding [GO:0003676]	C2H2 family protein
TraesCS5D02G026300	5.29506	1.94957e-12	Uncharacterized protein	GO:0003676	nucleic acid binding [GO:0003676]	-	-	nucleic acid binding [GO:0003676]	C2H2 family protein
TraesCS5D02G491600	5.78423	9.64094e-12	Uncharacterized protein	GO:0003676	nucleic acid binding [GO:0003676]	-	-	nucleic acid binding [GO:0003676]	C2H2 family protein
TraesCS5D02G186700	2.02775	2.94083e-05	Purple acid phosphatase (EC 3.1.3.2)	GO:0003993; GO:0046872	acid phosphatase activity [GO:0003993]; metal ion binding [GO:0046872]	-	-	acid phosphatase activity [GO:0003993]; metal ion binding [GO:0046872]	C3H family protein
TraesCS2D02G026300	2.03479	0.00998387	Amidase domain-containing protein	-	-	-	-	-	C3H family protein
TraesCS3A02G039200	2.12435	0.00187056	Uncharacterized protein	GO:0004672; GO:0005524; GO:0016021	integral component of membrane [GO:0016021]; ATP binding [GO:0005524]; protein kinase activity [GO:0004672]	-	integral component of membrane [GO:0016021]	ATP binding [GO:0005524]; protein kinase activity [GO:0004672]	C3H family protein
TraesCS6B02G267800	2.17193	4.58385e-09	SPX domain-containing protein	GO:0005887; GO:0055085	integral component of plasma membrane [GO:0005887]; transmembrane transport [GO:0055085]	transmembrane transport [GO:0055085]	integral component of plasma membrane [GO:0005887]	-	C3H family protein
TraesCS5B02G180300	2.21102	5.26395e-08	Purple acid phosphatase (EC 3.1.3.2)	GO:0003993; GO:0016021; GO:0046872	integral component of membrane [GO:0016021]; acid phosphatase activity [GO:0003993]; metal ion binding [GO:0046872]	-	integral component of membrane [GO:0016021]	acid phosphatase activity [GO:0003993]; metal ion binding [GO:0046872]	C3H family protein
TraesCS6D02G238500	2.24743	1.55493e-09	SPX domain-containing protein	GO:0005887; GO:0055085	integral component of plasma membrane [GO:0005887]; transmembrane transport [GO:0055085]	transmembrane transport [GO:0055085]	integral component of plasma membrane [GO:0005887]	-	C3H family protein
TraesCS5B02G266100	-2.28813	0.0101044	FMN hydroxy acid dehydrogenase domain-containing protein	GO:0010181; GO:0016491	FMN binding [GO:0010181]; oxidoreductase activity [GO:0016491]	-	-	FMN binding [GO:0010181]; oxidoreductase activity [GO:0016491]	C3H family protein
TraesCS5D02G274300	-2.30774	0.000498825	FMN hydroxy acid dehydrogenase domain-containing protein	GO:0010181; GO:0016491	FMN binding [GO:0010181]; oxidoreductase activity [GO:0016491]	-	-	FMN binding [GO:0010181]; oxidoreductase activity [GO:0016491]	C3H family protein
TraesCS3B02G202200	2.34922	0.000751641	Purple acid phosphatase (EC 3.1.3.2)	GO:0003993; GO:0046872	acid phosphatase activity [GO:0003993]; metal ion binding [GO:0046872]	-	-	acid phosphatase activity [GO:0003993]; metal ion binding [GO:0046872]	C3H family protein
TraesCS7A02G121700	-2.36118	0.0285068	Uncharacterized protein	GO:0016021; GO:0022857	integral component of membrane [GO:0016021]; transmembrane transporter activity [GO:0022857]	-	integral component of membrane [GO:0016021]	transmembrane transporter activity [GO:0022857]	C3H family protein
TraesCS2B02G316000	-2.39728	0.0298801	Receptor-like serine/threonine-protein kinase (EC 2.7.11.1)	GO:0004674; GO:0005524; GO:0016021; GO:0048544	integral component of membrane [GO:0016021]; ATP binding [GO:0005524]; protein serine/threonine kinase activity [GO:0004674]; recognition of pollen [GO:0048544]	recognition of pollen [GO:0048544]	integral component of membrane [GO:0016021]	ATP binding [GO:0005524]; protein serine/threonine kinase activity [GO:0004674]	C3H family protein
TraesCS7A02G002500	-2.44145	7.30574e-05	Uncharacterized protein	GO:0004185	serine-type carboxypeptidase activity [GO:0004185]	-	-	serine-type carboxypeptidase activity [GO:0004185]	C3H family protein
TraesCS7D02G548100	-2.46872	0.0053989	Uncharacterized protein	GO:0043531	ADP binding [GO:0043531]	-	-	ADP binding [GO:0043531]	C3H family protein
TraesCS5B02G271000	-2.57701	0.026166	Receptor-like serine/threonine-protein kinase (EC 2.7.11.1)	GO:0004674; GO:0005524; GO:0016021; GO:0048544	integral component of membrane [GO:0016021]; ATP binding [GO:0005524]; protein serine/threonine kinase activity [GO:0004674]; recognition of pollen [GO:0048544]	recognition of pollen [GO:0048544]	integral component of membrane [GO:0016021]	ATP binding [GO:0005524]; protein serine/threonine kinase activity [GO:0004674]	C3H family protein
TraesCS6A02G257300	2.71118	1.85768e-12	SPX domain-containing protein	GO:0005887; GO:0055085	integral component of plasma membrane [GO:0005887]; transmembrane transport [GO:0055085]	transmembrane transport [GO:0055085]	integral component of plasma membrane [GO:0005887]	-	C3H family protein
TraesCS6A02G046400	-2.72303	0.0230861	Remorin_C domain-containing protein	-	-	-	-	-	C3H family protein
TraesCS1D02G360500	-2.77209	0.0471874	Receptor-like serine/threonine-protein kinase (EC 2.7.11.1)	GO:0004674; GO:0005524; GO:0048544	ATP binding [GO:0005524]; protein serine/threonine kinase activity [GO:0004674]; recognition of pollen [GO:0048544]	recognition of pollen [GO:0048544]	-	ATP binding [GO:0005524]; protein serine/threonine kinase activity [GO:0004674]	C3H family protein
TraesCS6D02G053500	-2.81092	0.0176367	Remorin_C domain-containing protein	-	-	-	-	-	C3H family protein
TraesCS4A02G093000	2.91531	5.08291e-05	WD_REPEATS_REGION domain-containing protein	-	-	-	-	-	C3H family protein
TraesCS5A02G266500	-3.06583	6.14712e-10	FMN hydroxy acid dehydrogenase domain-containing protein	GO:0010181; GO:0016491	FMN binding [GO:0010181]; oxidoreductase activity [GO:0016491]	-	-	FMN binding [GO:0010181]; oxidoreductase activity [GO:0016491]	C3H family protein
TraesCS6A02G044200	-3.08414	0.0304415	Uncharacterized protein	-	-	-	-	-	C3H family protein
TraesCS2A02G324000	-3.15495	0.0246054	WD_REPEATS_REGION domain-containing protein	-	-	-	-	-	C3H family protein
TraesCS5B02G305100	-3.24083	0.0309743	Formin-like protein	GO:0016021	integral component of membrane [GO:0016021]	-	integral component of membrane [GO:0016021]	-	C3H family protein
TraesCS7B02G491200	3.65978	0.0315908	Uncharacterized protein	GO:0043531	ADP binding [GO:0043531]	-	-	ADP binding [GO:0043531]	C3H family protein
TraesCS4A02G309500	-4.10596	0.0156795	Uncharacterized protein	GO:0043531	ADP binding [GO:0043531]	-	-	ADP binding [GO:0043531]	C3H family protein
TraesCS2D02G500900	4.15561	0.00839129	Protein kinase domain-containing protein	GO:0004672; GO:0005524; GO:0016021	integral component of membrane [GO:0016021]; ATP binding [GO:0005524]; protein kinase activity [GO:0004672]	-	integral component of membrane [GO:0016021]	ATP binding [GO:0005524]; protein kinase activity [GO:0004672]	C3H family protein
TraesCS5A02G354600	-4.61915	0.000760728	RING-type domain-containing protein	GO:0016021	integral component of membrane [GO:0016021]	-	integral component of membrane [GO:0016021]	-	C3H family protein
TraesCS5D02G361900	-5.01008	0.000111463	RING-type domain-containing protein	GO:0016021	integral component of membrane [GO:0016021]	-	integral component of membrane [GO:0016021]	-	C3H family protein
TraesCS3A02G478300	-5.09344	0.00261932	Potassium transporter	GO:0015079; GO:0016021	integral component of membrane [GO:0016021]; potassium ion transmembrane transporter activity [GO:0015079]	-	integral component of membrane [GO:0016021]	potassium ion transmembrane transporter activity [GO:0015079]	C3H family protein
TraesCS7D02G039000	-5.18829	0.0017843	Uncharacterized protein	GO:0043531	ADP binding [GO:0043531]	-	-	ADP binding [GO:0043531]	C3H family protein
TraesCS7B02G428000	2.5286	2.69749e-08	Protein kinase domain-containing protein	GO:0004672; GO:0005524	ATP binding [GO:0005524]; protein kinase activity [GO:0004672]	-	-	ATP binding [GO:0005524]; protein kinase activity [GO:0004672]	CAMTA family protein
TraesCS6B02G470600	-2.16408	0.0275485	Protein kinase domain-containing protein	GO:0004674; GO:0005524; GO:0016021	integral component of membrane [GO:0016021]; ATP binding [GO:0005524]; protein serine/threonine kinase activity [GO:0004674]	-	integral component of membrane [GO:0016021]	ATP binding [GO:0005524]; protein serine/threonine kinase activity [GO:0004674]	CO-like family protein
TraesCS7D02G003600	-2.8026	0.000486762	Uncharacterized protein	GO:0016758	transferase activity, transferring hexosyl groups [GO:0016758]	-	-	transferase activity, transferring hexosyl groups [GO:0016758]	CO-like family protein
TraesCS3A02G477600	3.28342	0.017553	LRRNT_2 domain-containing protein	-	-	-	-	-	CO-like family protein
TraesCS6D02G166500	-4.388	0.00638757	Glycosyltransferase (EC 2.4.1.-)	GO:0016758	transferase activity, transferring hexosyl groups [GO:0016758]	-	-	transferase activity, transferring hexosyl groups [GO:0016758]	CO-like family protein
TraesCS1B02G462600	2.07672	0.0171987	Uncharacterized protein	-	-	-	-	-	CPP family protein
TraesCS5B02G227300	-2.62338	0.0274123	Uncharacterized protein	-	-	-	-	-	CPP family protein
TraesCS1B02G462800	2.75715	0.0178557	CRC domain-containing protein	-	-	-	-	-	CPP family protein
TraesCS2A02G542600	-2.84298	0.00612527	FAD-binding PCMH-type domain-containing protein	GO:0016491; GO:0071949	FAD binding [GO:0071949]; oxidoreductase activity [GO:0016491]	-	-	FAD binding [GO:0071949]; oxidoreductase activity [GO:0016491]	CPP family protein
TraesCS4A02G212100	-2.845	0.0123656	FAD-binding PCMH-type domain-containing protein	GO:0016491; GO:0071949	FAD binding [GO:0071949]; oxidoreductase activity [GO:0016491]	-	-	FAD binding [GO:0071949]; oxidoreductase activity [GO:0016491]	CPP family protein
TraesCS4B02G392300	-3.01134	0.0166342	FAD-binding PCMH-type domain-containing protein	GO:0003885; GO:0016020; GO:0071949	membrane [GO:0016020]; D-arabinono-1,4-lactone oxidase activity [GO:0003885]; FAD binding [GO:0071949]	-	membrane [GO:0016020]	D-arabinono-1,4-lactone oxidase activity [GO:0003885]; FAD binding [GO:0071949]	CPP family protein
TraesCS6D02G328200	-3.97209	0.00254097	FAD-binding PCMH-type domain-containing protein	GO:0003885; GO:0016020; GO:0071949	membrane [GO:0016020]; D-arabinono-1,4-lactone oxidase activity [GO:0003885]; FAD binding [GO:0071949]	-	membrane [GO:0016020]	D-arabinono-1,4-lactone oxidase activity [GO:0003885]; FAD binding [GO:0071949]	CPP family protein
TraesCS7A02G383400	-2.30163	0.0253321	Uncharacterized protein	GO:0008270	zinc ion binding [GO:0008270]	-	-	zinc ion binding [GO:0008270]	DBB family protein
TraesCS6A02G289400	-2.6111	0.0363912	Hd1-like protein	GO:0005634; GO:0008270; GO:0009909	nucleus [GO:0005634]; zinc ion binding [GO:0008270]; regulation of flower development [GO:0009909]	regulation of flower development [GO:0009909]	nucleus [GO:0005634]	zinc ion binding [GO:0008270]	DBB family protein
TraesCS6D02G319900	2.88683	1.24254e-05	Uncharacterized protein	GO:0004252	serine-type endopeptidase activity [GO:0004252]	-	-	serine-type endopeptidase activity [GO:0004252]	DBB family protein
TraesCS5A02G318800	-2.90616	0.000443715	Uncharacterized protein	GO:0004252	serine-type endopeptidase activity [GO:0004252]	-	-	serine-type endopeptidase activity [GO:0004252]	DBB family protein
TraesCS7A02G147300	2.98077	0.00797051	Bidirectional sugar transporter SWEET	GO:0005886; GO:0008643; GO:0016021	integral component of membrane [GO:0016021]; plasma membrane [GO:0005886]; carbohydrate transport [GO:0008643]	carbohydrate transport [GO:0008643]	integral component of membrane [GO:0016021]; plasma membrane [GO:0005886]	-	DBB family protein
TraesCS7A02G118700	3.21738	0.00785969	Uncharacterized protein	GO:0004252	serine-type endopeptidase activity [GO:0004252]	-	-	serine-type endopeptidase activity [GO:0004252]	DBB family protein
TraesCS2B02G406600	3.34392	0.00637987	Uncharacterized protein	GO:0008270	zinc ion binding [GO:0008270]	-	-	zinc ion binding [GO:0008270]	DBB family protein
TraesCS7A02G118600	3.58142	0.000352693	Uncharacterized protein	GO:0004252	serine-type endopeptidase activity [GO:0004252]	-	-	serine-type endopeptidase activity [GO:0004252]	DBB family protein
TraesCS5B02G015200	-2.0049	0.00378143	Protein kinase domain-containing protein	GO:0004672; GO:0005524; GO:0016021	integral component of membrane [GO:0016021]; ATP binding [GO:0005524]; protein kinase activity [GO:0004672]	-	integral component of membrane [GO:0016021]	ATP binding [GO:0005524]; protein kinase activity [GO:0004672]	Dof family protein
TraesCS1B02G347600	2.2176	0.0165749	GA2ox-B4 protein (Gibberellin 2-oxidase)	GO:0045487; GO:0046872; GO:0051213; GO:0052634	C-19 gibberellin 2-beta-dioxygenase activity [GO:0052634]; dioxygenase activity [GO:0051213]; metal ion binding [GO:0046872]; gibberellin catabolic process [GO:0045487]	gibberellin catabolic process [GO:0045487]	-	C-19 gibberellin 2-beta-dioxygenase activity [GO:0052634]; dioxygenase activity [GO:0051213]; metal ion binding [GO:0046872]	Dof family protein
TraesCS2D02G201100	-2.22243	0.00124057	Uncharacterized protein	GO:0016747	transferase activity, transferring acyl groups other than amino-acyl groups [GO:0016747]	-	-	transferase activity, transferring acyl groups other than amino-acyl groups [GO:0016747]	Dof family protein
TraesCS2B02G220400	-2.63893	0.00075787	Uncharacterized protein	GO:0016747	transferase activity, transferring acyl groups other than amino-acyl groups [GO:0016747]	-	-	transferase activity, transferring acyl groups other than amino-acyl groups [GO:0016747]	Dof family protein
TraesCS3A02G406200	2.82695	4.2759e-05	Fe2OG dioxygenase domain-containing protein	GO:0016491; GO:0046872	metal ion binding [GO:0046872]; oxidoreductase activity [GO:0016491]	-	-	metal ion binding [GO:0046872]; oxidoreductase activity [GO:0016491]	Dof family protein
TraesCS6D02G190400	-3.31717	0.000457753	Fe2OG dioxygenase domain-containing protein	GO:0016491; GO:0046872	metal ion binding [GO:0046872]; oxidoreductase activity [GO:0016491]	-	-	metal ion binding [GO:0046872]; oxidoreductase activity [GO:0016491]	Dof family protein
TraesCS2D02G563100	-3.87902	0.0299717	Dof-type domain-containing protein	GO:0003677; GO:0005634; GO:0006355	nucleus [GO:0005634]; DNA binding [GO:0003677]; regulation of transcription, DNA-templated [GO:0006355]	regulation of transcription, DNA-templated [GO:0006355]	nucleus [GO:0005634]	DNA binding [GO:0003677]	Dof family protein
TraesCS2B02G002900	-2.13839	0.0402567	Uncharacterized protein	GO:0004497; GO:0005506; GO:0016705; GO:0020037	heme binding [GO:0020037]; iron ion binding [GO:0005506]; monooxygenase activity [GO:0004497]; oxidoreductase activity, acting on paired donors, with incorporation or reduction of molecular oxygen [GO:0016705]	-	-	heme binding [GO:0020037]; iron ion binding [GO:0005506]; monooxygenase activity [GO:0004497]; oxidoreductase activity, acting on paired donors, with incorporation or reduction of molecular oxygen [GO:0016705]	E2F/DP family protein
TraesCS2B02G017700	2.33219	0.0115516	Uncharacterized protein	GO:0004497; GO:0005506; GO:0016705; GO:0020037	heme binding [GO:0020037]; iron ion binding [GO:0005506]; monooxygenase activity [GO:0004497]; oxidoreductase activity, acting on paired donors, with incorporation or reduction of molecular oxygen [GO:0016705]	-	-	heme binding [GO:0020037]; iron ion binding [GO:0005506]; monooxygenase activity [GO:0004497]; oxidoreductase activity, acting on paired donors, with incorporation or reduction of molecular oxygen [GO:0016705]	E2F/DP family protein
TraesCS6A02G323900	-2.3421	5.31044e-07	Uncharacterized protein	GO:0004497; GO:0005506; GO:0016021; GO:0016705; GO:0020037	integral component of membrane [GO:0016021]; heme binding [GO:0020037]; iron ion binding [GO:0005506]; monooxygenase activity [GO:0004497]; oxidoreductase activity, acting on paired donors, with incorporation or reduction of molecular oxygen [GO:0016705]	-	integral component of membrane [GO:0016021]	heme binding [GO:0020037]; iron ion binding [GO:0005506]; monooxygenase activity [GO:0004497]; oxidoreductase activity, acting on paired donors, with incorporation or reduction of molecular oxygen [GO:0016705]	E2F/DP family protein
TraesCS1D02G337300	2.34231	0.000510112	Uncharacterized protein	GO:0004497; GO:0005506; GO:0016705; GO:0020037	heme binding [GO:0020037]; iron ion binding [GO:0005506]; monooxygenase activity [GO:0004497]; oxidoreductase activity, acting on paired donors, with incorporation or reduction of molecular oxygen [GO:0016705]	-	-	heme binding [GO:0020037]; iron ion binding [GO:0005506]; monooxygenase activity [GO:0004497]; oxidoreductase activity, acting on paired donors, with incorporation or reduction of molecular oxygen [GO:0016705]	E2F/DP family protein
TraesCS5A02G056600	2.38891	0.0414985	Uncharacterized protein	GO:0004497; GO:0005506; GO:0016705; GO:0020037	heme binding [GO:0020037]; iron ion binding [GO:0005506]; monooxygenase activity [GO:0004497]; oxidoreductase activity, acting on paired donors, with incorporation or reduction of molecular oxygen [GO:0016705]	-	-	heme binding [GO:0020037]; iron ion binding [GO:0005506]; monooxygenase activity [GO:0004497]; oxidoreductase activity, acting on paired donors, with incorporation or reduction of molecular oxygen [GO:0016705]	E2F/DP family protein
TraesCS7D02G480300	-2.48568	0.0102748	Uncharacterized protein	GO:0004497; GO:0005506; GO:0016705; GO:0020037	heme binding [GO:0020037]; iron ion binding [GO:0005506]; monooxygenase activity [GO:0004497]; oxidoreductase activity, acting on paired donors, with incorporation or reduction of molecular oxygen [GO:0016705]	-	-	heme binding [GO:0020037]; iron ion binding [GO:0005506]; monooxygenase activity [GO:0004497]; oxidoreductase activity, acting on paired donors, with incorporation or reduction of molecular oxygen [GO:0016705]	E2F/DP family protein
TraesCS2B02G032600	-2.54017	0.0152814	Uncharacterized protein	GO:0004497; GO:0005506; GO:0016021; GO:0016705; GO:0020037	integral component of membrane [GO:0016021]; heme binding [GO:0020037]; iron ion binding [GO:0005506]; monooxygenase activity [GO:0004497]; oxidoreductase activity, acting on paired donors, with incorporation or reduction of molecular oxygen [GO:0016705]	-	integral component of membrane [GO:0016021]	heme binding [GO:0020037]; iron ion binding [GO:0005506]; monooxygenase activity [GO:0004497]; oxidoreductase activity, acting on paired donors, with incorporation or reduction of molecular oxygen [GO:0016705]	E2F/DP family protein
TraesCS1B02G274200	2.54499	9.25074e-05	Fe2OG dioxygenase domain-containing protein	GO:0016491; GO:0046872	metal ion binding [GO:0046872]; oxidoreductase activity [GO:0016491]	-	-	metal ion binding [GO:0046872]; oxidoreductase activity [GO:0016491]	E2F/DP family protein
TraesCS2B02G035600	-2.59075	0.00354865	Uncharacterized protein	GO:0004497; GO:0005506; GO:0016705; GO:0020037	heme binding [GO:0020037]; iron ion binding [GO:0005506]; monooxygenase activity [GO:0004497]; oxidoreductase activity, acting on paired donors, with incorporation or reduction of molecular oxygen [GO:0016705]	-	-	heme binding [GO:0020037]; iron ion binding [GO:0005506]; monooxygenase activity [GO:0004497]; oxidoreductase activity, acting on paired donors, with incorporation or reduction of molecular oxygen [GO:0016705]	E2F/DP family protein
TraesCS1D02G337200	2.61196	0.00735956	Uncharacterized protein	GO:0005506; GO:0016705; GO:0020037	heme binding [GO:0020037]; iron ion binding [GO:0005506]; oxidoreductase activity, acting on paired donors, with incorporation or reduction of molecular oxygen [GO:0016705]	-	-	heme binding [GO:0020037]; iron ion binding [GO:0005506]; oxidoreductase activity, acting on paired donors, with incorporation or reduction of molecular oxygen [GO:0016705]	E2F/DP family protein
TraesCS6A02G143700	2.75804	0.000951236	Uncharacterized protein	GO:0004497; GO:0005506; GO:0016705; GO:0020037	heme binding [GO:0020037]; iron ion binding [GO:0005506]; monooxygenase activity [GO:0004497]; oxidoreductase activity, acting on paired donors, with incorporation or reduction of molecular oxygen [GO:0016705]	-	-	heme binding [GO:0020037]; iron ion binding [GO:0005506]; monooxygenase activity [GO:0004497]; oxidoreductase activity, acting on paired donors, with incorporation or reduction of molecular oxygen [GO:0016705]	E2F/DP family protein
TraesCS1A02G292500	-2.87301	0.0355608	Uncharacterized protein	GO:0004497; GO:0005506; GO:0016705; GO:0020037	heme binding [GO:0020037]; iron ion binding [GO:0005506]; monooxygenase activity [GO:0004497]; oxidoreductase activity, acting on paired donors, with incorporation or reduction of molecular oxygen [GO:0016705]	-	-	heme binding [GO:0020037]; iron ion binding [GO:0005506]; monooxygenase activity [GO:0004497]; oxidoreductase activity, acting on paired donors, with incorporation or reduction of molecular oxygen [GO:0016705]	E2F/DP family protein
TraesCS5B02G485200	3.19616	1.36703e-06	Uncharacterized protein	GO:0004497; GO:0005506; GO:0016021; GO:0016705; GO:0020037	integral component of membrane [GO:0016021]; heme binding [GO:0020037]; iron ion binding [GO:0005506]; monooxygenase activity [GO:0004497]; oxidoreductase activity, acting on paired donors, with incorporation or reduction of molecular oxygen [GO:0016705]	-	integral component of membrane [GO:0016021]	heme binding [GO:0020037]; iron ion binding [GO:0005506]; monooxygenase activity [GO:0004497]; oxidoreductase activity, acting on paired donors, with incorporation or reduction of molecular oxygen [GO:0016705]	E2F/DP family protein
TraesCS6B02G354500	-3.23266	1.10382e-06	Uncharacterized protein	GO:0004497; GO:0005506; GO:0016705; GO:0020037	heme binding [GO:0020037]; iron ion binding [GO:0005506]; monooxygenase activity [GO:0004497]; oxidoreductase activity, acting on paired donors, with incorporation or reduction of molecular oxygen [GO:0016705]	-	-	heme binding [GO:0020037]; iron ion binding [GO:0005506]; monooxygenase activity [GO:0004497]; oxidoreductase activity, acting on paired donors, with incorporation or reduction of molecular oxygen [GO:0016705]	E2F/DP family protein
TraesCS5B02G485000	3.36821	0.000402271	Uncharacterized protein	GO:0004497; GO:0005506; GO:0016705; GO:0020037	heme binding [GO:0020037]; iron ion binding [GO:0005506]; monooxygenase activity [GO:0004497]; oxidoreductase activity, acting on paired donors, with incorporation or reduction of molecular oxygen [GO:0016705]	-	-	heme binding [GO:0020037]; iron ion binding [GO:0005506]; monooxygenase activity [GO:0004497]; oxidoreductase activity, acting on paired donors, with incorporation or reduction of molecular oxygen [GO:0016705]	E2F/DP family protein
TraesCS6D02G303700	-3.69697	3.3921e-13	Uncharacterized protein	GO:0004497; GO:0005506; GO:0016021; GO:0016705; GO:0020037	integral component of membrane [GO:0016021]; heme binding [GO:0020037]; iron ion binding [GO:0005506]; monooxygenase activity [GO:0004497]; oxidoreductase activity, acting on paired donors, with incorporation or reduction of molecular oxygen [GO:0016705]	-	integral component of membrane [GO:0016021]	heme binding [GO:0020037]; iron ion binding [GO:0005506]; monooxygenase activity [GO:0004497]; oxidoreductase activity, acting on paired donors, with incorporation or reduction of molecular oxygen [GO:0016705]	E2F/DP family protein
TraesCS6D02G303800	-4.79416	3.70551e-11	Uncharacterized protein	GO:0004497; GO:0005506; GO:0016705; GO:0020037	heme binding [GO:0020037]; iron ion binding [GO:0005506]; monooxygenase activity [GO:0004497]; oxidoreductase activity, acting on paired donors, with incorporation or reduction of molecular oxygen [GO:0016705]	-	-	heme binding [GO:0020037]; iron ion binding [GO:0005506]; monooxygenase activity [GO:0004497]; oxidoreductase activity, acting on paired donors, with incorporation or reduction of molecular oxygen [GO:0016705]	E2F/DP family protein
TraesCS5A02G472300	5.34982	4.49198e-10	Uncharacterized protein	GO:0004497; GO:0005506; GO:0016021; GO:0016705; GO:0020037	integral component of membrane [GO:0016021]; heme binding [GO:0020037]; iron ion binding [GO:0005506]; monooxygenase activity [GO:0004497]; oxidoreductase activity, acting on paired donors, with incorporation or reduction of molecular oxygen [GO:0016705]	-	integral component of membrane [GO:0016021]	heme binding [GO:0020037]; iron ion binding [GO:0005506]; monooxygenase activity [GO:0004497]; oxidoreductase activity, acting on paired donors, with incorporation or reduction of molecular oxygen [GO:0016705]	E2F/DP family protein
TraesCS5D02G484900	6.25299	5.80422e-20	Uncharacterized protein	GO:0004497; GO:0005506; GO:0016021; GO:0016705; GO:0020037	integral component of membrane [GO:0016021]; heme binding [GO:0020037]; iron ion binding [GO:0005506]; monooxygenase activity [GO:0004497]; oxidoreductase activity, acting on paired donors, with incorporation or reduction of molecular oxygen [GO:0016705]	-	integral component of membrane [GO:0016021]	heme binding [GO:0020037]; iron ion binding [GO:0005506]; monooxygenase activity [GO:0004497]; oxidoreductase activity, acting on paired donors, with incorporation or reduction of molecular oxygen [GO:0016705]	E2F/DP family protein
TraesCS2D02G016000	-8.13792	8.93342e-18	Uncharacterized protein	GO:0004497; GO:0005506; GO:0016705; GO:0020037	heme binding [GO:0020037]; iron ion binding [GO:0005506]; monooxygenase activity [GO:0004497]; oxidoreductase activity, acting on paired donors, with incorporation or reduction of molecular oxygen [GO:0016705]	-	-	heme binding [GO:0020037]; iron ion binding [GO:0005506]; monooxygenase activity [GO:0004497]; oxidoreductase activity, acting on paired donors, with incorporation or reduction of molecular oxygen [GO:0016705]	E2F/DP family protein
TraesCS6B02G257800	2.0741	6.13482e-08	Protein kinase domain-containing protein	GO:0004674; GO:0005524	ATP binding [GO:0005524]; protein serine/threonine kinase activity [GO:0004674]	-	-	ATP binding [GO:0005524]; protein serine/threonine kinase activity [GO:0004674]	EIL family protein
TraesCS5A02G429600	2.0113	0.00130619	X8 domain-containing protein	GO:0004553; GO:0005975	hydrolase activity, hydrolyzing O-glycosyl compounds [GO:0004553]; carbohydrate metabolic process [GO:0005975]	carbohydrate metabolic process [GO:0005975]	-	hydrolase activity, hydrolyzing O-glycosyl compounds [GO:0004553]	ERF family protein
TraesCS5D02G464800	2.02469	2.73215e-06	Chlorophyll a-b binding protein, chloroplastic	GO:0009522; GO:0009523; GO:0009535; GO:0009765; GO:0016021; GO:0016168; GO:0018298	chloroplast thylakoid membrane [GO:0009535]; integral component of membrane [GO:0016021]; photosystem I [GO:0009522]; photosystem II [GO:0009523]; chlorophyll binding [GO:0016168]; photosynthesis, light harvesting [GO:0009765]; protein-chromophore linkage [GO:0018298]	photosynthesis, light harvesting [GO:0009765]; protein-chromophore linkage [GO:0018298]	chloroplast thylakoid membrane [GO:0009535]; integral component of membrane [GO:0016021]; photosystem I [GO:0009522]; photosystem II [GO:0009523]	chlorophyll binding [GO:0016168]	ERF family protein
TraesCS7A02G376200	2.04295	8.43595e-08	SPX domain-containing protein	GO:0016036	cellular response to phosphate starvation [GO:0016036]	cellular response to phosphate starvation [GO:0016036]	-	-	ERF family protein
TraesCS7A02G276400	2.04795	4.09527e-07	Chlorophyll a-b binding protein, chloroplastic	GO:0009522; GO:0009523; GO:0009535; GO:0009765; GO:0016021; GO:0016168; GO:0018298	chloroplast thylakoid membrane [GO:0009535]; integral component of membrane [GO:0016021]; photosystem I [GO:0009522]; photosystem II [GO:0009523]; chlorophyll binding [GO:0016168]; photosynthesis, light harvesting [GO:0009765]; protein-chromophore linkage [GO:0018298]	photosynthesis, light harvesting [GO:0009765]; protein-chromophore linkage [GO:0018298]	chloroplast thylakoid membrane [GO:0009535]; integral component of membrane [GO:0016021]; photosystem I [GO:0009522]; photosystem II [GO:0009523]	chlorophyll binding [GO:0016168]	ERF family protein
TraesCS7D02G372600	2.06449	5.52875e-08	SPX domain-containing protein	GO:0016036	cellular response to phosphate starvation [GO:0016036]	cellular response to phosphate starvation [GO:0016036]	-	-	ERF family protein
TraesCS4A02G491600	-2.0725	7.06479e-05	Protein kinase domain-containing protein	GO:0004672; GO:0005524; GO:0016021	integral component of membrane [GO:0016021]; ATP binding [GO:0005524]; protein kinase activity [GO:0004672]	-	integral component of membrane [GO:0016021]	ATP binding [GO:0005524]; protein kinase activity [GO:0004672]	ERF family protein
TraesCS5D02G317100	2.08655	0.0355112	CBFIVd-D9	GO:0003677; GO:0003700; GO:0005634	nucleus [GO:0005634]; DNA binding [GO:0003677]; DNA-binding transcription factor activity [GO:0003700]	-	nucleus [GO:0005634]	DNA binding [GO:0003677]; DNA-binding transcription factor activity [GO:0003700]	ERF family protein
TraesCS5B02G313000	2.10685	3.92243e-06	CBFIIIa-6.1	GO:0003677; GO:0003700; GO:0005634	nucleus [GO:0005634]; DNA binding [GO:0003677]; DNA-binding transcription factor activity [GO:0003700]	-	nucleus [GO:0005634]	DNA binding [GO:0003677]; DNA-binding transcription factor activity [GO:0003700]	ERF family protein
TraesCS1A02G306600	2.11371	0.00262115	Chlorophyll a-b binding protein, chloroplastic	GO:0009522; GO:0009523; GO:0009535; GO:0009765; GO:0016021; GO:0016168; GO:0018298	chloroplast thylakoid membrane [GO:0009535]; integral component of membrane [GO:0016021]; photosystem I [GO:0009522]; photosystem II [GO:0009523]; chlorophyll binding [GO:0016168]; photosynthesis, light harvesting [GO:0009765]; protein-chromophore linkage [GO:0018298]	photosynthesis, light harvesting [GO:0009765]; protein-chromophore linkage [GO:0018298]	chloroplast thylakoid membrane [GO:0009535]; integral component of membrane [GO:0016021]; photosystem I [GO:0009522]; photosystem II [GO:0009523]	chlorophyll binding [GO:0016168]	ERF family protein
TraesCS5D02G318300	2.11658	3.4325e-06	C-repeat binding factor (CBFIVc-14.3)	GO:0003677; GO:0003700; GO:0005634	nucleus [GO:0005634]; DNA binding [GO:0003677]; DNA-binding transcription factor activity [GO:0003700]	-	nucleus [GO:0005634]	DNA binding [GO:0003677]; DNA-binding transcription factor activity [GO:0003700]	ERF family protein
TraesCS2B02G021400	2.11875	0.00890494	Uncharacterized protein	-	-	-	-	-	ERF family protein
TraesCS7A02G055400	-2.12049	0.0330726	Uncharacterized protein	GO:0051087	chaperone binding [GO:0051087]	-	-	chaperone binding [GO:0051087]	ERF family protein
TraesCS5A02G310500	2.21431	0.0407974	CBFIVd-A22	GO:0003677; GO:0003700; GO:0005634	nucleus [GO:0005634]; DNA binding [GO:0003677]; DNA-binding transcription factor activity [GO:0003700]	-	nucleus [GO:0005634]	DNA binding [GO:0003677]; DNA-binding transcription factor activity [GO:0003700]	ERF family protein
TraesCS5A02G311800	2.2636	0.0188981	AP2 domain CBF protein (C-repeat binding factor 3)	GO:0003677; GO:0003700; GO:0005634	nucleus [GO:0005634]; DNA binding [GO:0003677]; DNA-binding transcription factor activity [GO:0003700]	-	nucleus [GO:0005634]	DNA binding [GO:0003677]; DNA-binding transcription factor activity [GO:0003700]	ERF family protein
TraesCS2D02G414800	-2.32182	0.047679	Oleosin	GO:0012511; GO:0016021	integral component of membrane [GO:0016021]; monolayer-surrounded lipid storage body [GO:0012511]	-	integral component of membrane [GO:0016021]; monolayer-surrounded lipid storage body [GO:0012511]	-	ERF family protein
TraesCS6B02G159000	2.34134	0.024194	Uncharacterized protein	GO:0003677; GO:0003700; GO:0005634	nucleus [GO:0005634]; DNA binding [GO:0003677]; DNA-binding transcription factor activity [GO:0003700]	-	nucleus [GO:0005634]	DNA binding [GO:0003677]; DNA-binding transcription factor activity [GO:0003700]	ERF family protein
TraesCS2A02G577000	-2.36797	2.11191e-06	Uncharacterized protein	GO:0004672; GO:0005524	ATP binding [GO:0005524]; protein kinase activity [GO:0004672]	-	-	ATP binding [GO:0005524]; protein kinase activity [GO:0004672]	ERF family protein
TraesCS2B02G103700	-2.37991	0.0155401	Sulfotransferase (EC 2.8.2.-)	GO:0008146	sulfotransferase activity [GO:0008146]	-	-	sulfotransferase activity [GO:0008146]	ERF family protein
TraesCS3D02G027300	-2.46843	1.38396e-07	WAT1-related protein	GO:0016021; GO:0022857	integral component of membrane [GO:0016021]; transmembrane transporter activity [GO:0022857]	-	integral component of membrane [GO:0016021]	transmembrane transporter activity [GO:0022857]	ERF family protein
TraesCS5A02G015800	-2.52219	0.000850208	WAT1-related protein	GO:0016021; GO:0022857	integral component of membrane [GO:0016021]; transmembrane transporter activity [GO:0022857]	-	integral component of membrane [GO:0016021]	transmembrane transporter activity [GO:0022857]	ERF family protein
TraesCS4D02G298400	-2.52733	0.0240033	Ethylene response factor	GO:0003677; GO:0003700; GO:0005634	nucleus [GO:0005634]; DNA binding [GO:0003677]; DNA-binding transcription factor activity [GO:0003700]	-	nucleus [GO:0005634]	DNA binding [GO:0003677]; DNA-binding transcription factor activity [GO:0003700]	ERF family protein
TraesCS5B02G431700	2.61229	0.0343512	Uncharacterized protein	-	-	-	-	-	ERF family protein
TraesCS2A02G373700	2.61719	0.04607	AP2/ERF domain-containing protein	GO:0003677; GO:0003700; GO:0005634	nucleus [GO:0005634]; DNA binding [GO:0003677]; DNA-binding transcription factor activity [GO:0003700]	-	nucleus [GO:0005634]	DNA binding [GO:0003677]; DNA-binding transcription factor activity [GO:0003700]	ERF family protein
TraesCS5B02G077300	2.65884	0.0162376	AP2/ERF domain-containing protein	GO:0003677; GO:0003700; GO:0005634	nucleus [GO:0005634]; DNA binding [GO:0003677]; DNA-binding transcription factor activity [GO:0003700]	-	nucleus [GO:0005634]	DNA binding [GO:0003677]; DNA-binding transcription factor activity [GO:0003700]	ERF family protein
TraesCS5D02G129400	2.70914	0.0402141	AP2/ERF domain-containing protein	GO:0003677; GO:0003700; GO:0005634	nucleus [GO:0005634]; DNA binding [GO:0003677]; DNA-binding transcription factor activity [GO:0003700]	-	nucleus [GO:0005634]	DNA binding [GO:0003677]; DNA-binding transcription factor activity [GO:0003700]	ERF family protein
TraesCS2B02G338400	-2.72093	0.030511	MFS domain-containing protein	GO:0016021; GO:0022857	integral component of membrane [GO:0016021]; transmembrane transporter activity [GO:0022857]	-	integral component of membrane [GO:0016021]	transmembrane transporter activity [GO:0022857]	ERF family protein
TraesCS2A02G215900	-2.73929	0.0134137	Uncharacterized protein	GO:0004672; GO:0005524; GO:0016021	integral component of membrane [GO:0016021]; ATP binding [GO:0005524]; protein kinase activity [GO:0004672]	-	integral component of membrane [GO:0016021]	ATP binding [GO:0005524]; protein kinase activity [GO:0004672]	ERF family protein
TraesCS5B02G462900	2.77649	0.00435073	Chlorophyll a-b binding protein, chloroplastic	GO:0009522; GO:0009523; GO:0009535; GO:0009765; GO:0016021; GO:0016168; GO:0018298	chloroplast thylakoid membrane [GO:0009535]; integral component of membrane [GO:0016021]; photosystem I [GO:0009522]; photosystem II [GO:0009523]; chlorophyll binding [GO:0016168]; photosynthesis, light harvesting [GO:0009765]; protein-chromophore linkage [GO:0018298]	photosynthesis, light harvesting [GO:0009765]; protein-chromophore linkage [GO:0018298]	chloroplast thylakoid membrane [GO:0009535]; integral component of membrane [GO:0016021]; photosystem I [GO:0009522]; photosystem II [GO:0009523]	chlorophyll binding [GO:0016168]	ERF family protein
TraesCS1A02G370600	2.77652	0.014935	AP2/ERF domain-containing protein	GO:0003677; GO:0003700; GO:0005634	nucleus [GO:0005634]; DNA binding [GO:0003677]; DNA-binding transcription factor activity [GO:0003700]	-	nucleus [GO:0005634]	DNA binding [GO:0003677]; DNA-binding transcription factor activity [GO:0003700]	ERF family protein
TraesCS6D02G225700	2.78471	0.000118302	AP2/ERF domain-containing protein	GO:0003677; GO:0003700; GO:0005634	nucleus [GO:0005634]; DNA binding [GO:0003677]; DNA-binding transcription factor activity [GO:0003700]	-	nucleus [GO:0005634]	DNA binding [GO:0003677]; DNA-binding transcription factor activity [GO:0003700]	ERF family protein
TraesCS6D02G298500	-2.79844	0.0236922	Alpha-amylase (EC 3.2.1.1) (1,4-alpha-D-glucan glucanohydrolase)	GO:0004556; GO:0005509; GO:0005975; GO:0016021; GO:0103025	integral component of membrane [GO:0016021]; alpha-amylase activity [GO:0004556]; alpha-amylase activity (releasing maltohexaose) [GO:0103025]; calcium ion binding [GO:0005509]; carbohydrate metabolic process [GO:0005975]	carbohydrate metabolic process [GO:0005975]	integral component of membrane [GO:0016021]	alpha-amylase activity [GO:0004556]; alpha-amylase activity (releasing maltohexaose) [GO:0103025]; calcium ion binding [GO:0005509]	ERF family protein
TraesCS5A02G312000	2.83685	2.49215e-09	CBFIIIa-6.2 (TaCBF6)	GO:0003677; GO:0003700; GO:0005634	nucleus [GO:0005634]; DNA binding [GO:0003677]; DNA-binding transcription factor activity [GO:0003700]	-	nucleus [GO:0005634]	DNA binding [GO:0003677]; DNA-binding transcription factor activity [GO:0003700]	ERF family protein
TraesCS4A02G245300	2.85976	2.5735e-09	Protein DETOXIFICATION (Multidrug and toxic compound extrusion protein)	GO:0015297; GO:0016021; GO:0042910	integral component of membrane [GO:0016021]; antiporter activity [GO:0015297]; xenobiotic transmembrane transporter activity [GO:0042910]	-	integral component of membrane [GO:0016021]	antiporter activity [GO:0015297]; xenobiotic transmembrane transporter activity [GO:0042910]	ERF family protein
TraesCS3A02G019600	-2.86117	1.1581e-08	WAT1-related protein	GO:0016021; GO:0022857	integral component of membrane [GO:0016021]; transmembrane transporter activity [GO:0022857]	-	integral component of membrane [GO:0016021]	transmembrane transporter activity [GO:0022857]	ERF family protein
TraesCS3B02G563500	2.89594	3.77902e-08	Protein DETOXIFICATION (Multidrug and toxic compound extrusion protein)	GO:0015297; GO:0016021; GO:0042910	integral component of membrane [GO:0016021]; antiporter activity [GO:0015297]; xenobiotic transmembrane transporter activity [GO:0042910]	-	integral component of membrane [GO:0016021]	antiporter activity [GO:0015297]; xenobiotic transmembrane transporter activity [GO:0042910]	ERF family protein
TraesCS7A02G554100	2.89727	0.0465585	SPX domain-containing protein	GO:0016036	cellular response to phosphate starvation [GO:0016036]	cellular response to phosphate starvation [GO:0016036]	-	-	ERF family protein
TraesCS1D02G375100	2.94591	3.59669e-13	Chlorophyll a-b binding protein, chloroplastic	GO:0009522; GO:0009523; GO:0009535; GO:0009765; GO:0016021; GO:0016168; GO:0018298	chloroplast thylakoid membrane [GO:0009535]; integral component of membrane [GO:0016021]; photosystem I [GO:0009522]; photosystem II [GO:0009523]; chlorophyll binding [GO:0016168]; photosynthesis, light harvesting [GO:0009765]; protein-chromophore linkage [GO:0018298]	photosynthesis, light harvesting [GO:0009765]; protein-chromophore linkage [GO:0018298]	chloroplast thylakoid membrane [GO:0009535]; integral component of membrane [GO:0016021]; photosystem I [GO:0009522]; photosystem II [GO:0009523]	chlorophyll binding [GO:0016168]	ERF family protein
TraesCS5A02G311300	2.96773	2.49571e-05	C-repeat binding factor (C-repeat binding factor 14) (CBFIVc-14.1)	GO:0003677; GO:0003700; GO:0005634	nucleus [GO:0005634]; DNA binding [GO:0003677]; DNA-binding transcription factor activity [GO:0003700]	-	nucleus [GO:0005634]	DNA binding [GO:0003677]; DNA-binding transcription factor activity [GO:0003700]	ERF family protein
TraesCS5B02G431600	2.98544	0.00167906	X8 domain-containing protein	GO:0004553; GO:0005975	hydrolase activity, hydrolyzing O-glycosyl compounds [GO:0004553]; carbohydrate metabolic process [GO:0005975]	carbohydrate metabolic process [GO:0005975]	-	hydrolase activity, hydrolyzing O-glycosyl compounds [GO:0004553]	ERF family protein
TraesCS3A02G459200	-2.9856	0.00727635	LRRNT_2 domain-containing protein	-	-	-	-	-	ERF family protein
TraesCS7D02G207600	-3.00291	0.0123235	Endoglucanase (EC 3.2.1.4)	GO:0008810; GO:0030245	cellulase activity [GO:0008810]; cellulose catabolic process [GO:0030245]	cellulose catabolic process [GO:0030245]	-	cellulase activity [GO:0008810]	ERF family protein
TraesCS5D02G234200	-3.00582	2.11119e-06	MFS domain-containing protein	GO:0016021; GO:0022857	integral component of membrane [GO:0016021]; transmembrane transporter activity [GO:0022857]	-	integral component of membrane [GO:0016021]	transmembrane transporter activity [GO:0022857]	ERF family protein
TraesCS6B02G355600	-3.03694	0.0342087	X8 domain-containing protein	GO:0004553; GO:0005975	hydrolase activity, hydrolyzing O-glycosyl compounds [GO:0004553]; carbohydrate metabolic process [GO:0005975]	carbohydrate metabolic process [GO:0005975]	-	hydrolase activity, hydrolyzing O-glycosyl compounds [GO:0004553]	ERF family protein
TraesCS2D02G586500	3.07313	0.0081564	WAT1-related protein	GO:0005886; GO:0016021; GO:0022857	integral component of membrane [GO:0016021]; plasma membrane [GO:0005886]; transmembrane transporter activity [GO:0022857]	-	integral component of membrane [GO:0016021]; plasma membrane [GO:0005886]	transmembrane transporter activity [GO:0022857]	ERF family protein
TraesCS5B02G312600	3.14315	0.000201395	Uncharacterized protein	-	-	-	-	-	ERF family protein
TraesCS5D02G318900	3.17044	4.58075e-09	CBFIIIa-D6	GO:0003677; GO:0003700; GO:0005634	nucleus [GO:0005634]; DNA binding [GO:0003677]; DNA-binding transcription factor activity [GO:0003700]	-	nucleus [GO:0005634]	DNA binding [GO:0003677]; DNA-binding transcription factor activity [GO:0003700]	ERF family protein
TraesCS6A02G094600	3.19717	0.000219042	Chlorophyll a-b binding protein, chloroplastic	GO:0009522; GO:0009523; GO:0009535; GO:0009765; GO:0016021; GO:0016168; GO:0018298	chloroplast thylakoid membrane [GO:0009535]; integral component of membrane [GO:0016021]; photosystem I [GO:0009522]; photosystem II [GO:0009523]; chlorophyll binding [GO:0016168]; photosynthesis, light harvesting [GO:0009765]; protein-chromophore linkage [GO:0018298]	photosynthesis, light harvesting [GO:0009765]; protein-chromophore linkage [GO:0018298]	chloroplast thylakoid membrane [GO:0009535]; integral component of membrane [GO:0016021]; photosystem I [GO:0009522]; photosystem II [GO:0009523]	chlorophyll binding [GO:0016168]	ERF family protein
TraesCS1B02G388200	3.25215	7.49417e-13	Chlorophyll a-b binding protein, chloroplastic	GO:0009522; GO:0009523; GO:0009535; GO:0009765; GO:0016021; GO:0016168; GO:0018298	chloroplast thylakoid membrane [GO:0009535]; integral component of membrane [GO:0016021]; photosystem I [GO:0009522]; photosystem II [GO:0009523]; chlorophyll binding [GO:0016168]; photosynthesis, light harvesting [GO:0009765]; protein-chromophore linkage [GO:0018298]	photosynthesis, light harvesting [GO:0009765]; protein-chromophore linkage [GO:0018298]	chloroplast thylakoid membrane [GO:0009535]; integral component of membrane [GO:0016021]; photosystem I [GO:0009522]; photosystem II [GO:0009523]	chlorophyll binding [GO:0016168]	ERF family protein
TraesCS7B02G478000	3.27643	0.000280472	SPX domain-containing protein	GO:0016036	cellular response to phosphate starvation [GO:0016036]	cellular response to phosphate starvation [GO:0016036]	-	-	ERF family protein
TraesCS2A02G169600	3.40146	4.33191e-17	SPX domain-containing protein	GO:0016036	cellular response to phosphate starvation [GO:0016036]	cellular response to phosphate starvation [GO:0016036]	-	-	ERF family protein
TraesCS5D02G021800	-3.41257	2.19354e-07	WAT1-related protein	GO:0016021; GO:0022857	integral component of membrane [GO:0016021]; transmembrane transporter activity [GO:0022857]	-	integral component of membrane [GO:0016021]	transmembrane transporter activity [GO:0022857]	ERF family protein
TraesCS5B02G463100	3.47379	2.51608e-11	Chlorophyll a-b binding protein, chloroplastic	GO:0009522; GO:0009523; GO:0009535; GO:0009765; GO:0016021; GO:0016168; GO:0018298	chloroplast thylakoid membrane [GO:0009535]; integral component of membrane [GO:0016021]; photosystem I [GO:0009522]; photosystem II [GO:0009523]; chlorophyll binding [GO:0016168]; photosynthesis, light harvesting [GO:0009765]; protein-chromophore linkage [GO:0018298]	photosynthesis, light harvesting [GO:0009765]; protein-chromophore linkage [GO:0018298]	chloroplast thylakoid membrane [GO:0009535]; integral component of membrane [GO:0016021]; photosystem I [GO:0009522]; photosystem II [GO:0009523]	chlorophyll binding [GO:0016168]	ERF family protein
TraesCS5B02G312000	3.48181	0.00312897	C repeat-binding factor 2 (C-repeat binding factor) (CBFIVc-B14) (TaCBF14)	GO:0003677; GO:0003700; GO:0005634	nucleus [GO:0005634]; DNA binding [GO:0003677]; DNA-binding transcription factor activity [GO:0003700]	-	nucleus [GO:0005634]	DNA binding [GO:0003677]; DNA-binding transcription factor activity [GO:0003700]	ERF family protein
TraesCS5D02G464700	3.51372	3.27838e-16	Chlorophyll a-b binding protein, chloroplastic	GO:0009522; GO:0009523; GO:0009535; GO:0009765; GO:0016021; GO:0016168; GO:0018298	chloroplast thylakoid membrane [GO:0009535]; integral component of membrane [GO:0016021]; photosystem I [GO:0009522]; photosystem II [GO:0009523]; chlorophyll binding [GO:0016168]; photosynthesis, light harvesting [GO:0009765]; protein-chromophore linkage [GO:0018298]	photosynthesis, light harvesting [GO:0009765]; protein-chromophore linkage [GO:0018298]	chloroplast thylakoid membrane [GO:0009535]; integral component of membrane [GO:0016021]; photosystem I [GO:0009522]; photosystem II [GO:0009523]	chlorophyll binding [GO:0016168]	ERF family protein
TraesCS1B02G389800	3.53214	0.000904659	AP2/ERF domain-containing protein	GO:0003677; GO:0003700; GO:0005634	nucleus [GO:0005634]; DNA binding [GO:0003677]; DNA-binding transcription factor activity [GO:0003700]	-	nucleus [GO:0005634]	DNA binding [GO:0003677]; DNA-binding transcription factor activity [GO:0003700]	ERF family protein
TraesCS1D02G306200	3.54633	1.31437e-05	Chlorophyll a-b binding protein, chloroplastic	GO:0009522; GO:0009523; GO:0009535; GO:0009765; GO:0016021; GO:0016168; GO:0018298	chloroplast thylakoid membrane [GO:0009535]; integral component of membrane [GO:0016021]; photosystem I [GO:0009522]; photosystem II [GO:0009523]; chlorophyll binding [GO:0016168]; photosynthesis, light harvesting [GO:0009765]; protein-chromophore linkage [GO:0018298]	photosynthesis, light harvesting [GO:0009765]; protein-chromophore linkage [GO:0018298]	chloroplast thylakoid membrane [GO:0009535]; integral component of membrane [GO:0016021]; photosystem I [GO:0009522]; photosystem II [GO:0009523]	chlorophyll binding [GO:0016168]	ERF family protein
TraesCS4A02G001400	-3.58234	0.0292291	AP2/ERF domain-containing protein	GO:0003677; GO:0003700; GO:0005634	nucleus [GO:0005634]; DNA binding [GO:0003677]; DNA-binding transcription factor activity [GO:0003700]	-	nucleus [GO:0005634]	DNA binding [GO:0003677]; DNA-binding transcription factor activity [GO:0003700]	ERF family protein
TraesCSU02G250000	3.59382	0.000325902	Chlorophyll a-b binding protein, chloroplastic	GO:0009522; GO:0009523; GO:0009535; GO:0009765; GO:0016021; GO:0016168; GO:0018298	chloroplast thylakoid membrane [GO:0009535]; integral component of membrane [GO:0016021]; photosystem I [GO:0009522]; photosystem II [GO:0009523]; chlorophyll binding [GO:0016168]; photosynthesis, light harvesting [GO:0009765]; protein-chromophore linkage [GO:0018298]	photosynthesis, light harvesting [GO:0009765]; protein-chromophore linkage [GO:0018298]	chloroplast thylakoid membrane [GO:0009535]; integral component of membrane [GO:0016021]; photosystem I [GO:0009522]; photosystem II [GO:0009523]	chlorophyll binding [GO:0016168]	ERF family protein
TraesCS6A02G243500	3.59499	0.000241144	AP2/ERF domain-containing protein	GO:0003677; GO:0003700; GO:0005634	nucleus [GO:0005634]; DNA binding [GO:0003677]; DNA-binding transcription factor activity [GO:0003700]	-	nucleus [GO:0005634]	DNA binding [GO:0003677]; DNA-binding transcription factor activity [GO:0003700]	ERF family protein
TraesCS7A02G068600	-3.6389	7.51395e-05	Uncharacterized protein	GO:0008171	O-methyltransferase activity [GO:0008171]	-	-	O-methyltransferase activity [GO:0008171]	ERF family protein
TraesCS6D02G035000	-3.65684	0.00853383	Sulfotransferase (EC 2.8.2.-)	GO:0008146	sulfotransferase activity [GO:0008146]	-	-	sulfotransferase activity [GO:0008146]	ERF family protein
TraesCS2D02G177100	3.72861	2.65732e-20	SPX domain-containing protein	GO:0016036; GO:0070417	cellular response to cold [GO:0070417]; cellular response to phosphate starvation [GO:0016036]	cellular response to cold [GO:0070417]; cellular response to phosphate starvation [GO:0016036]	-	-	ERF family protein
TraesCS5A02G454200	3.75956	1.65761e-11	Chlorophyll a-b binding protein, chloroplastic	GO:0009522; GO:0009523; GO:0009535; GO:0009765; GO:0016021; GO:0016168; GO:0018298	chloroplast thylakoid membrane [GO:0009535]; integral component of membrane [GO:0016021]; photosystem I [GO:0009522]; photosystem II [GO:0009523]; chlorophyll binding [GO:0016168]; photosynthesis, light harvesting [GO:0009765]; protein-chromophore linkage [GO:0018298]	photosynthesis, light harvesting [GO:0009765]; protein-chromophore linkage [GO:0018298]	chloroplast thylakoid membrane [GO:0009535]; integral component of membrane [GO:0016021]; photosystem I [GO:0009522]; photosystem II [GO:0009523]	chlorophyll binding [GO:0016168]	ERF family protein
TraesCS5D02G112500	3.79503	0.00105191	Uncharacterized protein	GO:0015267; GO:0016021	integral component of membrane [GO:0016021]; channel activity [GO:0015267]	-	integral component of membrane [GO:0016021]	channel activity [GO:0015267]	ERF family protein
TraesCS6B02G383900	3.80228	0.0229328	LRRNT_2 domain-containing protein	-	-	-	-	-	ERF family protein
TraesCS2B02G195900	3.8373	1.28153e-20	SPX domain-containing protein	GO:0016036	cellular response to phosphate starvation [GO:0016036]	cellular response to phosphate starvation [GO:0016036]	-	-	ERF family protein
TraesCS1B02G317500	3.84011	3.19302e-08	Chlorophyll a-b binding protein, chloroplastic	GO:0009522; GO:0009523; GO:0009535; GO:0009765; GO:0016021; GO:0016168; GO:0018298	chloroplast thylakoid membrane [GO:0009535]; integral component of membrane [GO:0016021]; photosystem I [GO:0009522]; photosystem II [GO:0009523]; chlorophyll binding [GO:0016168]; photosynthesis, light harvesting [GO:0009765]; protein-chromophore linkage [GO:0018298]	photosynthesis, light harvesting [GO:0009765]; protein-chromophore linkage [GO:0018298]	chloroplast thylakoid membrane [GO:0009535]; integral component of membrane [GO:0016021]; photosystem I [GO:0009522]; photosystem II [GO:0009523]	chlorophyll binding [GO:0016168]	ERF family protein
TraesCS1B02G388500	3.85715	0.000794187	Chlorophyll a-b binding protein, chloroplastic	GO:0009522; GO:0009523; GO:0009535; GO:0009765; GO:0016021; GO:0016168; GO:0018298	chloroplast thylakoid membrane [GO:0009535]; integral component of membrane [GO:0016021]; photosystem I [GO:0009522]; photosystem II [GO:0009523]; chlorophyll binding [GO:0016168]; photosynthesis, light harvesting [GO:0009765]; protein-chromophore linkage [GO:0018298]	photosynthesis, light harvesting [GO:0009765]; protein-chromophore linkage [GO:0018298]	chloroplast thylakoid membrane [GO:0009535]; integral component of membrane [GO:0016021]; photosystem I [GO:0009522]; photosystem II [GO:0009523]	chlorophyll binding [GO:0016168]	ERF family protein
TraesCS5D02G245300	3.87244	0.00300638	AP2/ERF domain-containing protein	GO:0003677; GO:0003700; GO:0005634	nucleus [GO:0005634]; DNA binding [GO:0003677]; DNA-binding transcription factor activity [GO:0003700]	-	nucleus [GO:0005634]	DNA binding [GO:0003677]; DNA-binding transcription factor activity [GO:0003700]	ERF family protein
TraesCS6D02G161200	-3.98556	8.42104e-05	Uncharacterized protein	GO:0005524; GO:0016021; GO:0016887; GO:0042626	integral component of membrane [GO:0016021]; ATP binding [GO:0005524]; ATPase activity [GO:0016887]; ATPase-coupled transmembrane transporter activity [GO:0042626]	-	integral component of membrane [GO:0016021]	ATPase activity [GO:0016887]; ATPase-coupled transmembrane transporter activity [GO:0042626]; ATP binding [GO:0005524]	ERF family protein
TraesCS3D02G003600	-4.0072	1.41845e-05	WAT1-related protein	GO:0016021; GO:0022857	integral component of membrane [GO:0016021]; transmembrane transporter activity [GO:0022857]	-	integral component of membrane [GO:0016021]	transmembrane transporter activity [GO:0022857]	ERF family protein
TraesCS3B02G006900	-4.08401	1.01994e-05	WAT1-related protein	GO:0005886; GO:0016021; GO:0022857	integral component of membrane [GO:0016021]; plasma membrane [GO:0005886]; transmembrane transporter activity [GO:0022857]	-	integral component of membrane [GO:0016021]; plasma membrane [GO:0005886]	transmembrane transporter activity [GO:0022857]	ERF family protein
TraesCS7D02G029400	-4.0917	0.0475448	Lipoxygenase domain-containing protein	GO:0016702; GO:0046872	metal ion binding [GO:0046872]; oxidoreductase activity, acting on single donors with incorporation of molecular oxygen, incorporation of two atoms of oxygen [GO:0016702]	-	-	metal ion binding [GO:0046872]; oxidoreductase activity, acting on single donors with incorporation of molecular oxygen, incorporation of two atoms of oxygen [GO:0016702]	ERF family protein
TraesCS5D02G318700	4.09442	3.43819e-06	Uncharacterized protein	-	-	-	-	-	ERF family protein
TraesCS5B02G463000	4.17278	2.87471e-15	Chlorophyll a-b binding protein, chloroplastic	GO:0009522; GO:0009523; GO:0009535; GO:0009765; GO:0016021; GO:0016168; GO:0018298	chloroplast thylakoid membrane [GO:0009535]; integral component of membrane [GO:0016021]; photosystem I [GO:0009522]; photosystem II [GO:0009523]; chlorophyll binding [GO:0016168]; photosynthesis, light harvesting [GO:0009765]; protein-chromophore linkage [GO:0018298]	photosynthesis, light harvesting [GO:0009765]; protein-chromophore linkage [GO:0018298]	chloroplast thylakoid membrane [GO:0009535]; integral component of membrane [GO:0016021]; photosystem I [GO:0009522]; photosystem II [GO:0009523]	chlorophyll binding [GO:0016168]	ERF family protein
TraesCS3B02G011600	-4.31315	3.13459e-07	WAT1-related protein	GO:0016021; GO:0022857	integral component of membrane [GO:0016021]; transmembrane transporter activity [GO:0022857]	-	integral component of membrane [GO:0016021]	transmembrane transporter activity [GO:0022857]	ERF family protein
TraesCS5D02G317400	4.42464	0.00015047	CBFIVd-D22	GO:0003677; GO:0003700; GO:0005634	nucleus [GO:0005634]; DNA binding [GO:0003677]; DNA-binding transcription factor activity [GO:0003700]	-	nucleus [GO:0005634]	DNA binding [GO:0003677]; DNA-binding transcription factor activity [GO:0003700]	ERF family protein
TraesCS3B02G605700	4.45184	0.035255	Lipoxygenase (EC 1.13.11.-)	GO:0016702; GO:0031408; GO:0046872	metal ion binding [GO:0046872]; oxidoreductase activity, acting on single donors with incorporation of molecular oxygen, incorporation of two atoms of oxygen [GO:0016702]; oxylipin biosynthetic process [GO:0031408]	oxylipin biosynthetic process [GO:0031408]	-	metal ion binding [GO:0046872]; oxidoreductase activity, acting on single donors with incorporation of molecular oxygen, incorporation of two atoms of oxygen [GO:0016702]	ERF family protein
TraesCS1A02G080600	4.5251	2.38714e-22	Non-specific serine/threonine protein kinase (EC 2.7.11.1)	GO:0004674; GO:0005524; GO:0007165	ATP binding [GO:0005524]; protein serine/threonine kinase activity [GO:0004674]; signal transduction [GO:0007165]	signal transduction [GO:0007165]	-	ATP binding [GO:0005524]; protein serine/threonine kinase activity [GO:0004674]	ERF family protein
TraesCS1B02G388300	4.88143	0.000788413	Chlorophyll a-b binding protein, chloroplastic	GO:0009522; GO:0009523; GO:0009535; GO:0009765; GO:0016021; GO:0016168; GO:0018298	chloroplast thylakoid membrane [GO:0009535]; integral component of membrane [GO:0016021]; photosystem I [GO:0009522]; photosystem II [GO:0009523]; chlorophyll binding [GO:0016168]; photosynthesis, light harvesting [GO:0009765]; protein-chromophore linkage [GO:0018298]	photosynthesis, light harvesting [GO:0009765]; protein-chromophore linkage [GO:0018298]	chloroplast thylakoid membrane [GO:0009535]; integral component of membrane [GO:0016021]; photosystem I [GO:0009522]; photosystem II [GO:0009523]	chlorophyll binding [GO:0016168]	ERF family protein
TraesCS1B02G454500	-5.19784	0.000208526	Uncharacterized protein	GO:0004553; GO:0005975	hydrolase activity, hydrolyzing O-glycosyl compounds [GO:0004553]; carbohydrate metabolic process [GO:0005975]	carbohydrate metabolic process [GO:0005975]	-	hydrolase activity, hydrolyzing O-glycosyl compounds [GO:0004553]	ERF family protein
TraesCSU02G167700	5.26461	2.14947e-32	Chlorophyll a-b binding protein, chloroplastic	GO:0009522; GO:0009523; GO:0009535; GO:0009765; GO:0016021; GO:0016168; GO:0018298	chloroplast thylakoid membrane [GO:0009535]; integral component of membrane [GO:0016021]; photosystem I [GO:0009522]; photosystem II [GO:0009523]; chlorophyll binding [GO:0016168]; photosynthesis, light harvesting [GO:0009765]; protein-chromophore linkage [GO:0018298]	photosynthesis, light harvesting [GO:0009765]; protein-chromophore linkage [GO:0018298]	chloroplast thylakoid membrane [GO:0009535]; integral component of membrane [GO:0016021]; photosystem I [GO:0009522]; photosystem II [GO:0009523]	chlorophyll binding [GO:0016168]	ERF family protein
TraesCS4B02G316800	-5.34334	3.96282e-09	AP2/ERF domain-containing protein	GO:0003677; GO:0003700; GO:0005634	nucleus [GO:0005634]; DNA binding [GO:0003677]; DNA-binding transcription factor activity [GO:0003700]	-	nucleus [GO:0005634]	DNA binding [GO:0003677]; DNA-binding transcription factor activity [GO:0003700]	ERF family protein
TraesCS4A02G416000	-5.37994	3.98519e-08	AP2/ERF domain-containing protein	GO:0003677; GO:0003700; GO:0005634	nucleus [GO:0005634]; DNA binding [GO:0003677]; DNA-binding transcription factor activity [GO:0003700]	-	nucleus [GO:0005634]	DNA binding [GO:0003677]; DNA-binding transcription factor activity [GO:0003700]	ERF family protein
TraesCS3B02G026700	-5.43104	4.13698e-11	WAT1-related protein	GO:0005886; GO:0016021; GO:0022857	integral component of membrane [GO:0016021]; plasma membrane [GO:0005886]; transmembrane transporter activity [GO:0022857]	-	integral component of membrane [GO:0016021]; plasma membrane [GO:0005886]	transmembrane transporter activity [GO:0022857]	ERF family protein
TraesCS6A02G094200	5.47478	3.47987e-27	Chlorophyll a-b binding protein, chloroplastic	GO:0009522; GO:0009523; GO:0009535; GO:0009765; GO:0016021; GO:0016168; GO:0018298	chloroplast thylakoid membrane [GO:0009535]; integral component of membrane [GO:0016021]; photosystem I [GO:0009522]; photosystem II [GO:0009523]; chlorophyll binding [GO:0016168]; photosynthesis, light harvesting [GO:0009765]; protein-chromophore linkage [GO:0018298]	photosynthesis, light harvesting [GO:0009765]; protein-chromophore linkage [GO:0018298]	chloroplast thylakoid membrane [GO:0009535]; integral component of membrane [GO:0016021]; photosystem I [GO:0009522]; photosystem II [GO:0009523]	chlorophyll binding [GO:0016168]	ERF family protein
TraesCS5B02G462800	5.72423	0.000584728	Chlorophyll a-b binding protein, chloroplastic	GO:0009522; GO:0009523; GO:0009535; GO:0009765; GO:0016021; GO:0016168; GO:0018298	chloroplast thylakoid membrane [GO:0009535]; integral component of membrane [GO:0016021]; photosystem I [GO:0009522]; photosystem II [GO:0009523]; chlorophyll binding [GO:0016168]; photosynthesis, light harvesting [GO:0009765]; protein-chromophore linkage [GO:0018298]	photosynthesis, light harvesting [GO:0009765]; protein-chromophore linkage [GO:0018298]	chloroplast thylakoid membrane [GO:0009535]; integral component of membrane [GO:0016021]; photosystem I [GO:0009522]; photosystem II [GO:0009523]	chlorophyll binding [GO:0016168]	ERF family protein
TraesCS6A02G094300	5.81685	3.79921e-29	Chlorophyll a-b binding protein, chloroplastic	GO:0009522; GO:0009523; GO:0009535; GO:0009765; GO:0016021; GO:0016168; GO:0018298	chloroplast thylakoid membrane [GO:0009535]; integral component of membrane [GO:0016021]; photosystem I [GO:0009522]; photosystem II [GO:0009523]; chlorophyll binding [GO:0016168]; photosynthesis, light harvesting [GO:0009765]; protein-chromophore linkage [GO:0018298]	photosynthesis, light harvesting [GO:0009765]; protein-chromophore linkage [GO:0018298]	chloroplast thylakoid membrane [GO:0009535]; integral component of membrane [GO:0016021]; photosystem I [GO:0009522]; photosystem II [GO:0009523]	chlorophyll binding [GO:0016168]	ERF family protein
TraesCS4D02G313400	-6.59189	4.77158e-10	AP2/ERF domain-containing protein	GO:0003677; GO:0003700; GO:0005634	nucleus [GO:0005634]; DNA binding [GO:0003677]; DNA-binding transcription factor activity [GO:0003700]	-	nucleus [GO:0005634]	DNA binding [GO:0003677]; DNA-binding transcription factor activity [GO:0003700]	ERF family protein
TraesCS6B02G150000	2.07567	0.0368519	Protein kinase domain-containing protein	GO:0004672; GO:0005524; GO:0016021	integral component of membrane [GO:0016021]; ATP binding [GO:0005524]; protein kinase activity [GO:0004672]	-	integral component of membrane [GO:0016021]	ATP binding [GO:0005524]; protein kinase activity [GO:0004672]	FAR1 family protein
TraesCS6D02G396700	-2.11708	7.78118e-05	Uncharacterized protein	GO:0043531	ADP binding [GO:0043531]	-	-	ADP binding [GO:0043531]	FAR1 family protein
TraesCS6B02G057179	-2.12963	0.0426758	SERPIN domain-containing protein	GO:0005615	extracellular space [GO:0005615]	-	extracellular space [GO:0005615]	-	FAR1 family protein
TraesCS5A02G439700	-2.1486	6.69237e-05	Pathogenesis-related protein 1-9	GO:0005615	extracellular space [GO:0005615]	-	extracellular space [GO:0005615]	-	FAR1 family protein
TraesCS6D02G048500	2.2192	0.000712696	SERPIN domain-containing protein	GO:0005615	extracellular space [GO:0005615]	-	extracellular space [GO:0005615]	-	FAR1 family protein
TraesCS1D02G005700	-2.31434	0.000107219	AB hydrolase-1 domain-containing protein	-	-	-	-	-	FAR1 family protein
TraesCSU02G214700	-2.35557	9.95557e-05	AB hydrolase-1 domain-containing protein	-	-	-	-	-	FAR1 family protein
TraesCS1D02G223800	-2.36623	0.0373324	Uncharacterized protein	GO:0005524; GO:0016787	ATP binding [GO:0005524]; hydrolase activity [GO:0016787]	-	-	ATP binding [GO:0005524]; hydrolase activity [GO:0016787]	FAR1 family protein
TraesCS7B02G128800	-2.36677	4.75776e-05	AB hydrolase-1 domain-containing protein	GO:0003824	catalytic activity [GO:0003824]	-	-	catalytic activity [GO:0003824]	FAR1 family protein
TraesCS1A02G187300	-2.44603	0.0304293	Uncharacterized protein	GO:0004252	serine-type endopeptidase activity [GO:0004252]	-	-	serine-type endopeptidase activity [GO:0004252]	FAR1 family protein
TraesCS7A02G070100	-2.62357	0.0400194	Starch synthase, chloroplastic/amyloplastic (EC 2.4.1.-)	GO:0004373; GO:0009501; GO:0009507; GO:0019252	amyloplast [GO:0009501]; chloroplast [GO:0009507]; glycogen (starch) synthase activity [GO:0004373]; starch biosynthetic process [GO:0019252]	starch biosynthetic process [GO:0019252]	amyloplast [GO:0009501]; chloroplast [GO:0009507]	glycogen (starch) synthase activity [GO:0004373]	FAR1 family protein
TraesCS5D02G202800	2.68272	0.0382505	Str_synth domain-containing protein	GO:0009058; GO:0016844	strictosidine synthase activity [GO:0016844]; biosynthetic process [GO:0009058]	biosynthetic process [GO:0009058]	-	strictosidine synthase activity [GO:0016844]	FAR1 family protein
TraesCS4B02G008100	2.74612	0.0188682	Protein kinase domain-containing protein	GO:0004672; GO:0005524; GO:0016021	integral component of membrane [GO:0016021]; ATP binding [GO:0005524]; protein kinase activity [GO:0004672]	-	integral component of membrane [GO:0016021]	ATP binding [GO:0005524]; protein kinase activity [GO:0004672]	FAR1 family protein
TraesCS1B02G235300	-2.9835	0.0267753	Uncharacterized protein	GO:0005524; GO:0016787	ATP binding [GO:0005524]; hydrolase activity [GO:0016787]	-	-	ATP binding [GO:0005524]; hydrolase activity [GO:0016787]	FAR1 family protein
TraesCS6D02G122900	3.03924	0.0248458	Uncharacterized protein	GO:0005524	ATP binding [GO:0005524]	-	-	ATP binding [GO:0005524]	FAR1 family protein
TraesCS2A02G154900	3.14955	0.0058853	Uncharacterized protein	-	-	-	-	-	FAR1 family protein
TraesCS1D02G033200	3.15792	0.000379742	Protein kinase domain-containing protein	GO:0004672; GO:0005524; GO:0016021	integral component of membrane [GO:0016021]; ATP binding [GO:0005524]; protein kinase activity [GO:0004672]	-	integral component of membrane [GO:0016021]	ATP binding [GO:0005524]; protein kinase activity [GO:0004672]	FAR1 family protein
TraesCS5D02G487800	3.20216	0.0220507	Uncharacterized protein	-	-	-	-	-	FAR1 family protein
TraesCS1D02G111000	-3.27387	0.0279167	Uncharacterized protein	GO:0003723; GO:0008270	RNA binding [GO:0003723]; zinc ion binding [GO:0008270]	-	-	RNA binding [GO:0003723]; zinc ion binding [GO:0008270]	FAR1 family protein
TraesCS7D02G076300	-3.40528	6.29188e-15	Str_synth domain-containing protein	GO:0009058; GO:0016021; GO:0016844	integral component of membrane [GO:0016021]; strictosidine synthase activity [GO:0016844]; biosynthetic process [GO:0009058]	biosynthetic process [GO:0009058]	integral component of membrane [GO:0016021]	strictosidine synthase activity [GO:0016844]	FAR1 family protein
TraesCS4A02G381600	-3.46429	0.0093721	AAA domain-containing protein	GO:0043531	ADP binding [GO:0043531]	-	-	ADP binding [GO:0043531]	FAR1 family protein
TraesCS1A02G150900	-3.53566	3.22102e-18	Uncharacterized protein	GO:0005506; GO:0008610; GO:0016021; GO:0016491	integral component of membrane [GO:0016021]; iron ion binding [GO:0005506]; oxidoreductase activity [GO:0016491]; lipid biosynthetic process [GO:0008610]	lipid biosynthetic process [GO:0008610]	integral component of membrane [GO:0016021]	iron ion binding [GO:0005506]; oxidoreductase activity [GO:0016491]	FAR1 family protein
TraesCS1D02G348200	-3.62249	0.0151565	Protein kinase domain-containing protein	GO:0004672; GO:0005524; GO:0016021	integral component of membrane [GO:0016021]; ATP binding [GO:0005524]; protein kinase activity [GO:0004672]	-	integral component of membrane [GO:0016021]	ATP binding [GO:0005524]; protein kinase activity [GO:0004672]	FAR1 family protein
TraesCS3B02G514800	3.66014	2.52562e-05	Xylanase inhibitor (Xylanase inhibitor TAXI-I)	GO:0004190; GO:0016798; GO:0045493	aspartic-type endopeptidase activity [GO:0004190]; hydrolase activity, acting on glycosyl bonds [GO:0016798]; xylan catabolic process [GO:0045493]	xylan catabolic process [GO:0045493]	-	aspartic-type endopeptidase activity [GO:0004190]; hydrolase activity, acting on glycosyl bonds [GO:0016798]	FAR1 family protein
TraesCS1B02G389400	-3.73947	0.00748322	Protein kinase domain-containing protein	GO:0004672; GO:0005524; GO:0016021	integral component of membrane [GO:0016021]; ATP binding [GO:0005524]; protein kinase activity [GO:0004672]	-	integral component of membrane [GO:0016021]	ATP binding [GO:0005524]; protein kinase activity [GO:0004672]	FAR1 family protein
TraesCS3D02G467300	4.04656	5.16964e-07	Xylanase inhibitor 725ACCN	GO:0004190; GO:0045493	aspartic-type endopeptidase activity [GO:0004190]; xylan catabolic process [GO:0045493]	xylan catabolic process [GO:0045493]	-	aspartic-type endopeptidase activity [GO:0004190]	FAR1 family protein
TraesCS2B02G497200	-4.07422	0.0176077	Uncharacterized protein	GO:0043531	ADP binding [GO:0043531]	-	-	ADP binding [GO:0043531]	FAR1 family protein
TraesCS5B02G544900	4.08163	4.18625e-06	Protein kinase domain-containing protein	GO:0004672; GO:0005524; GO:0016021	integral component of membrane [GO:0016021]; ATP binding [GO:0005524]; protein kinase activity [GO:0004672]	-	integral component of membrane [GO:0016021]	ATP binding [GO:0005524]; protein kinase activity [GO:0004672]	FAR1 family protein
TraesCS6D02G407300	-2.08811	0.0277816	BTB domain-containing protein	-	-	-	-	-	G2-like family protein
TraesCS7A02G270700	-2.19179	0.010186	Uncharacterized protein	GO:0004497; GO:0005506; GO:0016021; GO:0016705; GO:0020037	integral component of membrane [GO:0016021]; heme binding [GO:0020037]; iron ion binding [GO:0005506]; monooxygenase activity [GO:0004497]; oxidoreductase activity, acting on paired donors, with incorporation or reduction of molecular oxygen [GO:0016705]	-	integral component of membrane [GO:0016021]	heme binding [GO:0020037]; iron ion binding [GO:0005506]; monooxygenase activity [GO:0004497]; oxidoreductase activity, acting on paired donors, with incorporation or reduction of molecular oxygen [GO:0016705]	G2-like family protein
TraesCS7B02G372200	2.20095	0.00917538	HTH myb-type domain-containing protein	GO:0003677; GO:0005634	nucleus [GO:0005634]; DNA binding [GO:0003677]	-	nucleus [GO:0005634]	DNA binding [GO:0003677]	G2-like family protein
TraesCS5A02G401600	2.21035	3.39215e-07	HTH myb-type domain-containing protein	GO:0003677; GO:0005634	nucleus [GO:0005634]; DNA binding [GO:0003677]	-	nucleus [GO:0005634]	DNA binding [GO:0003677]	G2-like family protein
TraesCS7A02G311400	2.23859	0.0245276	BTB domain-containing protein	-	-	-	-	-	G2-like family protein
TraesCS2B02G490700	-2.2454	0.00457941	FMN hydroxy acid dehydrogenase domain-containing protein	GO:0010181; GO:0016491	FMN binding [GO:0010181]; oxidoreductase activity [GO:0016491]	-	-	FMN binding [GO:0010181]; oxidoreductase activity [GO:0016491]	G2-like family protein
TraesCS3D02G106800	-2.35864	0.00518447	LEA_2 domain-containing protein	GO:0016021	integral component of membrane [GO:0016021]	-	integral component of membrane [GO:0016021]	-	G2-like family protein
TraesCS7D02G294300	-2.37967	0.0255851	CslF6	GO:0016021; GO:0016760; GO:0030244; GO:0071555	integral component of membrane [GO:0016021]; cellulose synthase (UDP-forming) activity [GO:0016760]; cell wall organization [GO:0071555]; cellulose biosynthetic process [GO:0030244]	cellulose biosynthetic process [GO:0030244]; cell wall organization [GO:0071555]	integral component of membrane [GO:0016021]	cellulose synthase (UDP-forming) activity [GO:0016760]	G2-like family protein
TraesCS7B02G372100	2.40002	0.000579592	HTH myb-type domain-containing protein	GO:0003677; GO:0005634	nucleus [GO:0005634]; DNA binding [GO:0003677]	-	nucleus [GO:0005634]	DNA binding [GO:0003677]	G2-like family protein
TraesCS1B02G167200	-2.442	0.000102896	Cellulose synthase (EC 2.4.1.12)	GO:0005886; GO:0016021; GO:0016760; GO:0030244; GO:0046872; GO:0071555	integral component of membrane [GO:0016021]; plasma membrane [GO:0005886]; cellulose synthase (UDP-forming) activity [GO:0016760]; metal ion binding [GO:0046872]; cell wall organization [GO:0071555]; cellulose biosynthetic process [GO:0030244]	cellulose biosynthetic process [GO:0030244]; cell wall organization [GO:0071555]	integral component of membrane [GO:0016021]; plasma membrane [GO:0005886]	cellulose synthase (UDP-forming) activity [GO:0016760]; metal ion binding [GO:0046872]	G2-like family protein
TraesCS6B02G193500	2.62779	0.00366262	Protein kinase domain-containing protein	GO:0004672; GO:0005524; GO:0016021	integral component of membrane [GO:0016021]; ATP binding [GO:0005524]; protein kinase activity [GO:0004672]	-	integral component of membrane [GO:0016021]	ATP binding [GO:0005524]; protein kinase activity [GO:0004672]	G2-like family protein
TraesCS5D02G158300	-3.10648	0.000552239	HTH myb-type domain-containing protein	GO:0003677; GO:0005634	nucleus [GO:0005634]; DNA binding [GO:0003677]	-	nucleus [GO:0005634]	DNA binding [GO:0003677]	G2-like family protein
TraesCS6B02G290500	-3.78175	9.49236e-06	Uncharacterized protein	GO:0016021; GO:0022857	integral component of membrane [GO:0016021]; transmembrane transporter activity [GO:0022857]	-	integral component of membrane [GO:0016021]	transmembrane transporter activity [GO:0022857]	G2-like family protein
TraesCS2B02G135600	4.33663	1.13735e-09	HTH myb-type domain-containing protein	GO:0003677; GO:0005634	nucleus [GO:0005634]; DNA binding [GO:0003677]	-	nucleus [GO:0005634]	DNA binding [GO:0003677]	G2-like family protein
TraesCS2D02G119100	4.62549	3.89502e-13	HTH myb-type domain-containing protein	GO:0003677; GO:0005634	nucleus [GO:0005634]; DNA binding [GO:0003677]	-	nucleus [GO:0005634]	DNA binding [GO:0003677]	G2-like family protein
TraesCS6D02G251500	-4.7104	1.26163e-09	Uncharacterized protein	GO:0016021; GO:0022857	integral component of membrane [GO:0016021]; transmembrane transporter activity [GO:0022857]	-	integral component of membrane [GO:0016021]	transmembrane transporter activity [GO:0022857]	G2-like family protein
TraesCS1D02G256700	4.88491	0.000532261	Uncharacterized protein	GO:0016021; GO:0022857	integral component of membrane [GO:0016021]; transmembrane transporter activity [GO:0022857]	-	integral component of membrane [GO:0016021]	transmembrane transporter activity [GO:0022857]	G2-like family protein
TraesCS2A02G116100	4.93675	6.44827e-23	HTH myb-type domain-containing protein	GO:0003677; GO:0005634	nucleus [GO:0005634]; DNA binding [GO:0003677]	-	nucleus [GO:0005634]	DNA binding [GO:0003677]	G2-like family protein
TraesCS1B02G020400	-2.02347	0.0169918	Uncharacterized protein	GO:0043531	ADP binding [GO:0043531]	-	-	ADP binding [GO:0043531]	GATA family protein
TraesCS4A02G098100	-2.25454	0.0113325	Uncharacterized protein	GO:0005524	ATP binding [GO:0005524]	-	-	ATP binding [GO:0005524]	GATA family protein
TraesCS7B02G455700	-2.34915	0.0204004	Alpha-carbonic anhydrase domain-containing protein	GO:0004089; GO:0008270	carbonate dehydratase activity [GO:0004089]; zinc ion binding [GO:0008270]	-	-	carbonate dehydratase activity [GO:0004089]; zinc ion binding [GO:0008270]	GATA family protein
TraesCS6A02G342200	-2.48414	0.0210868	Uncharacterized protein	GO:0005524	ATP binding [GO:0005524]	-	-	ATP binding [GO:0005524]	GATA family protein
TraesCS7B02G455900	2.51143	0.000566636	Alpha-carbonic anhydrase domain-containing protein	GO:0004089; GO:0008270	carbonate dehydratase activity [GO:0004089]; zinc ion binding [GO:0008270]	-	-	carbonate dehydratase activity [GO:0004089]; zinc ion binding [GO:0008270]	GATA family protein
TraesCS1A02G016203	2.59491	0.0438346	Uncharacterized protein	-	-	-	-	-	GATA family protein
TraesCS4A02G389100	3.11919	0.00404164	Alpha-carbonic anhydrase domain-containing protein	GO:0004089; GO:0008270	carbonate dehydratase activity [GO:0004089]; zinc ion binding [GO:0008270]	-	-	carbonate dehydratase activity [GO:0004089]; zinc ion binding [GO:0008270]	GATA family protein
TraesCS2B02G438200	3.76887	0.0287278	Uncharacterized protein	GO:0003676; GO:0031047	nucleic acid binding [GO:0003676]; gene silencing by RNA [GO:0031047]	gene silencing by RNA [GO:0031047]	-	nucleic acid binding [GO:0003676]	GATA family protein
TraesCS6D02G040300	-2.29286	0.0222237	Histone H2A	GO:0000786; GO:0003677; GO:0005634; GO:0046982	nucleosome [GO:0000786]; nucleus [GO:0005634]; DNA binding [GO:0003677]; protein heterodimerization activity [GO:0046982]	-	nucleosome [GO:0000786]; nucleus [GO:0005634]	DNA binding [GO:0003677]; protein heterodimerization activity [GO:0046982]	GeBP family protein
TraesCS4B02G231400	2.41624	0.000190943	Glutamate decarboxylase (EC 4.1.1.15)	GO:0004351; GO:0006536; GO:0030170	glutamate decarboxylase activity [GO:0004351]; pyridoxal phosphate binding [GO:0030170]; glutamate metabolic process [GO:0006536]	glutamate metabolic process [GO:0006536]	-	glutamate decarboxylase activity [GO:0004351]; pyridoxal phosphate binding [GO:0030170]	GeBP family protein
TraesCS5B02G473100	2.62809	0.0298862	Histone H2A	GO:0000786; GO:0003677; GO:0005634; GO:0046982	nucleosome [GO:0000786]; nucleus [GO:0005634]; DNA binding [GO:0003677]; protein heterodimerization activity [GO:0046982]	-	nucleosome [GO:0000786]; nucleus [GO:0005634]	DNA binding [GO:0003677]; protein heterodimerization activity [GO:0046982]	GeBP family protein
TraesCS4D02G232700	3.29722	8.92059e-06	Glutamate decarboxylase (EC 4.1.1.15)	GO:0004351; GO:0006536; GO:0030170	glutamate decarboxylase activity [GO:0004351]; pyridoxal phosphate binding [GO:0030170]; glutamate metabolic process [GO:0006536]	glutamate metabolic process [GO:0006536]	-	glutamate decarboxylase activity [GO:0004351]; pyridoxal phosphate binding [GO:0030170]	GeBP family protein
TraesCS5A02G549400	-2.06414	0.0103698	Glycosyltransferase (EC 2.4.1.-)	GO:0016758	transferase activity, transferring hexosyl groups [GO:0016758]	-	-	transferase activity, transferring hexosyl groups [GO:0016758]	GRAS family protein
TraesCS4B02G226700	2.08701	3.79065e-06	Glycosyltransferase (EC 2.4.1.-)	GO:0016758	transferase activity, transferring hexosyl groups [GO:0016758]	-	-	transferase activity, transferring hexosyl groups [GO:0016758]	GRAS family protein
TraesCS1A02G424100	2.15873	0.0311249	FAD-binding PCMH-type domain-containing protein	GO:0016491; GO:0071949	FAD binding [GO:0071949]; oxidoreductase activity [GO:0016491]	-	-	FAD binding [GO:0071949]; oxidoreductase activity [GO:0016491]	GRAS family protein
TraesCS7A02G155400	-2.21378	0.00509287	Glycosyltransferase (EC 2.4.1.-)	GO:0016758	transferase activity, transferring hexosyl groups [GO:0016758]	-	-	transferase activity, transferring hexosyl groups [GO:0016758]	GRAS family protein
TraesCS7A02G344300	2.2383	0.00589012	Glycosyltransferase (EC 2.4.1.-)	GO:0016758	transferase activity, transferring hexosyl groups [GO:0016758]	-	-	transferase activity, transferring hexosyl groups [GO:0016758]	GRAS family protein
TraesCS1A02G189300	-2.33361	0.00222206	AB hydrolase-1 domain-containing protein	-	-	-	-	-	GRAS family protein
TraesCS5B02G014700	2.35881	7.90486e-05	Uncharacterized protein	GO:0000287; GO:0010333	magnesium ion binding [GO:0000287]; terpene synthase activity [GO:0010333]	-	-	magnesium ion binding [GO:0000287]; terpene synthase activity [GO:0010333]	GRAS family protein
TraesCS2A02G023900	-2.4331	0.0439946	Protein kinase domain-containing protein	GO:0004672; GO:0005524	ATP binding [GO:0005524]; protein kinase activity [GO:0004672]	-	-	ATP binding [GO:0005524]; protein kinase activity [GO:0004672]	GRAS family protein
TraesCS4D02G313000	-2.45211	0.000519516	WAT1-related protein	GO:0016021; GO:0022857	integral component of membrane [GO:0016021]; transmembrane transporter activity [GO:0022857]	-	integral component of membrane [GO:0016021]	transmembrane transporter activity [GO:0022857]	GRAS family protein
TraesCS2B02G042200	2.47402	0.00219762	Glycosyltransferase (EC 2.4.1.-)	GO:0016758	transferase activity, transferring hexosyl groups [GO:0016758]	-	-	transferase activity, transferring hexosyl groups [GO:0016758]	GRAS family protein
TraesCS7D02G247800	-2.48832	2.34853e-07	3-hydroxy-3-methylglutaryl coenzyme A reductase (HMG-CoA reductase) (EC 1.1.1.34)	GO:0004420; GO:0005789; GO:0008299; GO:0015936; GO:0016021; GO:0050662	endoplasmic reticulum membrane [GO:0005789]; integral component of membrane [GO:0016021]; coenzyme binding [GO:0050662]; hydroxymethylglutaryl-CoA reductase (NADPH) activity [GO:0004420]; coenzyme A metabolic process [GO:0015936]; isoprenoid biosynthetic process [GO:0008299]	coenzyme A metabolic process [GO:0015936]; isoprenoid biosynthetic process [GO:0008299]	endoplasmic reticulum membrane [GO:0005789]; integral component of membrane [GO:0016021]	coenzyme binding [GO:0050662]; hydroxymethylglutaryl-CoA reductase (NADPH) activity [GO:0004420]	GRAS family protein
TraesCS4A02G415600	-2.63383	0.000532694	WAT1-related protein	GO:0016021; GO:0022857	integral component of membrane [GO:0016021]; transmembrane transporter activity [GO:0022857]	-	integral component of membrane [GO:0016021]	transmembrane transporter activity [GO:0022857]	GRAS family protein
TraesCS3B02G575100	-2.83674	0.0391752	Uncharacterized protein	GO:0016758	transferase activity, transferring hexosyl groups [GO:0016758]	-	-	transferase activity, transferring hexosyl groups [GO:0016758]	GRAS family protein
TraesCS2A02G460200	2.96897	0.0193825	GRAS domain-containing protein	-	-	-	-	-	GRAS family protein
TraesCS6B02G057600	2.9919	0.0282468	Protein kinase domain-containing protein	GO:0004674; GO:0005524	ATP binding [GO:0005524]; protein serine/threonine kinase activity [GO:0004674]	-	-	ATP binding [GO:0005524]; protein serine/threonine kinase activity [GO:0004674]	GRAS family protein
TraesCS3D02G323100	3.16884	9.09687e-13	Purple acid phosphatase (EC 3.1.3.2)	GO:0003993; GO:0046872	acid phosphatase activity [GO:0003993]; metal ion binding [GO:0046872]	-	-	acid phosphatase activity [GO:0003993]; metal ion binding [GO:0046872]	GRAS family protein
TraesCS3B02G359800	3.17985	1.47042e-13	Purple acid phosphatase (EC 3.1.3.2)	GO:0003993; GO:0046872	acid phosphatase activity [GO:0003993]; metal ion binding [GO:0046872]	-	-	acid phosphatase activity [GO:0003993]; metal ion binding [GO:0046872]	GRAS family protein
TraesCS1D02G019100	-3.19403	0.0220312	Glycosyltransferase (EC 2.4.1.-)	GO:0016758	transferase activity, transferring hexosyl groups [GO:0016758]	-	-	transferase activity, transferring hexosyl groups [GO:0016758]	GRAS family protein
TraesCS4A02G442800	3.34221	2.79788e-09	Glycosyltransferase (EC 2.4.1.-)	GO:0016758	transferase activity, transferring hexosyl groups [GO:0016758]	-	-	transferase activity, transferring hexosyl groups [GO:0016758]	GRAS family protein
TraesCS4B02G316400	-3.41544	0.000402854	WAT1-related protein	GO:0016021; GO:0022857	integral component of membrane [GO:0016021]; transmembrane transporter activity [GO:0022857]	-	integral component of membrane [GO:0016021]	transmembrane transporter activity [GO:0022857]	GRAS family protein
TraesCS6D02G094700	3.43804	1.17828e-12	Glycosyltransferase (EC 2.4.1.-)	GO:0016758	transferase activity, transferring hexosyl groups [GO:0016758]	-	-	transferase activity, transferring hexosyl groups [GO:0016758]	GRAS family protein
TraesCS4A02G209800	3.46146	0.0207833	GRAS domain-containing protein	-	-	-	-	-	GRAS family protein
TraesCS7A02G056200	3.55911	1.65196e-07	Glycosyltransferase (EC 2.4.1.-)	GO:0016758	transferase activity, transferring hexosyl groups [GO:0016758]	-	-	transferase activity, transferring hexosyl groups [GO:0016758]	GRAS family protein
TraesCS3A02G048600	3.63437	0.0472093	Uncharacterized protein	-	-	-	-	-	GRAS family protein
TraesCS2B02G350400	-3.66677	0.0227599	Uncharacterized protein	GO:0004497; GO:0005506; GO:0016705; GO:0020037	heme binding [GO:0020037]; iron ion binding [GO:0005506]; monooxygenase activity [GO:0004497]; oxidoreductase activity, acting on paired donors, with incorporation or reduction of molecular oxygen [GO:0016705]	-	-	heme binding [GO:0020037]; iron ion binding [GO:0005506]; monooxygenase activity [GO:0004497]; oxidoreductase activity, acting on paired donors, with incorporation or reduction of molecular oxygen [GO:0016705]	GRAS family protein
TraesCS3B02G261900	3.75233	0.0263316	Flavin-containing monooxygenase (EC 1.-.-.-)	GO:0004499; GO:0050660; GO:0050661	flavin adenine dinucleotide binding [GO:0050660]; N,N-dimethylaniline monooxygenase activity [GO:0004499]; NADP binding [GO:0050661]	-	-	flavin adenine dinucleotide binding [GO:0050660]; N,N-dimethylaniline monooxygenase activity [GO:0004499]; NADP binding [GO:0050661]	GRAS family protein
TraesCS6D02G297000	-3.76516	0.00569425	Glycosyltransferase (EC 2.4.1.-)	GO:0016758	transferase activity, transferring hexosyl groups [GO:0016758]	-	-	transferase activity, transferring hexosyl groups [GO:0016758]	GRAS family protein
TraesCS7B02G413300	-3.85985	0.000560549	Glycosyltransferase (EC 2.4.1.-)	GO:0016758	transferase activity, transferring hexosyl groups [GO:0016758]	-	-	transferase activity, transferring hexosyl groups [GO:0016758]	GRAS family protein
TraesCS6D02G021200	3.88252	2.21678e-14	Glycosyltransferase (EC 2.4.1.-)	GO:0016758	transferase activity, transferring hexosyl groups [GO:0016758]	-	-	transferase activity, transferring hexosyl groups [GO:0016758]	GRAS family protein
TraesCS5D02G260500	4.1319	0.0135956	Glycosyltransferase (EC 2.4.1.-)	GO:0016758	transferase activity, transferring hexosyl groups [GO:0016758]	-	-	transferase activity, transferring hexosyl groups [GO:0016758]	GRAS family protein
TraesCS2A02G073500	-4.27529	0.00932003	Glycosyltransferase (EC 2.4.1.-)	GO:0016758	transferase activity, transferring hexosyl groups [GO:0016758]	-	-	transferase activity, transferring hexosyl groups [GO:0016758]	GRAS family protein
TraesCS6B02G044800	4.27581	2.35243e-05	Protein kinase domain-containing protein	GO:0004674; GO:0005524	ATP binding [GO:0005524]; protein serine/threonine kinase activity [GO:0004674]	-	-	ATP binding [GO:0005524]; protein serine/threonine kinase activity [GO:0004674]	GRAS family protein
TraesCS1D02G031200	4.75812	0.0174543	GRAS domain-containing protein	-	-	-	-	-	GRAS family protein
TraesCS6A02G018000	5.22321	4.92275e-26	Glycosyltransferase (EC 2.4.1.-)	GO:0016758	transferase activity, transferring hexosyl groups [GO:0016758]	-	-	transferase activity, transferring hexosyl groups [GO:0016758]	GRAS family protein
TraesCS5A02G505900	5.30177	0.00269477	GRAS domain-containing protein	-	-	-	-	-	GRAS family protein
TraesCS4D02G343000	5.43634	6.55116e-09	Purple acid phosphatase (EC 3.1.3.2)	GO:0003993; GO:0046872	acid phosphatase activity [GO:0003993]; metal ion binding [GO:0046872]	-	-	acid phosphatase activity [GO:0003993]; metal ion binding [GO:0046872]	GRAS family protein
TraesCS4B02G348600	7.86883	4.52512e-24	Purple acid phosphatase (EC 3.1.3.2)	GO:0003993; GO:0046872	acid phosphatase activity [GO:0003993]; metal ion binding [GO:0046872]	-	-	acid phosphatase activity [GO:0003993]; metal ion binding [GO:0046872]	GRAS family protein
TraesCS3A02G225100	2.41976	3.32387e-05	Uncharacterized protein	GO:0005623; GO:0006873; GO:0008308; GO:0016021	cell [GO:0005623]; integral component of membrane [GO:0016021]; voltage-gated anion channel activity [GO:0008308]; cellular ion homeostasis [GO:0006873]	cellular ion homeostasis [GO:0006873]	cell [GO:0005623]; integral component of membrane [GO:0016021]	voltage-gated anion channel activity [GO:0008308]	GRF family protein
TraesCS3B02G254700	2.42586	0.00391518	Uncharacterized protein	GO:0005623; GO:0006873; GO:0008308; GO:0016021	cell [GO:0005623]; integral component of membrane [GO:0016021]; voltage-gated anion channel activity [GO:0008308]; cellular ion homeostasis [GO:0006873]	cellular ion homeostasis [GO:0006873]	cell [GO:0005623]; integral component of membrane [GO:0016021]	voltage-gated anion channel activity [GO:0008308]	GRF family protein
TraesCS3D02G228400	2.90931	0.0165411	Uncharacterized protein	GO:0005623; GO:0006873; GO:0008308; GO:0016021	cell [GO:0005623]; integral component of membrane [GO:0016021]; voltage-gated anion channel activity [GO:0008308]; cellular ion homeostasis [GO:0006873]	cellular ion homeostasis [GO:0006873]	cell [GO:0005623]; integral component of membrane [GO:0016021]	voltage-gated anion channel activity [GO:0008308]	GRF family protein
TraesCSU02G001600	3.56625	0.00199195	Uncharacterized protein	GO:0016021; GO:0055085	integral component of membrane [GO:0016021]; transmembrane transport [GO:0055085]	transmembrane transport [GO:0055085]	integral component of membrane [GO:0016021]	-	GRF family protein
TraesCS3B02G018300	-4.08996	0.0476115	Uncharacterized protein	GO:0016021; GO:0055085	integral component of membrane [GO:0016021]; transmembrane transport [GO:0055085]	transmembrane transport [GO:0055085]	integral component of membrane [GO:0016021]	-	GRF family protein
TraesCS2B02G194200	-2.03849	0.000295407	Sucrose synthase (EC 2.4.1.13)	GO:0005985; GO:0016157	sucrose synthase activity [GO:0016157]; sucrose metabolic process [GO:0005985]	sucrose metabolic process [GO:0005985]	-	sucrose synthase activity [GO:0016157]	HB-other family protein
TraesCS3B02G149400	2.05771	0.00024743	TPT domain-containing protein	GO:0016021; GO:0022857	integral component of membrane [GO:0016021]; transmembrane transporter activity [GO:0022857]	-	integral component of membrane [GO:0016021]	transmembrane transporter activity [GO:0022857]	HB-other family protein
TraesCS7D02G378100	-2.11589	0.00206668	Uncharacterized protein	-	-	-	-	-	HB-other family protein
TraesCS2A02G168200	-2.12524	0.000323541	Sucrose synthase (EC 2.4.1.13)	GO:0005985; GO:0016157	sucrose synthase activity [GO:0016157]; sucrose metabolic process [GO:0005985]	sucrose metabolic process [GO:0005985]	-	sucrose synthase activity [GO:0016157]	HB-other family protein
TraesCS1D02G308000	-2.15518	0.00721822	Uncharacterized protein	GO:0005509	calcium ion binding [GO:0005509]	-	-	calcium ion binding [GO:0005509]	HB-other family protein
TraesCS2D02G175600	-2.30955	0.000161341	Sucrose synthase (EC 2.4.1.13)	GO:0005985; GO:0016157	sucrose synthase activity [GO:0016157]; sucrose metabolic process [GO:0005985]	sucrose metabolic process [GO:0005985]	-	sucrose synthase activity [GO:0016157]	HB-other family protein
TraesCS3B02G322200	2.34961	8.30327e-09	Uncharacterized protein	GO:0016791; GO:0046872	metal ion binding [GO:0046872]; phosphatase activity [GO:0016791]	-	-	metal ion binding [GO:0046872]; phosphatase activity [GO:0016791]	HB-other family protein
TraesCS3B02G321800	2.51737	0.00657989	Uncharacterized protein	GO:0016791; GO:0046872	metal ion binding [GO:0046872]; phosphatase activity [GO:0016791]	-	-	metal ion binding [GO:0046872]; phosphatase activity [GO:0016791]	HB-other family protein
TraesCS3A02G287500	2.71463	4.79818e-12	Uncharacterized protein	GO:0016791; GO:0046872	metal ion binding [GO:0046872]; phosphatase activity [GO:0016791]	-	-	metal ion binding [GO:0046872]; phosphatase activity [GO:0016791]	HB-other family protein
TraesCS6D02G355900	-2.80548	0.0234519	PMD domain-containing protein	-	-	-	-	-	HB-other family protein
TraesCS3B02G322000	2.99544	5.57316e-13	Uncharacterized protein	GO:0016791; GO:0046872	metal ion binding [GO:0046872]; phosphatase activity [GO:0016791]	-	-	metal ion binding [GO:0046872]; phosphatase activity [GO:0016791]	HB-other family protein
TraesCS2B02G424300	-3.07255	0.0385174	Sucrose synthase (EC 2.4.1.13)	GO:0005985; GO:0016157	sucrose synthase activity [GO:0016157]; sucrose metabolic process [GO:0005985]	sucrose metabolic process [GO:0005985]	-	sucrose synthase activity [GO:0016157]	HB-other family protein
TraesCS5B02G059900	3.61133	1.52555e-05	Uncharacterized protein	GO:0005509	calcium ion binding [GO:0005509]	-	-	calcium ion binding [GO:0005509]	HB-other family protein
TraesCS2D02G276700	3.81223	0.0278743	PKS_ER domain-containing protein	GO:0016491	oxidoreductase activity [GO:0016491]	-	-	oxidoreductase activity [GO:0016491]	HB-other family protein
TraesCS4A02G398700	2.5236	5.49497e-05	Lipase_GDSL domain-containing protein	GO:0016788	hydrolase activity, acting on ester bonds [GO:0016788]	-	-	hydrolase activity, acting on ester bonds [GO:0016788]	HB-PHD family protein
TraesCS3D02G272600	2.68799	0.0134104	Phytocyanin domain-containing protein	GO:0009055	electron transfer activity [GO:0009055]	-	-	electron transfer activity [GO:0009055]	HB-PHD family protein
TraesCS4B02G339400	3.45013	2.81899e-06	Lipase_GDSL domain-containing protein	GO:0016788	hydrolase activity, acting on ester bonds [GO:0016788]	-	-	hydrolase activity, acting on ester bonds [GO:0016788]	HB-PHD family protein
TraesCS4B02G339300	4.2285	1.73117e-05	Lipase_GDSL domain-containing protein	GO:0016788	hydrolase activity, acting on ester bonds [GO:0016788]	-	-	hydrolase activity, acting on ester bonds [GO:0016788]	HB-PHD family protein
TraesCS7B02G467200	8.2089	1.19407e-27	Lipase_GDSL domain-containing protein	GO:0016788	hydrolase activity, acting on ester bonds [GO:0016788]	-	-	hydrolase activity, acting on ester bonds [GO:0016788]	HB-PHD family protein
TraesCS7B02G340400	-2.05616	0.0155124	PORR domain-containing protein	-	-	-	-	-	HD-ZIP family protein
TraesCS3D02G141500	-2.22117	0.00128861	Uncharacterized protein	GO:0003677; GO:0005634; GO:0008289	nucleus [GO:0005634]; DNA binding [GO:0003677]; lipid binding [GO:0008289]	-	nucleus [GO:0005634]	DNA binding [GO:0003677]; lipid binding [GO:0008289]	HD-ZIP family protein
TraesCS4A02G040600	-2.34267	0.0490579	Homeobox domain-containing protein	GO:0005634; GO:0006355; GO:0043565	nucleus [GO:0005634]; sequence-specific DNA binding [GO:0043565]; regulation of transcription, DNA-templated [GO:0006355]	regulation of transcription, DNA-templated [GO:0006355]	nucleus [GO:0005634]	sequence-specific DNA binding [GO:0043565]	HD-ZIP family protein
TraesCS6B02G470200	-2.52901	0.0373721	Protein kinase domain-containing protein	GO:0004674; GO:0005524	ATP binding [GO:0005524]; protein serine/threonine kinase activity [GO:0004674]	-	-	ATP binding [GO:0005524]; protein serine/threonine kinase activity [GO:0004674]	HD-ZIP family protein
TraesCS3B02G461800	-2.82352	0.000186261	Uncharacterized protein	GO:0005985; GO:0016157; GO:0046524	sucrose synthase activity [GO:0016157]; sucrose-phosphate synthase activity [GO:0046524]; sucrose metabolic process [GO:0005985]	sucrose metabolic process [GO:0005985]	-	sucrose-phosphate synthase activity [GO:0046524]; sucrose synthase activity [GO:0016157]	HD-ZIP family protein
TraesCS7A02G423800	-3.142	0.00536074	Homeobox domain-containing protein	GO:0003700; GO:0005634; GO:0043565	nucleus [GO:0005634]; DNA-binding transcription factor activity [GO:0003700]; sequence-specific DNA binding [GO:0043565]	-	nucleus [GO:0005634]	DNA-binding transcription factor activity [GO:0003700]; sequence-specific DNA binding [GO:0043565]	HD-ZIP family protein
TraesCS3D02G221800	-3.15985	0.015663	Homeobox domain-containing protein	GO:0003700; GO:0005634; GO:0043565	nucleus [GO:0005634]; DNA-binding transcription factor activity [GO:0003700]; sequence-specific DNA binding [GO:0043565]	-	nucleus [GO:0005634]	DNA-binding transcription factor activity [GO:0003700]; sequence-specific DNA binding [GO:0043565]	HD-ZIP family protein
TraesCS2A02G453200	-3.46067	0.0387084	RING-type domain-containing protein	GO:0016021	integral component of membrane [GO:0016021]	-	integral component of membrane [GO:0016021]	-	HD-ZIP family protein
TraesCS3D02G420300	-3.52534	0.000534873	Uncharacterized protein	GO:0005985; GO:0016157; GO:0046524	sucrose synthase activity [GO:0016157]; sucrose-phosphate synthase activity [GO:0046524]; sucrose metabolic process [GO:0005985]	sucrose metabolic process [GO:0005985]	-	sucrose-phosphate synthase activity [GO:0046524]; sucrose synthase activity [GO:0016157]	HD-ZIP family protein
TraesCS5A02G535600	3.89281	1.42917e-07	AAI domain-containing protein	-	-	-	-	-	HD-ZIP family protein
TraesCS4B02G263300	2.49129	9.43572e-10	SATase_N domain-containing protein	GO:0005737; GO:0006535; GO:0009001	cytoplasm [GO:0005737]; serine O-acetyltransferase activity [GO:0009001]; cysteine biosynthetic process from serine [GO:0006535]	cysteine biosynthetic process from serine [GO:0006535]	cytoplasm [GO:0005737]	serine O-acetyltransferase activity [GO:0009001]	HRT-like family protein
TraesCS4D02G263500	2.58806	2.03881e-10	SATase_N domain-containing protein	GO:0005737; GO:0006535; GO:0009001	cytoplasm [GO:0005737]; serine O-acetyltransferase activity [GO:0009001]; cysteine biosynthetic process from serine [GO:0006535]	cysteine biosynthetic process from serine [GO:0006535]	cytoplasm [GO:0005737]	serine O-acetyltransferase activity [GO:0009001]	HRT-like family protein
TraesCS7D02G491300	-2.10167	0.00647979	Patatin (EC 3.1.1.-)	GO:0016042; GO:0016787	hydrolase activity [GO:0016787]; lipid catabolic process [GO:0016042]	lipid catabolic process [GO:0016042]	-	hydrolase activity [GO:0016787]	HSF family protein
TraesCS7B02G116900	-2.25388	0.0140494	Glycosyltransferase (EC 2.4.1.-)	GO:0016758	transferase activity, transferring hexosyl groups [GO:0016758]	-	-	transferase activity, transferring hexosyl groups [GO:0016758]	HSF family protein
TraesCS5B02G287300	-2.33463	0.0191894	Uncharacterized protein	GO:0004497; GO:0005506; GO:0016705; GO:0020037	heme binding [GO:0020037]; iron ion binding [GO:0005506]; monooxygenase activity [GO:0004497]; oxidoreductase activity, acting on paired donors, with incorporation or reduction of molecular oxygen [GO:0016705]	-	-	heme binding [GO:0020037]; iron ion binding [GO:0005506]; monooxygenase activity [GO:0004497]; oxidoreductase activity, acting on paired donors, with incorporation or reduction of molecular oxygen [GO:0016705]	HSF family protein
TraesCS7D02G349400	2.38788	0.0110171	Uncharacterized protein	GO:0004497; GO:0005506; GO:0016021; GO:0016705; GO:0020037	integral component of membrane [GO:0016021]; heme binding [GO:0020037]; iron ion binding [GO:0005506]; monooxygenase activity [GO:0004497]; oxidoreductase activity, acting on paired donors, with incorporation or reduction of molecular oxygen [GO:0016705]	-	integral component of membrane [GO:0016021]	heme binding [GO:0020037]; iron ion binding [GO:0005506]; monooxygenase activity [GO:0004497]; oxidoreductase activity, acting on paired donors, with incorporation or reduction of molecular oxygen [GO:0016705]	HSF family protein
TraesCS7D02G081000	-2.54745	0.00390436	Uncharacterized protein	GO:0016758	transferase activity, transferring hexosyl groups [GO:0016758]	-	-	transferase activity, transferring hexosyl groups [GO:0016758]	HSF family protein
TraesCS5B02G251500	2.83316	0.00198477	Glycosyltransferase (EC 2.4.1.-)	GO:0016758	transferase activity, transferring hexosyl groups [GO:0016758]	-	-	transferase activity, transferring hexosyl groups [GO:0016758]	HSF family protein
TraesCS3D02G181700	-2.92149	0.0162333	Uncharacterized protein	-	-	-	-	-	HSF family protein
TraesCS6D02G080500	2.94527	0.0122821	Uncharacterized protein	GO:0005516	calmodulin binding [GO:0005516]	-	-	calmodulin binding [GO:0005516]	HSF family protein
TraesCS1A02G334700	2.94909	3.44464e-10	Uncharacterized protein	GO:0004497; GO:0005506; GO:0016705; GO:0020037	heme binding [GO:0020037]; iron ion binding [GO:0005506]; monooxygenase activity [GO:0004497]; oxidoreductase activity, acting on paired donors, with incorporation or reduction of molecular oxygen [GO:0016705]	-	-	heme binding [GO:0020037]; iron ion binding [GO:0005506]; monooxygenase activity [GO:0004497]; oxidoreductase activity, acting on paired donors, with incorporation or reduction of molecular oxygen [GO:0016705]	HSF family protein
TraesCS7D02G171200	-2.99795	0.00317324	Glycosyltransferase (EC 2.4.1.-)	GO:0016758	transferase activity, transferring hexosyl groups [GO:0016758]	-	-	transferase activity, transferring hexosyl groups [GO:0016758]	HSF family protein
TraesCS7B02G037600	-3.11607	0.00312676	Uncharacterized protein	GO:0004497; GO:0005506; GO:0016021; GO:0016705; GO:0020037	integral component of membrane [GO:0016021]; heme binding [GO:0020037]; iron ion binding [GO:0005506]; monooxygenase activity [GO:0004497]; oxidoreductase activity, acting on paired donors, with incorporation or reduction of molecular oxygen [GO:0016705]	-	integral component of membrane [GO:0016021]	heme binding [GO:0020037]; iron ion binding [GO:0005506]; monooxygenase activity [GO:0004497]; oxidoreductase activity, acting on paired donors, with incorporation or reduction of molecular oxygen [GO:0016705]	HSF family protein
TraesCS3B02G255600	3.2639	0.024702	Heat shock factor C1e	GO:0000978; GO:0003700; GO:0005634; GO:0034605; GO:0043565; GO:0061408	nucleus [GO:0005634]; DNA-binding transcription factor activity [GO:0003700]; RNA polymerase II proximal promoter sequence-specific DNA binding [GO:0000978]; sequence-specific DNA binding [GO:0043565]; cellular response to heat [GO:0034605]; positive regulation of transcription from RNA polymerase II promoter in response to heat stress [GO:0061408]	cellular response to heat [GO:0034605]; positive regulation of transcription from RNA polymerase II promoter in response to heat stress [GO:0061408]	nucleus [GO:0005634]	DNA-binding transcription factor activity [GO:0003700]; RNA polymerase II proximal promoter sequence-specific DNA binding [GO:0000978]; sequence-specific DNA binding [GO:0043565]	HSF family protein
TraesCS7B02G253300	3.53271	0.0421703	Uncharacterized protein	GO:0004497; GO:0005506; GO:0016705; GO:0020037	heme binding [GO:0020037]; iron ion binding [GO:0005506]; monooxygenase activity [GO:0004497]; oxidoreductase activity, acting on paired donors, with incorporation or reduction of molecular oxygen [GO:0016705]	-	-	heme binding [GO:0020037]; iron ion binding [GO:0005506]; monooxygenase activity [GO:0004497]; oxidoreductase activity, acting on paired donors, with incorporation or reduction of molecular oxygen [GO:0016705]	HSF family protein
TraesCSU02G247100	3.99459	8.77114e-06	Uncharacterized protein	GO:0004497; GO:0005506; GO:0016705; GO:0020037	heme binding [GO:0020037]; iron ion binding [GO:0005506]; monooxygenase activity [GO:0004497]; oxidoreductase activity, acting on paired donors, with incorporation or reduction of molecular oxygen [GO:0016705]	-	-	heme binding [GO:0020037]; iron ion binding [GO:0005506]; monooxygenase activity [GO:0004497]; oxidoreductase activity, acting on paired donors, with incorporation or reduction of molecular oxygen [GO:0016705]	HSF family protein
TraesCS1B02G347700	4.01965	1.27325e-08	Uncharacterized protein	GO:0004497; GO:0005506; GO:0016705; GO:0020037	heme binding [GO:0020037]; iron ion binding [GO:0005506]; monooxygenase activity [GO:0004497]; oxidoreductase activity, acting on paired donors, with incorporation or reduction of molecular oxygen [GO:0016705]	-	-	heme binding [GO:0020037]; iron ion binding [GO:0005506]; monooxygenase activity [GO:0004497]; oxidoreductase activity, acting on paired donors, with incorporation or reduction of molecular oxygen [GO:0016705]	HSF family protein
TraesCS1A02G435400	-4.44812	1.58949e-05	Uncharacterized protein	GO:0004497; GO:0005506; GO:0016021; GO:0016705; GO:0020037	integral component of membrane [GO:0016021]; heme binding [GO:0020037]; iron ion binding [GO:0005506]; monooxygenase activity [GO:0004497]; oxidoreductase activity, acting on paired donors, with incorporation or reduction of molecular oxygen [GO:0016705]	-	integral component of membrane [GO:0016021]	heme binding [GO:0020037]; iron ion binding [GO:0005506]; monooxygenase activity [GO:0004497]; oxidoreductase activity, acting on paired donors, with incorporation or reduction of molecular oxygen [GO:0016705]	HSF family protein
TraesCS5D02G014100	-4.46046	0.0413864	P450	GO:0005506; GO:0016021; GO:0016709; GO:0020037	integral component of membrane [GO:0016021]; heme binding [GO:0020037]; iron ion binding [GO:0005506]; oxidoreductase activity, acting on paired donors, with incorporation or reduction of molecular oxygen, NAD(P)H as one donor, and incorporation of one atom of oxygen [GO:0016709]	-	integral component of membrane [GO:0016021]	heme binding [GO:0020037]; iron ion binding [GO:0005506]; oxidoreductase activity, acting on paired donors, with incorporation or reduction of molecular oxygen, NAD(P)H as one donor, and incorporation of one atom of oxygen [GO:0016709]	HSF family protein
TraesCS4D02G125900	-2.25936	0.044247	MFS domain-containing protein	GO:0005887; GO:0055085	integral component of plasma membrane [GO:0005887]; transmembrane transport [GO:0055085]	transmembrane transport [GO:0055085]	integral component of plasma membrane [GO:0005887]	-	LBD family protein
TraesCS2B02G212400	2.33071	0.0265035	LOB domain-containing protein	-	-	-	-	-	LBD family protein
TraesCS1D02G151700	2.3684	0.0127392	MATH domain-containing protein	-	-	-	-	-	LBD family protein
TraesCS5D02G435600	-2.39537	0.0238781	Uncharacterized protein	-	-	-	-	-	LBD family protein
TraesCS5A02G222500	-2.4521	0.00364271	Cellulose synthase (EC 2.4.1.12)	GO:0005886; GO:0016021; GO:0016760; GO:0030244; GO:0046872; GO:0071555	integral component of membrane [GO:0016021]; plasma membrane [GO:0005886]; cellulose synthase (UDP-forming) activity [GO:0016760]; metal ion binding [GO:0046872]; cell wall organization [GO:0071555]; cellulose biosynthetic process [GO:0030244]	cellulose biosynthetic process [GO:0030244]; cell wall organization [GO:0071555]	integral component of membrane [GO:0016021]; plasma membrane [GO:0005886]	cellulose synthase (UDP-forming) activity [GO:0016760]; metal ion binding [GO:0046872]	LBD family protein
TraesCS5B02G542800	-2.46723	0.00640045	MFS domain-containing protein	GO:0005887; GO:0055085	integral component of plasma membrane [GO:0005887]; transmembrane transport [GO:0055085]	transmembrane transport [GO:0055085]	integral component of plasma membrane [GO:0005887]	-	LBD family protein
TraesCS4D02G077600	2.54764	0.00674043	LOB domain-containing protein	-	-	-	-	-	LBD family protein
TraesCSU02G016800	-2.56378	0.00498537	Uncharacterized protein	GO:0000226; GO:0008017	microtubule binding [GO:0008017]; microtubule cytoskeleton organization [GO:0000226]	microtubule cytoskeleton organization [GO:0000226]	-	microtubule binding [GO:0008017]	LBD family protein
TraesCS2D02G024300	-2.82423	0.00835677	Protein kinase domain-containing protein	GO:0004672; GO:0005524; GO:0016021	integral component of membrane [GO:0016021]; ATP binding [GO:0005524]; protein kinase activity [GO:0004672]	-	integral component of membrane [GO:0016021]	ATP binding [GO:0005524]; protein kinase activity [GO:0004672]	LBD family protein
TraesCS5D02G073200	-2.84946	3.28559e-05	Uncharacterized protein	-	-	-	-	-	LBD family protein
TraesCS5B02G070400	-2.881	0.000566184	Uncharacterized protein	-	-	-	-	-	LBD family protein
TraesCS5A02G500300	-3.59473	0.0033341	MFS domain-containing protein	GO:0005887; GO:0055085	integral component of plasma membrane [GO:0005887]; transmembrane transport [GO:0055085]	transmembrane transport [GO:0055085]	integral component of plasma membrane [GO:0005887]	-	LBD family protein
TraesCS7D02G555000	-3.82708	0.0342312	Uncharacterized protein	GO:0016021; GO:0016760; GO:0030244; GO:0071555	integral component of membrane [GO:0016021]; cellulose synthase (UDP-forming) activity [GO:0016760]; cell wall organization [GO:0071555]; cellulose biosynthetic process [GO:0030244]	cellulose biosynthetic process [GO:0030244]; cell wall organization [GO:0071555]	integral component of membrane [GO:0016021]	cellulose synthase (UDP-forming) activity [GO:0016760]	LBD family protein
TraesCS4A02G043400	2.01767	5.69997e-06	STAS domain-containing protein	GO:0008271; GO:0016021	integral component of membrane [GO:0016021]; secondary active sulfate transmembrane transporter activity [GO:0008271]	-	integral component of membrane [GO:0016021]	secondary active sulfate transmembrane transporter activity [GO:0008271]	MIKC_MADS family protein
TraesCS7A02G187200	-2.05912	0.0313191	Hexosyltransferase (EC 2.4.1.-)	GO:0000139; GO:0045489; GO:0047262; GO:0071555	Golgi membrane [GO:0000139]; polygalacturonate 4-alpha-galacturonosyltransferase activity [GO:0047262]; cell wall organization [GO:0071555]; pectin biosynthetic process [GO:0045489]	cell wall organization [GO:0071555]; pectin biosynthetic process [GO:0045489]	Golgi membrane [GO:0000139]	polygalacturonate 4-alpha-galacturonosyltransferase activity [GO:0047262]	MIKC_MADS family protein
TraesCS5B02G396700	-2.10308	0.000528182	Uncharacterized protein	GO:0000977; GO:0003700; GO:0005634; GO:0045944; GO:0046983	nucleus [GO:0005634]; DNA-binding transcription factor activity [GO:0003700]; protein dimerization activity [GO:0046983]; RNA polymerase II regulatory region sequence-specific DNA binding [GO:0000977]; positive regulation of transcription by RNA polymerase II [GO:0045944]	positive regulation of transcription by RNA polymerase II [GO:0045944]	nucleus [GO:0005634]	DNA-binding transcription factor activity [GO:0003700]; protein dimerization activity [GO:0046983]; RNA polymerase II regulatory region sequence-specific DNA binding [GO:0000977]	MIKC_MADS family protein
TraesCS5A02G391800	2.12351	8.37943e-06	AGLG1	GO:0000977; GO:0003700; GO:0005634; GO:0007275; GO:0008134; GO:0043565; GO:0044212; GO:0045944; GO:0046983; GO:0048481	nucleus [GO:0005634]; DNA-binding transcription factor activity [GO:0003700]; protein dimerization activity [GO:0046983]; RNA polymerase II regulatory region sequence-specific DNA binding [GO:0000977]; sequence-specific DNA binding [GO:0043565]; transcription factor binding [GO:0008134]; transcription regulatory region DNA binding [GO:0044212]; multicellular organism development [GO:0007275]; pla…	multicellular organism development [GO:0007275]; plant ovule development [GO:0048481]; positive regulation of transcription by RNA polymerase II [GO:0045944]	nucleus [GO:0005634]	DNA-binding transcription factor activity [GO:0003700]; protein dimerization activity [GO:0046983]; RNA polymerase II regulatory region sequence-specific DNA binding [GO:0000977]; sequence-specific DNA binding [GO:0043565]; transcription factor binding [GO:0008134]; transcription regulatory region DNA binding [GO:0044212]	MIKC_MADS family protein
TraesCS7A02G319400	-2.29306	0.000457512	Uncharacterized protein	GO:0000977; GO:0003700; GO:0005634; GO:0045944; GO:0046983	nucleus [GO:0005634]; DNA-binding transcription factor activity [GO:0003700]; protein dimerization activity [GO:0046983]; RNA polymerase II regulatory region sequence-specific DNA binding [GO:0000977]; positive regulation of transcription by RNA polymerase II [GO:0045944]	positive regulation of transcription by RNA polymerase II [GO:0045944]	nucleus [GO:0005634]	DNA-binding transcription factor activity [GO:0003700]; protein dimerization activity [GO:0046983]; RNA polymerase II regulatory region sequence-specific DNA binding [GO:0000977]	MIKC_MADS family protein
TraesCS4B02G263900	2.3952	8.99656e-05	STAS domain-containing protein	GO:0008271; GO:0016021	integral component of membrane [GO:0016021]; secondary active sulfate transmembrane transporter activity [GO:0008271]	-	integral component of membrane [GO:0016021]	secondary active sulfate transmembrane transporter activity [GO:0008271]	MIKC_MADS family protein
TraesCS7B02G220200	-2.43777	0.000756941	Uncharacterized protein	GO:0000977; GO:0003700; GO:0005634; GO:0045944; GO:0046983	nucleus [GO:0005634]; DNA-binding transcription factor activity [GO:0003700]; protein dimerization activity [GO:0046983]; RNA polymerase II regulatory region sequence-specific DNA binding [GO:0000977]; positive regulation of transcription by RNA polymerase II [GO:0045944]	positive regulation of transcription by RNA polymerase II [GO:0045944]	nucleus [GO:0005634]	DNA-binding transcription factor activity [GO:0003700]; protein dimerization activity [GO:0046983]; RNA polymerase II regulatory region sequence-specific DNA binding [GO:0000977]	MIKC_MADS family protein
TraesCS7D02G315900	-2.8843	2.01418e-05	Uncharacterized protein	GO:0000977; GO:0003700; GO:0005634; GO:0045944; GO:0046983	nucleus [GO:0005634]; DNA-binding transcription factor activity [GO:0003700]; protein dimerization activity [GO:0046983]; RNA polymerase II regulatory region sequence-specific DNA binding [GO:0000977]; positive regulation of transcription by RNA polymerase II [GO:0045944]	positive regulation of transcription by RNA polymerase II [GO:0045944]	nucleus [GO:0005634]	DNA-binding transcription factor activity [GO:0003700]; protein dimerization activity [GO:0046983]; RNA polymerase II regulatory region sequence-specific DNA binding [GO:0000977]	MIKC_MADS family protein
TraesCS6A02G259000	3.58214	0.0408818	Uncharacterized protein	GO:0000977; GO:0003700; GO:0005634; GO:0045944; GO:0046983	nucleus [GO:0005634]; DNA-binding transcription factor activity [GO:0003700]; protein dimerization activity [GO:0046983]; RNA polymerase II regulatory region sequence-specific DNA binding [GO:0000977]; positive regulation of transcription by RNA polymerase II [GO:0045944]	positive regulation of transcription by RNA polymerase II [GO:0045944]	nucleus [GO:0005634]	DNA-binding transcription factor activity [GO:0003700]; protein dimerization activity [GO:0046983]; RNA polymerase II regulatory region sequence-specific DNA binding [GO:0000977]	MIKC_MADS family protein
TraesCS4A02G078700	3.80079	0.0281599	K-box domain-containing protein	GO:0003700; GO:0005634	nucleus [GO:0005634]; DNA-binding transcription factor activity [GO:0003700]	-	nucleus [GO:0005634]	DNA-binding transcription factor activity [GO:0003700]	MIKC_MADS family protein
TraesCS3D02G090300	-4.86245	0.0059847	Uncharacterized protein	GO:0003677; GO:0003700; GO:0005634; GO:0046983	nucleus [GO:0005634]; DNA binding [GO:0003677]; DNA-binding transcription factor activity [GO:0003700]; protein dimerization activity [GO:0046983]	-	nucleus [GO:0005634]	DNA binding [GO:0003677]; DNA-binding transcription factor activity [GO:0003700]; protein dimerization activity [GO:0046983]	MIKC_MADS family protein
TraesCS3A02G420000	-2.05701	0.0462891	Uncharacterized protein	-	-	-	-	-	M-type_MADS family protein
TraesCS2A02G515500	2.06757	1.42363e-06	Uncharacterized protein	GO:0016021	integral component of membrane [GO:0016021]	-	integral component of membrane [GO:0016021]	-	M-type_MADS family protein
TraesCS4A02G078900	-2.1433	7.60823e-06	Uncharacterized protein	GO:0007010; GO:0008017	microtubule binding [GO:0008017]; cytoskeleton organization [GO:0007010]	cytoskeleton organization [GO:0007010]	-	microtubule binding [GO:0008017]	M-type_MADS family protein
TraesCS3D02G127300	2.15872	3.49174e-07	Uncharacterized protein	GO:0005452; GO:0016021	integral component of membrane [GO:0016021]; inorganic anion exchanger activity [GO:0005452]	-	integral component of membrane [GO:0016021]	inorganic anion exchanger activity [GO:0005452]	M-type_MADS family protein
TraesCS3A02G333000	-2.31408	0.00233617	Uncharacterized protein	GO:0005634	nucleus [GO:0005634]	-	nucleus [GO:0005634]	-	M-type_MADS family protein
TraesCS4B02G245400	-2.34151	1.70368e-08	Uncharacterized protein	GO:0007010; GO:0008017	microtubule binding [GO:0008017]; cytoskeleton organization [GO:0007010]	cytoskeleton organization [GO:0007010]	-	microtubule binding [GO:0008017]	M-type_MADS family protein
TraesCS7A02G413600	-2.46963	0.0104376	DYW_deaminase domain-containing protein	GO:0008270	zinc ion binding [GO:0008270]	-	-	zinc ion binding [GO:0008270]	M-type_MADS family protein
TraesCSU02G006000	-2.69079	0.0426827	IPPc domain-containing protein	GO:0016787; GO:0046856	hydrolase activity [GO:0016787]; phosphatidylinositol dephosphorylation [GO:0046856]	phosphatidylinositol dephosphorylation [GO:0046856]	-	hydrolase activity [GO:0016787]	M-type_MADS family protein
TraesCS2B02G489800	-2.7739	0.0467223	Peroxidase (EC 1.11.1.7)	GO:0004601; GO:0005576; GO:0006979; GO:0020037; GO:0042744; GO:0046872	extracellular region [GO:0005576]; heme binding [GO:0020037]; metal ion binding [GO:0046872]; peroxidase activity [GO:0004601]; hydrogen peroxide catabolic process [GO:0042744]; response to oxidative stress [GO:0006979]	hydrogen peroxide catabolic process [GO:0042744]; response to oxidative stress [GO:0006979]	extracellular region [GO:0005576]	heme binding [GO:0020037]; metal ion binding [GO:0046872]; peroxidase activity [GO:0004601]	M-type_MADS family protein
TraesCS3A02G258400	-2.86806	3.96774e-11	Uncharacterized protein	GO:0005524; GO:0016021; GO:0016887; GO:0042626	integral component of membrane [GO:0016021]; ATP binding [GO:0005524]; ATPase activity [GO:0016887]; ATPase-coupled transmembrane transporter activity [GO:0042626]	-	integral component of membrane [GO:0016021]	ATPase activity [GO:0016887]; ATPase-coupled transmembrane transporter activity [GO:0042626]; ATP binding [GO:0005524]	M-type_MADS family protein
TraesCS4A02G053200	-2.94395	0.0298976	G-patch domain-containing protein	GO:0003676	nucleic acid binding [GO:0003676]	-	-	nucleic acid binding [GO:0003676]	M-type_MADS family protein
TraesCS3A02G192100	-3.46337	0.0386166	Uncharacterized protein	GO:0005634	nucleus [GO:0005634]	-	nucleus [GO:0005634]	-	M-type_MADS family protein
TraesCS3D02G258300	-3.46809	1.37897e-15	Uncharacterized protein	GO:0005524; GO:0016021; GO:0016887; GO:0042626	integral component of membrane [GO:0016021]; ATP binding [GO:0005524]; ATPase activity [GO:0016887]; ATPase-coupled transmembrane transporter activity [GO:0042626]	-	integral component of membrane [GO:0016021]	ATPase activity [GO:0016887]; ATPase-coupled transmembrane transporter activity [GO:0042626]; ATP binding [GO:0005524]	M-type_MADS family protein
TraesCS3B02G291100	-3.54254	5.24919e-14	Uncharacterized protein	GO:0005524; GO:0016021; GO:0016887; GO:0042626	integral component of membrane [GO:0016021]; ATP binding [GO:0005524]; ATPase activity [GO:0016887]; ATPase-coupled transmembrane transporter activity [GO:0042626]	-	integral component of membrane [GO:0016021]	ATPase activity [GO:0016887]; ATPase-coupled transmembrane transporter activity [GO:0042626]; ATP binding [GO:0005524]	M-type_MADS family protein
TraesCS4A02G344700	-3.62937	0.0256752	LRRNT_2 domain-containing protein	-	-	-	-	-	M-type_MADS family protein
TraesCS5D02G401700	-4.80292	1.96295e-09	MIKC-type MADS-box transcription factor WM19B	GO:0000977; GO:0003700; GO:0005634; GO:0007275; GO:0008134; GO:0043565; GO:0044212; GO:0045944; GO:0046983; GO:0048481	nucleus [GO:0005634]; DNA-binding transcription factor activity [GO:0003700]; protein dimerization activity [GO:0046983]; RNA polymerase II regulatory region sequence-specific DNA binding [GO:0000977]; sequence-specific DNA binding [GO:0043565]; transcription factor binding [GO:0008134]; transcription regulatory region DNA binding [GO:0044212]; multicellular organism development [GO:0007275]; pla…	multicellular organism development [GO:0007275]; plant ovule development [GO:0048481]; positive regulation of transcription by RNA polymerase II [GO:0045944]	nucleus [GO:0005634]	DNA-binding transcription factor activity [GO:0003700]; protein dimerization activity [GO:0046983]; RNA polymerase II regulatory region sequence-specific DNA binding [GO:0000977]; sequence-specific DNA binding [GO:0043565]; transcription factor binding [GO:0008134]; transcription regulatory region DNA binding [GO:0044212]	M-type_MADS family protein
TraesCS6A02G063500	-6.15861	1.52737e-05	Uncharacterized protein	-	-	-	-	-	M-type_MADS family protein
TraesCS4D02G326900	6.89331	1.38255e-38	Uncharacterized protein	GO:0005452; GO:0016021	integral component of membrane [GO:0016021]; inorganic anion exchanger activity [GO:0005452]	-	integral component of membrane [GO:0016021]	inorganic anion exchanger activity [GO:0005452]	M-type_MADS family protein
TraesCS5A02G501500	8.05391	6.3519e-58	Uncharacterized protein	GO:0005452; GO:0016021	integral component of membrane [GO:0016021]; inorganic anion exchanger activity [GO:0005452]	-	integral component of membrane [GO:0016021]	inorganic anion exchanger activity [GO:0005452]	M-type_MADS family protein
TraesCS1B02G293300	2.00553	0.0282448	Uncharacterized protein	GO:0003677; GO:0005634	nucleus [GO:0005634]; DNA binding [GO:0003677]	-	nucleus [GO:0005634]	DNA binding [GO:0003677]	MYB family protein
TraesCS7A02G411700	-2.01312	0.00940066	Uncharacterized protein	GO:0004497; GO:0005506; GO:0016021; GO:0016705; GO:0020037	integral component of membrane [GO:0016021]; heme binding [GO:0020037]; iron ion binding [GO:0005506]; monooxygenase activity [GO:0004497]; oxidoreductase activity, acting on paired donors, with incorporation or reduction of molecular oxygen [GO:0016705]	-	integral component of membrane [GO:0016021]	heme binding [GO:0020037]; iron ion binding [GO:0005506]; monooxygenase activity [GO:0004497]; oxidoreductase activity, acting on paired donors, with incorporation or reduction of molecular oxygen [GO:0016705]	MYB family protein
TraesCS7A02G271100	-2.09154	0.0463591	Abhydrolase_3 domain-containing protein	GO:0016787	hydrolase activity [GO:0016787]	-	-	hydrolase activity [GO:0016787]	MYB family protein
TraesCS2A02G348600	-2.10502	0.00554733	Aa_trans domain-containing protein	GO:0016021	integral component of membrane [GO:0016021]	-	integral component of membrane [GO:0016021]	-	MYB family protein
TraesCS2A02G415800	-2.12407	0.00510601	Beta_elim_lyase domain-containing protein	GO:0006520; GO:0016829	lyase activity [GO:0016829]; cellular amino acid metabolic process [GO:0006520]	cellular amino acid metabolic process [GO:0006520]	-	lyase activity [GO:0016829]	MYB family protein
TraesCS7D02G035600	2.13488	4.32829e-06	Uncharacterized protein	GO:0003993	acid phosphatase activity [GO:0003993]	-	-	acid phosphatase activity [GO:0003993]	MYB family protein
TraesCS6A02G285300	-2.20854	0.0198838	Aa_trans domain-containing protein	GO:0016021	integral component of membrane [GO:0016021]	-	integral component of membrane [GO:0016021]	-	MYB family protein
TraesCS7A02G082500	2.29789	0.000528329	Uncharacterized protein	GO:0003993	acid phosphatase activity [GO:0003993]	-	-	acid phosphatase activity [GO:0003993]	MYB family protein
TraesCS4D02G319700	-2.48975	0.00954593	R2R3 Myb transcription factor	GO:0003677; GO:0005634	nucleus [GO:0005634]; DNA binding [GO:0003677]	-	nucleus [GO:0005634]	DNA binding [GO:0003677]	MYB family protein
TraesCS2B02G577100	2.50519	0.000170303	Uncharacterized protein	GO:0004497; GO:0005506; GO:0016705; GO:0020037	heme binding [GO:0020037]; iron ion binding [GO:0005506]; monooxygenase activity [GO:0004497]; oxidoreductase activity, acting on paired donors, with incorporation or reduction of molecular oxygen [GO:0016705]	-	-	heme binding [GO:0020037]; iron ion binding [GO:0005506]; monooxygenase activity [GO:0004497]; oxidoreductase activity, acting on paired donors, with incorporation or reduction of molecular oxygen [GO:0016705]	MYB family protein
TraesCS6A02G009300	-2.57302	0.00180667	Uncharacterized protein	-	-	-	-	-	MYB family protein
TraesCS3D02G265100	-2.58694	0.00182537	Uncharacterized protein	GO:0003677; GO:0005634	nucleus [GO:0005634]; DNA binding [GO:0003677]	-	nucleus [GO:0005634]	DNA binding [GO:0003677]	MYB family protein
TraesCSU02G209300	2.67725	5.20796e-12	Uncharacterized protein	GO:0003993	acid phosphatase activity [GO:0003993]	-	-	acid phosphatase activity [GO:0003993]	MYB family protein
TraesCS2A02G546600	2.69105	0.00116774	Uncharacterized protein	GO:0004497; GO:0005506; GO:0016021; GO:0016705; GO:0020037	integral component of membrane [GO:0016021]; heme binding [GO:0020037]; iron ion binding [GO:0005506]; monooxygenase activity [GO:0004497]; oxidoreductase activity, acting on paired donors, with incorporation or reduction of molecular oxygen [GO:0016705]	-	integral component of membrane [GO:0016021]	heme binding [GO:0020037]; iron ion binding [GO:0005506]; monooxygenase activity [GO:0004497]; oxidoreductase activity, acting on paired donors, with incorporation or reduction of molecular oxygen [GO:0016705]	MYB family protein
TraesCSU02G209500	2.71968	1.08606e-10	Uncharacterized protein	-	-	-	-	-	MYB family protein
TraesCS4A02G429700	-2.7365	0.00388448	Laccase (EC 1.10.3.2) (Benzenediol:oxygen oxidoreductase) (Diphenol oxidase) (Urishiol oxidase)	GO:0005507; GO:0016021; GO:0046274; GO:0048046; GO:0052716	apoplast [GO:0048046]; integral component of membrane [GO:0016021]; copper ion binding [GO:0005507]; hydroquinone:oxygen oxidoreductase activity [GO:0052716]; lignin catabolic process [GO:0046274]	lignin catabolic process [GO:0046274]	apoplast [GO:0048046]; integral component of membrane [GO:0016021]	copper ion binding [GO:0005507]; hydroquinone:oxygen oxidoreductase activity [GO:0052716]	MYB family protein
TraesCS2D02G096000	-2.83492	0.0162761	Uncharacterized protein	GO:0003677	DNA binding [GO:0003677]	-	-	DNA binding [GO:0003677]	MYB family protein
TraesCSU02G209400	2.86539	2.38665e-11	Uncharacterized protein	-	-	-	-	-	MYB family protein
TraesCS2B02G057100	-2.91436	0.00579394	Uncharacterized protein	GO:0004497; GO:0005506; GO:0016021; GO:0016705; GO:0020037	integral component of membrane [GO:0016021]; heme binding [GO:0020037]; iron ion binding [GO:0005506]; monooxygenase activity [GO:0004497]; oxidoreductase activity, acting on paired donors, with incorporation or reduction of molecular oxygen [GO:0016705]	-	integral component of membrane [GO:0016021]	heme binding [GO:0020037]; iron ion binding [GO:0005506]; monooxygenase activity [GO:0004497]; oxidoreductase activity, acting on paired donors, with incorporation or reduction of molecular oxygen [GO:0016705]	MYB family protein
TraesCSU02G092300	2.91879	1.9213e-12	Uncharacterized protein	GO:0003993	acid phosphatase activity [GO:0003993]	-	-	acid phosphatase activity [GO:0003993]	MYB family protein
TraesCS1A02G365900	-3.23251	0.00267331	Uncharacterized protein	GO:0003677; GO:0005634	nucleus [GO:0005634]; DNA binding [GO:0003677]	-	nucleus [GO:0005634]	DNA binding [GO:0003677]	MYB family protein
TraesCS3A02G452400	3.52765	0.0426473	Laccase (EC 1.10.3.2) (Benzenediol:oxygen oxidoreductase) (Diphenol oxidase) (Urishiol oxidase)	GO:0005507; GO:0046274; GO:0048046; GO:0052716	apoplast [GO:0048046]; copper ion binding [GO:0005507]; hydroquinone:oxygen oxidoreductase activity [GO:0052716]; lignin catabolic process [GO:0046274]	lignin catabolic process [GO:0046274]	apoplast [GO:0048046]	copper ion binding [GO:0005507]; hydroquinone:oxygen oxidoreductase activity [GO:0052716]	MYB family protein
TraesCS4A02G308600	-3.60423	0.000131136	Uncharacterized protein	GO:0004497; GO:0005506; GO:0016705; GO:0020037	heme binding [GO:0020037]; iron ion binding [GO:0005506]; monooxygenase activity [GO:0004497]; oxidoreductase activity, acting on paired donors, with incorporation or reduction of molecular oxygen [GO:0016705]	-	-	heme binding [GO:0020037]; iron ion binding [GO:0005506]; monooxygenase activity [GO:0004497]; oxidoreductase activity, acting on paired donors, with incorporation or reduction of molecular oxygen [GO:0016705]	MYB family protein
TraesCS4A02G431300	3.67507	5.20083e-19	Uncharacterized protein	GO:0003993	acid phosphatase activity [GO:0003993]	-	-	acid phosphatase activity [GO:0003993]	MYB family protein
TraesCS4A02G431200	-4.15152	0.0411736	Uncharacterized protein	GO:0003993	acid phosphatase activity [GO:0003993]	-	-	acid phosphatase activity [GO:0003993]	MYB family protein
TraesCS7D02G373400	-4.4056	0.0225131	Uncharacterized protein	GO:0003677; GO:0005634	nucleus [GO:0005634]; DNA binding [GO:0003677]	-	nucleus [GO:0005634]	DNA binding [GO:0003677]	MYB family protein
TraesCS7D02G095700	4.97974	0.000269607	Uncharacterized protein	GO:0004497; GO:0005506; GO:0016705; GO:0020037	heme binding [GO:0020037]; iron ion binding [GO:0005506]; monooxygenase activity [GO:0004497]; oxidoreductase activity, acting on paired donors, with incorporation or reduction of molecular oxygen [GO:0016705]	-	-	heme binding [GO:0020037]; iron ion binding [GO:0005506]; monooxygenase activity [GO:0004497]; oxidoreductase activity, acting on paired donors, with incorporation or reduction of molecular oxygen [GO:0016705]	MYB family protein
TraesCS7B02G238200	-6.85301	1.61266e-13	Peroxidase (EC 1.11.1.7)	GO:0004601; GO:0005576; GO:0006979; GO:0016021; GO:0020037; GO:0042744; GO:0046872	extracellular region [GO:0005576]; integral component of membrane [GO:0016021]; heme binding [GO:0020037]; metal ion binding [GO:0046872]; peroxidase activity [GO:0004601]; hydrogen peroxide catabolic process [GO:0042744]; response to oxidative stress [GO:0006979]	hydrogen peroxide catabolic process [GO:0042744]; response to oxidative stress [GO:0006979]	extracellular region [GO:0005576]; integral component of membrane [GO:0016021]	heme binding [GO:0020037]; metal ion binding [GO:0046872]; peroxidase activity [GO:0004601]	MYB family protein
TraesCS1B02G435400	-2.07733	0.0148163	Myb-like domain-containing protein	GO:0003677	DNA binding [GO:0003677]	-	-	DNA binding [GO:0003677]	MYB_related family protein
TraesCS5D02G358000	-2.10511	0.0182701	Receptor-like serine/threonine-protein kinase (EC 2.7.11.1)	GO:0004674; GO:0005524; GO:0016021; GO:0048544	integral component of membrane [GO:0016021]; ATP binding [GO:0005524]; protein serine/threonine kinase activity [GO:0004674]; recognition of pollen [GO:0048544]	recognition of pollen [GO:0048544]	integral component of membrane [GO:0016021]	ATP binding [GO:0005524]; protein serine/threonine kinase activity [GO:0004674]	MYB_related family protein
TraesCS1A02G427300	-2.12416	2.81144e-05	LRRNT_2 domain-containing protein	GO:0016021	integral component of membrane [GO:0016021]	-	integral component of membrane [GO:0016021]	-	MYB_related family protein
TraesCS6D02G248600	-2.19493	0.00964519	Uncharacterized protein	-	-	-	-	-	MYB_related family protein
TraesCSU02G115900	-2.19897	0.00327896	Uncharacterized protein	-	-	-	-	-	MYB_related family protein
TraesCS6D02G253300	2.20727	3.99365e-05	SANT domain-containing protein	GO:0003677; GO:0005634	nucleus [GO:0005634]; DNA binding [GO:0003677]	-	nucleus [GO:0005634]	DNA binding [GO:0003677]	MYB_related family protein
TraesCS6B02G092000	2.21	6.03246e-09	Uncharacterized protein	GO:0000287; GO:0010333	magnesium ion binding [GO:0000287]; terpene synthase activity [GO:0010333]	-	-	magnesium ion binding [GO:0000287]; terpene synthase activity [GO:0010333]	MYB_related family protein
TraesCS2B02G388200	-2.21265	0.00801457	Uncharacterized protein	-	-	-	-	-	MYB_related family protein
TraesCS5D02G410500	-2.21575	0.00415575	Peroxidase (EC 1.11.1.7)	GO:0004601; GO:0005576; GO:0006979; GO:0020037; GO:0042744; GO:0046872	extracellular region [GO:0005576]; heme binding [GO:0020037]; metal ion binding [GO:0046872]; peroxidase activity [GO:0004601]; hydrogen peroxide catabolic process [GO:0042744]; response to oxidative stress [GO:0006979]	hydrogen peroxide catabolic process [GO:0042744]; response to oxidative stress [GO:0006979]	extracellular region [GO:0005576]	heme binding [GO:0020037]; metal ion binding [GO:0046872]; peroxidase activity [GO:0004601]	MYB_related family protein
TraesCS1D02G147900	-2.2743	5.74724e-08	Uncharacterized protein	GO:0005506; GO:0008610; GO:0016021; GO:0016491	integral component of membrane [GO:0016021]; iron ion binding [GO:0005506]; oxidoreductase activity [GO:0016491]; lipid biosynthetic process [GO:0008610]	lipid biosynthetic process [GO:0008610]	integral component of membrane [GO:0016021]	iron ion binding [GO:0005506]; oxidoreductase activity [GO:0016491]	MYB_related family protein
TraesCS3A02G275600	-2.2925	0.0127456	Malic enzyme	GO:0004471; GO:0046872; GO:0051287	malate dehydrogenase (decarboxylating) (NAD+) activity [GO:0004471]; metal ion binding [GO:0046872]; NAD binding [GO:0051287]	-	-	malate dehydrogenase (decarboxylating) (NAD+) activity [GO:0004471]; metal ion binding [GO:0046872]; NAD binding [GO:0051287]	MYB_related family protein
TraesCS6B02G205900	2.3307	0.000134992	Uncharacterized protein	GO:0005524; GO:0016021; GO:0016887	integral component of membrane [GO:0016021]; ATP binding [GO:0005524]; ATPase activity [GO:0016887]	-	integral component of membrane [GO:0016021]	ATPase activity [GO:0016887]; ATP binding [GO:0005524]	MYB_related family protein
TraesCS1D02G412800	-2.33686	0.00118686	SANT domain-containing protein	GO:0003677	DNA binding [GO:0003677]	-	-	DNA binding [GO:0003677]	MYB_related family protein
TraesCS1D02G021700	2.34568	0.00112635	Uncharacterized protein	GO:0003677; GO:0005634	nucleus [GO:0005634]; DNA binding [GO:0003677]	-	nucleus [GO:0005634]	DNA binding [GO:0003677]	MYB_related family protein
TraesCS5A02G158600	-2.35331	0.0124825	ABC transporter domain-containing protein	GO:0005524; GO:0016021; GO:0016887	integral component of membrane [GO:0016021]; ATP binding [GO:0005524]; ATPase activity [GO:0016887]	-	integral component of membrane [GO:0016021]	ATPase activity [GO:0016887]; ATP binding [GO:0005524]	MYB_related family protein
TraesCS4B02G235400	-2.4296	3.79646e-06	Branched-chain-amino-acid aminotransferase (EC 2.6.1.42)	GO:0009082; GO:0052654; GO:0052655; GO:0052656	L-isoleucine transaminase activity [GO:0052656]; L-leucine transaminase activity [GO:0052654]; L-valine transaminase activity [GO:0052655]; branched-chain amino acid biosynthetic process [GO:0009082]	branched-chain amino acid biosynthetic process [GO:0009082]	-	L-isoleucine transaminase activity [GO:0052656]; L-leucine transaminase activity [GO:0052654]; L-valine transaminase activity [GO:0052655]	MYB_related family protein
TraesCS5B02G277800	-2.43049	2.86141e-05	SANT domain-containing protein	GO:0003677	DNA binding [GO:0003677]	-	-	DNA binding [GO:0003677]	MYB_related family protein
TraesCS3B02G513100	2.45412	0.0132091	Uncharacterized protein	GO:0008168	methyltransferase activity [GO:0008168]	-	-	methyltransferase activity [GO:0008168]	MYB_related family protein
TraesCS2D02G256000	-2.47323	0.00128797	Aa_trans domain-containing protein	GO:0016021	integral component of membrane [GO:0016021]	-	integral component of membrane [GO:0016021]	-	MYB_related family protein
TraesCS3D02G305400	2.48181	0.00699167	PEROXIDASE_4 domain-containing protein	GO:0004601; GO:0006979; GO:0020037	heme binding [GO:0020037]; peroxidase activity [GO:0004601]; response to oxidative stress [GO:0006979]	response to oxidative stress [GO:0006979]	-	heme binding [GO:0020037]; peroxidase activity [GO:0004601]	MYB_related family protein
TraesCS2A02G147800	-2.49013	0.0028762	Peroxidase (EC 1.11.1.7)	GO:0004601; GO:0005576; GO:0006979; GO:0020037; GO:0042744; GO:0046872	extracellular region [GO:0005576]; heme binding [GO:0020037]; metal ion binding [GO:0046872]; peroxidase activity [GO:0004601]; hydrogen peroxide catabolic process [GO:0042744]; response to oxidative stress [GO:0006979]	hydrogen peroxide catabolic process [GO:0042744]; response to oxidative stress [GO:0006979]	extracellular region [GO:0005576]	heme binding [GO:0020037]; metal ion binding [GO:0046872]; peroxidase activity [GO:0004601]	MYB_related family protein
TraesCS2A02G093800	2.50383	0.0267688	Uncharacterized protein	-	-	-	-	-	MYB_related family protein
TraesCS3A02G072200	-2.54661	0.0416113	LRRNT_2 domain-containing protein	-	-	-	-	-	MYB_related family protein
TraesCS6D02G166100	2.54667	2.03277e-05	Uncharacterized protein	GO:0005524; GO:0016021; GO:0016887	integral component of membrane [GO:0016021]; ATP binding [GO:0005524]; ATPase activity [GO:0016887]	-	integral component of membrane [GO:0016021]	ATPase activity [GO:0016887]; ATP binding [GO:0005524]	MYB_related family protein
TraesCS3B02G062600	-2.55385	8.7097e-11	Non-specific lipid-transfer protein	GO:0006869; GO:0008289	lipid binding [GO:0008289]; lipid transport [GO:0006869]	lipid transport [GO:0006869]	-	lipid binding [GO:0008289]	MYB_related family protein
TraesCS3D02G464300	2.55938	0.00020015	Uncharacterized protein	GO:0008168	methyltransferase activity [GO:0008168]	-	-	methyltransferase activity [GO:0008168]	MYB_related family protein
TraesCS1B02G435300	-2.58315	0.0128909	Uncharacterized protein	GO:0003677	DNA binding [GO:0003677]	-	-	DNA binding [GO:0003677]	MYB_related family protein
TraesCS1B02G049200	2.69351	0.000309827	Uncharacterized protein	GO:0000287; GO:0004427; GO:0005737; GO:0006796	cytoplasm [GO:0005737]; inorganic diphosphatase activity [GO:0004427]; magnesium ion binding [GO:0000287]; phosphate-containing compound metabolic process [GO:0006796]	phosphate-containing compound metabolic process [GO:0006796]	cytoplasm [GO:0005737]	inorganic diphosphatase activity [GO:0004427]; magnesium ion binding [GO:0000287]	MYB_related family protein
TraesCS3B02G567100	-2.76684	0.0145069	Uncharacterized protein	-	-	-	-	-	MYB_related family protein
TraesCS1A02G404900	-2.83728	0.0124681	Myb-like domain-containing protein	GO:0003677	DNA binding [GO:0003677]	-	-	DNA binding [GO:0003677]	MYB_related family protein
TraesCS1D02G413400	-2.84952	0.0066656	SANT domain-containing protein	GO:0003677	DNA binding [GO:0003677]	-	-	DNA binding [GO:0003677]	MYB_related family protein
TraesCS5B02G322500	-2.88415	1.87689e-07	Uncharacterized protein	GO:0004144; GO:0045017	diacylglycerol O-acyltransferase activity [GO:0004144]; glycerolipid biosynthetic process [GO:0045017]	glycerolipid biosynthetic process [GO:0045017]	-	diacylglycerol O-acyltransferase activity [GO:0004144]	MYB_related family protein
TraesCS1D02G266200	2.89562	9.03981e-06	Lipase_3 domain-containing protein	GO:0006629; GO:0008970	phospholipase A1 activity [GO:0008970]; lipid metabolic process [GO:0006629]	lipid metabolic process [GO:0006629]	-	phospholipase A1 activity [GO:0008970]	MYB_related family protein
TraesCS1D02G413100	-2.90523	1.77503e-05	SANT domain-containing protein	GO:0003677	DNA binding [GO:0003677]	-	-	DNA binding [GO:0003677]	MYB_related family protein
TraesCS2B02G108300	3.00774	0.0201086	Uncharacterized protein	-	-	-	-	-	MYB_related family protein
TraesCS6A02G178500	3.06103	2.15722e-06	Uncharacterized protein	GO:0005524; GO:0016021; GO:0016887	integral component of membrane [GO:0016021]; ATP binding [GO:0005524]; ATPase activity [GO:0016887]	-	integral component of membrane [GO:0016021]	ATPase activity [GO:0016887]; ATP binding [GO:0005524]	MYB_related family protein
TraesCS2A02G571800	-3.07396	0.0307303	Uncharacterized protein	GO:0016021; GO:0022857	integral component of membrane [GO:0016021]; transmembrane transporter activity [GO:0022857]	-	integral component of membrane [GO:0016021]	transmembrane transporter activity [GO:0022857]	MYB_related family protein
TraesCS1D02G413200	-3.17586	0.0305465	Uncharacterized protein	GO:0003677	DNA binding [GO:0003677]	-	-	DNA binding [GO:0003677]	MYB_related family protein
TraesCS1B02G435100	-3.18535	0.000639367	SANT domain-containing protein	GO:0003677	DNA binding [GO:0003677]	-	-	DNA binding [GO:0003677]	MYB_related family protein
TraesCS3D02G108500	-3.23058	0.000331302	Uncharacterized protein	GO:0004672; GO:0005524; GO:0016021	integral component of membrane [GO:0016021]; ATP binding [GO:0005524]; protein kinase activity [GO:0004672]	-	integral component of membrane [GO:0016021]	ATP binding [GO:0005524]; protein kinase activity [GO:0004672]	MYB_related family protein
TraesCS1D02G413300	-3.25982	0.0110487	SANT domain-containing protein	GO:0003677	DNA binding [GO:0003677]	-	-	DNA binding [GO:0003677]	MYB_related family protein
TraesCS6A02G414100	3.3374	0.00028239	Uncharacterized protein	-	-	-	-	-	MYB_related family protein
TraesCS1D02G412900	-3.34405	0.000685569	SANT domain-containing protein	GO:0003677	DNA binding [GO:0003677]	-	-	DNA binding [GO:0003677]	MYB_related family protein
TraesCS3B02G440700	3.35078	0.0121306	Protein kinase domain-containing protein	GO:0004713; GO:0005524	ATP binding [GO:0005524]; protein tyrosine kinase activity [GO:0004713]	-	-	ATP binding [GO:0005524]; protein tyrosine kinase activity [GO:0004713]	MYB_related family protein
TraesCS1B02G435200	-3.38153	0.00749074	SANT domain-containing protein	GO:0003677	DNA binding [GO:0003677]	-	-	DNA binding [GO:0003677]	MYB_related family protein
TraesCS1A02G405300	-3.4446	0.00145129	SANT domain-containing protein	GO:0003677	DNA binding [GO:0003677]	-	-	DNA binding [GO:0003677]	MYB_related family protein
TraesCS3B02G512400	-3.64827	0.0005642	ATP synthase subunit alpha	GO:0005524; GO:0015986; GO:0045261; GO:0046933	proton-transporting ATP synthase complex, catalytic core F(1) [GO:0045261]; ATP binding [GO:0005524]; proton-transporting ATP synthase activity, rotational mechanism [GO:0046933]; ATP synthesis coupled proton transport [GO:0015986]	ATP synthesis coupled proton transport [GO:0015986]	proton-transporting ATP synthase complex, catalytic core F(1) [GO:0045261]	ATP binding [GO:0005524]; proton-transporting ATP synthase activity, rotational mechanism [GO:0046933]	MYB_related family protein
TraesCS1D02G172700	-3.8638	1.61345e-05	Uncharacterized protein	-	-	-	-	-	MYB_related family protein
TraesCS5D02G251900	-4.08034	0.00631651	Uncharacterized protein	GO:0010274	hydrotropism [GO:0010274]	hydrotropism [GO:0010274]	-	-	MYB_related family protein
TraesCS1B02G435500	-4.16193	0.00485867	SANT domain-containing protein	GO:0003677	DNA binding [GO:0003677]	-	-	DNA binding [GO:0003677]	MYB_related family protein
TraesCS1A02G404800	-4.25456	3.83819e-08	SANT domain-containing protein	GO:0003677	DNA binding [GO:0003677]	-	-	DNA binding [GO:0003677]	MYB_related family protein
TraesCS1A02G012600	-4.34721	0.000457167	LRRNT_2 domain-containing protein	-	-	-	-	-	MYB_related family protein
TraesCS2A02G572200	4.37966	0.0331818	Uncharacterized protein	GO:0016021; GO:0022857	integral component of membrane [GO:0016021]; transmembrane transporter activity [GO:0022857]	-	integral component of membrane [GO:0016021]	transmembrane transporter activity [GO:0022857]	MYB_related family protein
TraesCS1B02G434600	-4.3968	3.58339e-07	Myb-like domain-containing protein	GO:0003677	DNA binding [GO:0003677]	-	-	DNA binding [GO:0003677]	MYB_related family protein
TraesCS7A02G488400	4.86812	0.0126533	Ubiquitin-like domain-containing protein	-	-	-	-	-	MYB_related family protein
TraesCS1A02G168300	-5.32069	0.00105518	Uncharacterized protein	-	-	-	-	-	MYB_related family protein
TraesCS6D02G193600	-2.00595	3.41438e-05	Uncharacterized protein	GO:0004497; GO:0005506; GO:0016705; GO:0020037	heme binding [GO:0020037]; iron ion binding [GO:0005506]; monooxygenase activity [GO:0004497]; oxidoreductase activity, acting on paired donors, with incorporation or reduction of molecular oxygen [GO:0016705]	-	-	heme binding [GO:0020037]; iron ion binding [GO:0005506]; monooxygenase activity [GO:0004497]; oxidoreductase activity, acting on paired donors, with incorporation or reduction of molecular oxygen [GO:0016705]	NAC family protein
TraesCS5B02G294100	2.01201	0.00932589	Protein kinase domain-containing protein	GO:0004672; GO:0005524	ATP binding [GO:0005524]; protein kinase activity [GO:0004672]	-	-	ATP binding [GO:0005524]; protein kinase activity [GO:0004672]	NAC family protein
TraesCS3D02G360900	2.01736	2.4697e-05	Uncharacterized protein	GO:0016747	transferase activity, transferring acyl groups other than amino-acyl groups [GO:0016747]	-	-	transferase activity, transferring acyl groups other than amino-acyl groups [GO:0016747]	NAC family protein
TraesCS7D02G354000	-2.02668	1.563e-05	Aldedh domain-containing protein	GO:0016620	oxidoreductase activity, acting on the aldehyde or oxo group of donors, NAD or NADP as acceptor [GO:0016620]	-	-	oxidoreductase activity, acting on the aldehyde or oxo group of donors, NAD or NADP as acceptor [GO:0016620]	NAC family protein
TraesCS6A02G150000	-2.02688	0.000721351	Uncharacterized protein	GO:0005506; GO:0008610; GO:0016021; GO:0016491	integral component of membrane [GO:0016021]; iron ion binding [GO:0005506]; oxidoreductase activity [GO:0016491]; lipid biosynthetic process [GO:0008610]	lipid biosynthetic process [GO:0008610]	integral component of membrane [GO:0016021]	iron ion binding [GO:0005506]; oxidoreductase activity [GO:0016491]	NAC family protein
TraesCS2A02G102000	-2.0376	0.00114005	NAC transcription factor 29	GO:0003677; GO:0005634; GO:0006355	nucleus [GO:0005634]; DNA binding [GO:0003677]; regulation of transcription, DNA-templated [GO:0006355]	regulation of transcription, DNA-templated [GO:0006355]	nucleus [GO:0005634]	DNA binding [GO:0003677]	NAC family protein
TraesCS2A02G566100	2.04959	3.76252e-05	NAC domain-containing protein	GO:0003677; GO:0005634; GO:0006355	nucleus [GO:0005634]; DNA binding [GO:0003677]; regulation of transcription, DNA-templated [GO:0006355]	regulation of transcription, DNA-templated [GO:0006355]	nucleus [GO:0005634]	DNA binding [GO:0003677]	NAC family protein
TraesCS2B02G038100	-2.0627	0.0269944	Uncharacterized protein	GO:0043531	ADP binding [GO:0043531]	-	-	ADP binding [GO:0043531]	NAC family protein
TraesCS4B02G023700	2.07334	0.0355807	Hexosyltransferase (EC 2.4.1.-)	GO:0016757	transferase activity, transferring glycosyl groups [GO:0016757]	-	-	transferase activity, transferring glycosyl groups [GO:0016757]	NAC family protein
TraesCS2D02G324700	-2.07537	0.00579306	RNAC1 transcription factor	GO:0003677; GO:0005634; GO:0006355	nucleus [GO:0005634]; DNA binding [GO:0003677]; regulation of transcription, DNA-templated [GO:0006355]	regulation of transcription, DNA-templated [GO:0006355]	nucleus [GO:0005634]	DNA binding [GO:0003677]	NAC family protein
TraesCS2B02G119100	-2.08772	0.000442452	NAC domain-containing protein	GO:0003677; GO:0005634; GO:0006355	nucleus [GO:0005634]; DNA binding [GO:0003677]; regulation of transcription, DNA-templated [GO:0006355]	regulation of transcription, DNA-templated [GO:0006355]	nucleus [GO:0005634]	DNA binding [GO:0003677]	NAC family protein
TraesCS4A02G131000	2.1048	0.00165744	NAC domain-containing protein	GO:0003677; GO:0005634; GO:0006355	nucleus [GO:0005634]; DNA binding [GO:0003677]; regulation of transcription, DNA-templated [GO:0006355]	regulation of transcription, DNA-templated [GO:0006355]	nucleus [GO:0005634]	DNA binding [GO:0003677]	NAC family protein
TraesCS5B02G142100	2.11144	0.0422191	NAC domain transcription factor (NAM)	GO:0003677; GO:0005634; GO:0006355	nucleus [GO:0005634]; DNA binding [GO:0003677]; regulation of transcription, DNA-templated [GO:0006355]	regulation of transcription, DNA-templated [GO:0006355]	nucleus [GO:0005634]	DNA binding [GO:0003677]	NAC family protein
TraesCS6D02G324600	-2.12588	0.0379374	Pectinesterase (EC 3.1.1.11)	GO:0004857; GO:0030599; GO:0042545; GO:0045330; GO:0045490	aspartyl esterase activity [GO:0045330]; enzyme inhibitor activity [GO:0004857]; pectinesterase activity [GO:0030599]; cell wall modification [GO:0042545]; pectin catabolic process [GO:0045490]	cell wall modification [GO:0042545]; pectin catabolic process [GO:0045490]	-	aspartyl esterase activity [GO:0045330]; enzyme inhibitor activity [GO:0004857]; pectinesterase activity [GO:0030599]	NAC family protein
TraesCS4B02G328800	2.12733	0.00342524	NAC domain-containing protein	GO:0003677; GO:0005634; GO:0006355	nucleus [GO:0005634]; DNA binding [GO:0003677]; regulation of transcription, DNA-templated [GO:0006355]	regulation of transcription, DNA-templated [GO:0006355]	nucleus [GO:0005634]	DNA binding [GO:0003677]	NAC family protein
TraesCS1D02G364000	-2.12862	0.0155214	Protein kinase domain-containing protein	GO:0004672; GO:0005524	ATP binding [GO:0005524]; protein kinase activity [GO:0004672]	-	-	ATP binding [GO:0005524]; protein kinase activity [GO:0004672]	NAC family protein
TraesCS2D02G576400	2.13785	0.000141385	NAC domain-containing protein	GO:0003677; GO:0005634; GO:0006355	nucleus [GO:0005634]; DNA binding [GO:0003677]; regulation of transcription, DNA-templated [GO:0006355]	regulation of transcription, DNA-templated [GO:0006355]	nucleus [GO:0005634]	DNA binding [GO:0003677]	NAC family protein
TraesCS2A02G109600	2.1517	0.0436761	Pectinesterase (EC 3.1.1.11)	GO:0004857; GO:0030599; GO:0042545; GO:0045330; GO:0045490	aspartyl esterase activity [GO:0045330]; enzyme inhibitor activity [GO:0004857]; pectinesterase activity [GO:0030599]; cell wall modification [GO:0042545]; pectin catabolic process [GO:0045490]	cell wall modification [GO:0042545]; pectin catabolic process [GO:0045490]	-	aspartyl esterase activity [GO:0045330]; enzyme inhibitor activity [GO:0004857]; pectinesterase activity [GO:0030599]	NAC family protein
TraesCS1D02G117100	-2.15172	0.00140834	VOC domain-containing protein	-	-	-	-	-	NAC family protein
TraesCS2D02G227500	2.15454	0.0468686	AAA domain-containing protein	GO:0005524	ATP binding [GO:0005524]	-	-	ATP binding [GO:0005524]	NAC family protein
TraesCS5D02G228300	-2.18171	2.22081e-06	Uncharacterized protein	GO:0005506; GO:0008610; GO:0016021; GO:0016491	integral component of membrane [GO:0016021]; iron ion binding [GO:0005506]; oxidoreductase activity [GO:0016491]; lipid biosynthetic process [GO:0008610]	lipid biosynthetic process [GO:0008610]	integral component of membrane [GO:0016021]	iron ion binding [GO:0005506]; oxidoreductase activity [GO:0016491]	NAC family protein
TraesCS3B02G379600	-2.19177	0.00701564	Uncharacterized protein	-	-	-	-	-	NAC family protein
TraesCS1D02G013700	-2.20131	0.00806537	Oxidored_FMN domain-containing protein	GO:0010181; GO:0016491	FMN binding [GO:0010181]; oxidoreductase activity [GO:0016491]	-	-	FMN binding [GO:0010181]; oxidoreductase activity [GO:0016491]	NAC family protein
TraesCS5D02G081400	-2.21584	0.00530556	FBD domain-containing protein	-	-	-	-	-	NAC family protein
TraesCS7A02G174700	2.22794	1.09988e-08	Oxidored_FMN domain-containing protein	GO:0010181; GO:0016491	FMN binding [GO:0010181]; oxidoreductase activity [GO:0016491]	-	-	FMN binding [GO:0010181]; oxidoreductase activity [GO:0016491]	NAC family protein
TraesCS2B02G124800	-2.22836	2.24758e-05	Peroxidase (EC 1.11.1.7)	GO:0004601; GO:0005576; GO:0006979; GO:0020037; GO:0042744; GO:0046872	extracellular region [GO:0005576]; heme binding [GO:0020037]; metal ion binding [GO:0046872]; peroxidase activity [GO:0004601]; hydrogen peroxide catabolic process [GO:0042744]; response to oxidative stress [GO:0006979]	hydrogen peroxide catabolic process [GO:0042744]; response to oxidative stress [GO:0006979]	extracellular region [GO:0005576]	heme binding [GO:0020037]; metal ion binding [GO:0046872]; peroxidase activity [GO:0004601]	NAC family protein
TraesCS5A02G500500	2.28026	0.000194619	NAC domain-containing protein	GO:0003677; GO:0005634; GO:0006355	nucleus [GO:0005634]; DNA binding [GO:0003677]; regulation of transcription, DNA-templated [GO:0006355]	regulation of transcription, DNA-templated [GO:0006355]	nucleus [GO:0005634]	DNA binding [GO:0003677]	NAC family protein
TraesCS4D02G175700	2.29556	0.000305672	NAC domain-containing protein	GO:0003677; GO:0005634; GO:0006355	nucleus [GO:0005634]; DNA binding [GO:0003677]; regulation of transcription, DNA-templated [GO:0006355]	regulation of transcription, DNA-templated [GO:0006355]	nucleus [GO:0005634]	DNA binding [GO:0003677]	NAC family protein
TraesCS2B02G125200	-2.29797	9.56971e-08	Peroxidase (EC 1.11.1.7)	GO:0004601; GO:0005576; GO:0006979; GO:0020037; GO:0042744; GO:0046872	extracellular region [GO:0005576]; heme binding [GO:0020037]; metal ion binding [GO:0046872]; peroxidase activity [GO:0004601]; hydrogen peroxide catabolic process [GO:0042744]; response to oxidative stress [GO:0006979]	hydrogen peroxide catabolic process [GO:0042744]; response to oxidative stress [GO:0006979]	extracellular region [GO:0005576]	heme binding [GO:0020037]; metal ion binding [GO:0046872]; peroxidase activity [GO:0004601]	NAC family protein
TraesCSU02G003400	2.32784	0.00704496	Abhydrolase_3 domain-containing protein	GO:0016787	hydrolase activity [GO:0016787]	-	-	hydrolase activity [GO:0016787]	NAC family protein
TraesCS3A02G185900	-2.34742	0.00113287	Peroxidase (EC 1.11.1.7)	GO:0004601; GO:0005576; GO:0006979; GO:0020037; GO:0042744; GO:0046872	extracellular region [GO:0005576]; heme binding [GO:0020037]; metal ion binding [GO:0046872]; peroxidase activity [GO:0004601]; hydrogen peroxide catabolic process [GO:0042744]; response to oxidative stress [GO:0006979]	hydrogen peroxide catabolic process [GO:0042744]; response to oxidative stress [GO:0006979]	extracellular region [GO:0005576]	heme binding [GO:0020037]; metal ion binding [GO:0046872]; peroxidase activity [GO:0004601]	NAC family protein
TraesCS3D02G364300	-2.42179	0.0106285	Uncharacterized protein	GO:0005506; GO:0016021; GO:0016705; GO:0020037	integral component of membrane [GO:0016021]; heme binding [GO:0020037]; iron ion binding [GO:0005506]; oxidoreductase activity, acting on paired donors, with incorporation or reduction of molecular oxygen [GO:0016705]	-	integral component of membrane [GO:0016021]	heme binding [GO:0020037]; iron ion binding [GO:0005506]; oxidoreductase activity, acting on paired donors, with incorporation or reduction of molecular oxygen [GO:0016705]	NAC family protein
TraesCS1D02G275500	2.44151	0.0176413	NAC domain-containing protein	GO:0003677; GO:0005634; GO:0006355	nucleus [GO:0005634]; DNA binding [GO:0003677]; regulation of transcription, DNA-templated [GO:0006355]	regulation of transcription, DNA-templated [GO:0006355]	nucleus [GO:0005634]	DNA binding [GO:0003677]	NAC family protein
TraesCS2B02G125100	-2.4435	0.00107674	PEROXIDASE_4 domain-containing protein	GO:0004601; GO:0006979; GO:0020037	heme binding [GO:0020037]; peroxidase activity [GO:0004601]; response to oxidative stress [GO:0006979]	response to oxidative stress [GO:0006979]	-	heme binding [GO:0020037]; peroxidase activity [GO:0004601]	NAC family protein
TraesCS4B02G017100	-2.45669	0.00842923	Tubulin beta chain	GO:0003924; GO:0005200; GO:0005525; GO:0005737; GO:0005874; GO:0007017	cytoplasm [GO:0005737]; microtubule [GO:0005874]; GTP binding [GO:0005525]; GTPase activity [GO:0003924]; structural constituent of cytoskeleton [GO:0005200]; microtubule-based process [GO:0007017]	microtubule-based process [GO:0007017]	cytoplasm [GO:0005737]; microtubule [GO:0005874]	GTPase activity [GO:0003924]; GTP binding [GO:0005525]; structural constituent of cytoskeleton [GO:0005200]	NAC family protein
TraesCS6D02G302300	2.48599	1.96698e-07	Oxidored_FMN domain-containing protein	GO:0010181; GO:0016491	FMN binding [GO:0010181]; oxidoreductase activity [GO:0016491]	-	-	FMN binding [GO:0010181]; oxidoreductase activity [GO:0016491]	NAC family protein
TraesCS1B02G115900	-2.50398	1.43161e-09	Peroxidase (EC 1.11.1.7)	GO:0004601; GO:0005576; GO:0006979; GO:0020037; GO:0042744; GO:0046872	extracellular region [GO:0005576]; heme binding [GO:0020037]; metal ion binding [GO:0046872]; peroxidase activity [GO:0004601]; hydrogen peroxide catabolic process [GO:0042744]; response to oxidative stress [GO:0006979]	hydrogen peroxide catabolic process [GO:0042744]; response to oxidative stress [GO:0006979]	extracellular region [GO:0005576]	heme binding [GO:0020037]; metal ion binding [GO:0046872]; peroxidase activity [GO:0004601]	NAC family protein
TraesCS5A02G265500	-2.54829	1.73563e-05	JmjC domain-containing protein	-	-	-	-	-	NAC family protein
TraesCS5A02G007100	-2.57406	0.034207	3'-5' exonuclease domain-containing protein	GO:0003676; GO:0008408	3'-5' exonuclease activity [GO:0008408]; nucleic acid binding [GO:0003676]	-	-	3'-5' exonuclease activity [GO:0008408]; nucleic acid binding [GO:0003676]	NAC family protein
TraesCS4A02G355400	2.57786	0.0289152	M20_dimer domain-containing protein	GO:0016787	hydrolase activity [GO:0016787]	-	-	hydrolase activity [GO:0016787]	NAC family protein
TraesCS5A02G294800	2.58234	0.00924837	Protein kinase domain-containing protein	GO:0004672; GO:0005524	ATP binding [GO:0005524]; protein kinase activity [GO:0004672]	-	-	ATP binding [GO:0005524]; protein kinase activity [GO:0004672]	NAC family protein
TraesCS2B02G119000	-2.59372	0.00163337	NAC domain-containing protein	GO:0003677; GO:0005634; GO:0006355	nucleus [GO:0005634]; DNA binding [GO:0003677]; regulation of transcription, DNA-templated [GO:0006355]	regulation of transcription, DNA-templated [GO:0006355]	nucleus [GO:0005634]	DNA binding [GO:0003677]	NAC family protein
TraesCS3D02G158600	2.60928	7.19121e-06	WHy domain-containing protein	GO:0009269	response to desiccation [GO:0009269]	response to desiccation [GO:0009269]	-	-	NAC family protein
TraesCS4A02G127900	-2.61521	0.0262755	Peroxidase (EC 1.11.1.7)	GO:0004601; GO:0005576; GO:0006979; GO:0020037; GO:0042744; GO:0046872	extracellular region [GO:0005576]; heme binding [GO:0020037]; metal ion binding [GO:0046872]; peroxidase activity [GO:0004601]; hydrogen peroxide catabolic process [GO:0042744]; response to oxidative stress [GO:0006979]	hydrogen peroxide catabolic process [GO:0042744]; response to oxidative stress [GO:0006979]	extracellular region [GO:0005576]	heme binding [GO:0020037]; metal ion binding [GO:0046872]; peroxidase activity [GO:0004601]	NAC family protein
TraesCS7A02G133600	-2.63261	0.00196893	Uncharacterized protein	GO:0016021	integral component of membrane [GO:0016021]	-	integral component of membrane [GO:0016021]	-	NAC family protein
TraesCS3B02G149000	-2.64931	8.99314e-05	Peroxidase (EC 1.11.1.7)	GO:0004601; GO:0005576; GO:0006979; GO:0009505; GO:0009506; GO:0020037; GO:0042744; GO:0046872	extracellular region [GO:0005576]; plant-type cell wall [GO:0009505]; plasmodesma [GO:0009506]; heme binding [GO:0020037]; metal ion binding [GO:0046872]; peroxidase activity [GO:0004601]; hydrogen peroxide catabolic process [GO:0042744]; response to oxidative stress [GO:0006979]	hydrogen peroxide catabolic process [GO:0042744]; response to oxidative stress [GO:0006979]	extracellular region [GO:0005576]; plant-type cell wall [GO:0009505]; plasmodesma [GO:0009506]	heme binding [GO:0020037]; metal ion binding [GO:0046872]; peroxidase activity [GO:0004601]	NAC family protein
TraesCS6D02G383400	-2.66749	0.0222344	PPC domain-containing protein	GO:0003680	AT DNA binding [GO:0003680]	-	-	AT DNA binding [GO:0003680]	NAC family protein
TraesCS4A02G462000	-2.67616	1.97046e-07	Uncharacterized protein	GO:0004497; GO:0005506; GO:0016705; GO:0020037	heme binding [GO:0020037]; iron ion binding [GO:0005506]; monooxygenase activity [GO:0004497]; oxidoreductase activity, acting on paired donors, with incorporation or reduction of molecular oxygen [GO:0016705]	-	-	heme binding [GO:0020037]; iron ion binding [GO:0005506]; monooxygenase activity [GO:0004497]; oxidoreductase activity, acting on paired donors, with incorporation or reduction of molecular oxygen [GO:0016705]	NAC family protein
TraesCS6B02G239400	-2.67724	0.000409909	Uncharacterized protein	GO:0004497; GO:0005506; GO:0016705; GO:0020037	heme binding [GO:0020037]; iron ion binding [GO:0005506]; monooxygenase activity [GO:0004497]; oxidoreductase activity, acting on paired donors, with incorporation or reduction of molecular oxygen [GO:0016705]	-	-	heme binding [GO:0020037]; iron ion binding [GO:0005506]; monooxygenase activity [GO:0004497]; oxidoreductase activity, acting on paired donors, with incorporation or reduction of molecular oxygen [GO:0016705]	NAC family protein
TraesCS5B02G216200	-2.69564	0.0174045	AAA domain-containing protein	GO:0005524	ATP binding [GO:0005524]	-	-	ATP binding [GO:0005524]	NAC family protein
TraesCS4B02G328900	2.77688	0.00289468	NAC domain-containing protein	GO:0003677; GO:0005634; GO:0006355	nucleus [GO:0005634]; DNA binding [GO:0003677]; regulation of transcription, DNA-templated [GO:0006355]	regulation of transcription, DNA-templated [GO:0006355]	nucleus [GO:0005634]	DNA binding [GO:0003677]	NAC family protein
TraesCSU02G075600	-2.79302	0.0154599	AAA domain-containing protein	GO:0005524	ATP binding [GO:0005524]	-	-	ATP binding [GO:0005524]	NAC family protein
TraesCS4B02G193700	2.80012	0.0010331	Protein kinase domain-containing protein	GO:0004674; GO:0005524; GO:0016021	integral component of membrane [GO:0016021]; ATP binding [GO:0005524]; protein serine/threonine kinase activity [GO:0004674]	-	integral component of membrane [GO:0016021]	ATP binding [GO:0005524]; protein serine/threonine kinase activity [GO:0004674]	NAC family protein
TraesCS2A02G108700	-2.85978	0.0114916	Peroxidase (EC 1.11.1.7)	GO:0004601; GO:0005576; GO:0006979; GO:0020037; GO:0042744; GO:0046872	extracellular region [GO:0005576]; heme binding [GO:0020037]; metal ion binding [GO:0046872]; peroxidase activity [GO:0004601]; hydrogen peroxide catabolic process [GO:0042744]; response to oxidative stress [GO:0006979]	hydrogen peroxide catabolic process [GO:0042744]; response to oxidative stress [GO:0006979]	extracellular region [GO:0005576]	heme binding [GO:0020037]; metal ion binding [GO:0046872]; peroxidase activity [GO:0004601]	NAC family protein
TraesCS7A02G450700	-2.86231	0.0135108	Epimerase domain-containing protein	GO:0003824; GO:0050662	catalytic activity [GO:0003824]; coenzyme binding [GO:0050662]	-	-	catalytic activity [GO:0003824]; coenzyme binding [GO:0050662]	NAC family protein
TraesCS3D02G430700	-2.90404	0.0479426	Uncharacterized protein	-	-	-	-	-	NAC family protein
TraesCS1A02G115700	-2.93049	6.90498e-05	VOC domain-containing protein	-	-	-	-	-	NAC family protein
TraesCS5A02G268500	-2.94804	6.6773e-09	Epimerase domain-containing protein	GO:0003824; GO:0050662	catalytic activity [GO:0003824]; coenzyme binding [GO:0050662]	-	-	catalytic activity [GO:0003824]; coenzyme binding [GO:0050662]	NAC family protein
TraesCS6A02G392900	-2.95412	0.0426642	NAC domain-containing protein	GO:0003677; GO:0005634; GO:0006355	nucleus [GO:0005634]; DNA binding [GO:0003677]; regulation of transcription, DNA-templated [GO:0006355]	regulation of transcription, DNA-templated [GO:0006355]	nucleus [GO:0005634]	DNA binding [GO:0003677]	NAC family protein
TraesCS2A02G247100	-2.95763	0.00594548	Abhydrolase_3 domain-containing protein	GO:0016787	hydrolase activity [GO:0016787]	-	-	hydrolase activity [GO:0016787]	NAC family protein
TraesCS7D02G502900	-3.03297	0.0439871	AAA domain-containing protein	GO:0005524; GO:0016021	integral component of membrane [GO:0016021]; ATP binding [GO:0005524]	-	integral component of membrane [GO:0016021]	ATP binding [GO:0005524]	NAC family protein
TraesCS5D02G302200	3.10622	4.65222e-06	Protein kinase domain-containing protein	GO:0004672; GO:0005524	ATP binding [GO:0005524]; protein kinase activity [GO:0004672]	-	-	ATP binding [GO:0005524]; protein kinase activity [GO:0004672]	NAC family protein
TraesCS2A02G107500	-3.1534	3.04634e-07	Peroxidase (EC 1.11.1.7)	GO:0004601; GO:0005576; GO:0006979; GO:0020037; GO:0042744; GO:0046872	extracellular region [GO:0005576]; heme binding [GO:0020037]; metal ion binding [GO:0046872]; peroxidase activity [GO:0004601]; hydrogen peroxide catabolic process [GO:0042744]; response to oxidative stress [GO:0006979]	hydrogen peroxide catabolic process [GO:0042744]; response to oxidative stress [GO:0006979]	extracellular region [GO:0005576]	heme binding [GO:0020037]; metal ion binding [GO:0046872]; peroxidase activity [GO:0004601]	NAC family protein
TraesCS6D02G220600	3.19356	0.0224174	NAC domain-containing protein	GO:0003677; GO:0005634; GO:0006355	nucleus [GO:0005634]; DNA binding [GO:0003677]; regulation of transcription, DNA-templated [GO:0006355]	regulation of transcription, DNA-templated [GO:0006355]	nucleus [GO:0005634]	DNA binding [GO:0003677]	NAC family protein
TraesCS1A02G275900	3.20442	0.0031384	NAC domain-containing protein	GO:0003677; GO:0005634; GO:0006355	nucleus [GO:0005634]; DNA binding [GO:0003677]; regulation of transcription, DNA-templated [GO:0006355]	regulation of transcription, DNA-templated [GO:0006355]	nucleus [GO:0005634]	DNA binding [GO:0003677]	NAC family protein
TraesCS2B02G021700	-3.22841	0.0346331	Uncharacterized protein	GO:0043531	ADP binding [GO:0043531]	-	-	ADP binding [GO:0043531]	NAC family protein
TraesCS3A02G297200	3.25335	3.30524e-10	Peroxidase (EC 1.11.1.7)	GO:0004601; GO:0005576; GO:0006979; GO:0020037; GO:0042744; GO:0046872	extracellular region [GO:0005576]; heme binding [GO:0020037]; metal ion binding [GO:0046872]; peroxidase activity [GO:0004601]; hydrogen peroxide catabolic process [GO:0042744]; response to oxidative stress [GO:0006979]	hydrogen peroxide catabolic process [GO:0042744]; response to oxidative stress [GO:0006979]	extracellular region [GO:0005576]	heme binding [GO:0020037]; metal ion binding [GO:0046872]; peroxidase activity [GO:0004601]	NAC family protein
TraesCS1D02G426200	3.27292	0.0373311	AMP-binding domain-containing protein	GO:0003824; GO:0008610	catalytic activity [GO:0003824]; lipid biosynthetic process [GO:0008610]	lipid biosynthetic process [GO:0008610]	-	catalytic activity [GO:0003824]	NAC family protein
TraesCS2D02G061500	3.29897	0.0337794	NAC domain-containing protein	GO:0003677; GO:0005634; GO:0006355	nucleus [GO:0005634]; DNA binding [GO:0003677]; regulation of transcription, DNA-templated [GO:0006355]	regulation of transcription, DNA-templated [GO:0006355]	nucleus [GO:0005634]	DNA binding [GO:0003677]	NAC family protein
TraesCS2D02G108600	-3.55121	0.00687877	Peroxidase (EC 1.11.1.7)	GO:0004601; GO:0005576; GO:0006979; GO:0020037; GO:0042744; GO:0046872	extracellular region [GO:0005576]; heme binding [GO:0020037]; metal ion binding [GO:0046872]; peroxidase activity [GO:0004601]; hydrogen peroxide catabolic process [GO:0042744]; response to oxidative stress [GO:0006979]	hydrogen peroxide catabolic process [GO:0042744]; response to oxidative stress [GO:0006979]	extracellular region [GO:0005576]	heme binding [GO:0020037]; metal ion binding [GO:0046872]; peroxidase activity [GO:0004601]	NAC family protein
TraesCS2D02G589200	-3.56005	0.0117488	Uncharacterized protein	GO:0004497; GO:0005506; GO:0016705; GO:0020037	heme binding [GO:0020037]; iron ion binding [GO:0005506]; monooxygenase activity [GO:0004497]; oxidoreductase activity, acting on paired donors, with incorporation or reduction of molecular oxygen [GO:0016705]	-	-	heme binding [GO:0020037]; iron ion binding [GO:0005506]; monooxygenase activity [GO:0004497]; oxidoreductase activity, acting on paired donors, with incorporation or reduction of molecular oxygen [GO:0016705]	NAC family protein
TraesCS3D02G305300	3.57319	4.44922e-09	Peroxidase (EC 1.11.1.7)	GO:0004601; GO:0005576; GO:0006979; GO:0020037; GO:0042744; GO:0046872	extracellular region [GO:0005576]; heme binding [GO:0020037]; metal ion binding [GO:0046872]; peroxidase activity [GO:0004601]; hydrogen peroxide catabolic process [GO:0042744]; response to oxidative stress [GO:0006979]	hydrogen peroxide catabolic process [GO:0042744]; response to oxidative stress [GO:0006979]	extracellular region [GO:0005576]	heme binding [GO:0020037]; metal ion binding [GO:0046872]; peroxidase activity [GO:0004601]	NAC family protein
TraesCS3A02G297100	3.57539	4.98665e-05	Peroxidase (EC 1.11.1.7)	GO:0004601; GO:0005576; GO:0006979; GO:0020037; GO:0042744; GO:0046872	extracellular region [GO:0005576]; heme binding [GO:0020037]; metal ion binding [GO:0046872]; peroxidase activity [GO:0004601]; hydrogen peroxide catabolic process [GO:0042744]; response to oxidative stress [GO:0006979]	hydrogen peroxide catabolic process [GO:0042744]; response to oxidative stress [GO:0006979]	extracellular region [GO:0005576]	heme binding [GO:0020037]; metal ion binding [GO:0046872]; peroxidase activity [GO:0004601]	NAC family protein
TraesCS5D02G504300	-3.58068	0.000151929	Dirigent protein	GO:0048046	apoplast [GO:0048046]	-	apoplast [GO:0048046]	-	NAC family protein
TraesCS1A02G418500	3.59773	0.000436769	AMP-binding domain-containing protein	GO:0003824; GO:0008610	catalytic activity [GO:0003824]; lipid biosynthetic process [GO:0008610]	lipid biosynthetic process [GO:0008610]	-	catalytic activity [GO:0003824]	NAC family protein
TraesCS4B02G041100	-3.62857	0.00510108	Uncharacterized protein	GO:0004553; GO:0005975	hydrolase activity, hydrolyzing O-glycosyl compounds [GO:0004553]; carbohydrate metabolic process [GO:0005975]	carbohydrate metabolic process [GO:0005975]	-	hydrolase activity, hydrolyzing O-glycosyl compounds [GO:0004553]	NAC family protein
TraesCS4A02G019400	-3.71584	0.0447655	Uncharacterized protein	GO:0005506; GO:0016021; GO:0016705; GO:0020037	integral component of membrane [GO:0016021]; heme binding [GO:0020037]; iron ion binding [GO:0005506]; oxidoreductase activity, acting on paired donors, with incorporation or reduction of molecular oxygen [GO:0016705]	-	integral component of membrane [GO:0016021]	heme binding [GO:0020037]; iron ion binding [GO:0005506]; oxidoreductase activity, acting on paired donors, with incorporation or reduction of molecular oxygen [GO:0016705]	NAC family protein
TraesCS6D02G303900	-3.71862	0.00244415	Peroxidase (EC 1.11.1.7)	GO:0004601; GO:0005576; GO:0006979; GO:0020037; GO:0042744; GO:0046872	extracellular region [GO:0005576]; heme binding [GO:0020037]; metal ion binding [GO:0046872]; peroxidase activity [GO:0004601]; hydrogen peroxide catabolic process [GO:0042744]; response to oxidative stress [GO:0006979]	hydrogen peroxide catabolic process [GO:0042744]; response to oxidative stress [GO:0006979]	extracellular region [GO:0005576]	heme binding [GO:0020037]; metal ion binding [GO:0046872]; peroxidase activity [GO:0004601]	NAC family protein
TraesCS3D02G327700	-3.73935	0.00629191	Uncharacterized protein	GO:0004672; GO:0005509; GO:0005524	ATP binding [GO:0005524]; calcium ion binding [GO:0005509]; protein kinase activity [GO:0004672]	-	-	ATP binding [GO:0005524]; calcium ion binding [GO:0005509]; protein kinase activity [GO:0004672]	NAC family protein
TraesCS3D02G189900	-3.88466	0.000593303	Peroxidase (EC 1.11.1.7)	GO:0004601; GO:0005576; GO:0006979; GO:0020037; GO:0042744; GO:0046872	extracellular region [GO:0005576]; heme binding [GO:0020037]; metal ion binding [GO:0046872]; peroxidase activity [GO:0004601]; hydrogen peroxide catabolic process [GO:0042744]; response to oxidative stress [GO:0006979]	hydrogen peroxide catabolic process [GO:0042744]; response to oxidative stress [GO:0006979]	extracellular region [GO:0005576]	heme binding [GO:0020037]; metal ion binding [GO:0046872]; peroxidase activity [GO:0004601]	NAC family protein
TraesCS7D02G176000	3.93276	6.05723e-12	Oxidored_FMN domain-containing protein	GO:0010181; GO:0016491	FMN binding [GO:0010181]; oxidoreductase activity [GO:0016491]	-	-	FMN binding [GO:0010181]; oxidoreductase activity [GO:0016491]	NAC family protein
TraesCS7D02G420800	-4.11073	0.0155916	Peroxidase (EC 1.11.1.7)	GO:0004601; GO:0005576; GO:0006979; GO:0020037; GO:0042744; GO:0046872	extracellular region [GO:0005576]; heme binding [GO:0020037]; metal ion binding [GO:0046872]; peroxidase activity [GO:0004601]; hydrogen peroxide catabolic process [GO:0042744]; response to oxidative stress [GO:0006979]	hydrogen peroxide catabolic process [GO:0042744]; response to oxidative stress [GO:0006979]	extracellular region [GO:0005576]	heme binding [GO:0020037]; metal ion binding [GO:0046872]; peroxidase activity [GO:0004601]	NAC family protein
TraesCS2D02G107400	-4.15403	0.0410859	Peroxidase (EC 1.11.1.7)	GO:0004601; GO:0005576; GO:0006979; GO:0020037; GO:0042744; GO:0046872	extracellular region [GO:0005576]; heme binding [GO:0020037]; metal ion binding [GO:0046872]; peroxidase activity [GO:0004601]; hydrogen peroxide catabolic process [GO:0042744]; response to oxidative stress [GO:0006979]	hydrogen peroxide catabolic process [GO:0042744]; response to oxidative stress [GO:0006979]	extracellular region [GO:0005576]	heme binding [GO:0020037]; metal ion binding [GO:0046872]; peroxidase activity [GO:0004601]	NAC family protein
TraesCS7B02G079400	4.16659	1.17635e-06	Oxidored_FMN domain-containing protein	GO:0010181; GO:0016491	FMN binding [GO:0010181]; oxidoreductase activity [GO:0016491]	-	-	FMN binding [GO:0010181]; oxidoreductase activity [GO:0016491]	NAC family protein
TraesCS2B02G399700	-4.21777	0.0007196	NAC domain-containing protein	GO:0003677; GO:0005634; GO:0006355	nucleus [GO:0005634]; DNA binding [GO:0003677]; regulation of transcription, DNA-templated [GO:0006355]	regulation of transcription, DNA-templated [GO:0006355]	nucleus [GO:0005634]	DNA binding [GO:0003677]	NAC family protein
TraesCS4A02G224800	-4.26867	0.00940123	Protein kinase domain-containing protein	GO:0004672; GO:0005524; GO:0016021	integral component of membrane [GO:0016021]; ATP binding [GO:0005524]; protein kinase activity [GO:0004672]	-	integral component of membrane [GO:0016021]	ATP binding [GO:0005524]; protein kinase activity [GO:0004672]	NAC family protein
TraesCS2D02G101300	-4.29552	1.35976e-05	NAC domain-containing protein	GO:0003677; GO:0005634; GO:0006355	nucleus [GO:0005634]; DNA binding [GO:0003677]; regulation of transcription, DNA-templated [GO:0006355]	regulation of transcription, DNA-templated [GO:0006355]	nucleus [GO:0005634]	DNA binding [GO:0003677]	NAC family protein
TraesCS1B02G115800	-4.30882	1.48324e-06	Peroxidase (EC 1.11.1.7)	GO:0004601; GO:0005576; GO:0006979; GO:0020037; GO:0042744; GO:0046872	extracellular region [GO:0005576]; heme binding [GO:0020037]; metal ion binding [GO:0046872]; peroxidase activity [GO:0004601]; hydrogen peroxide catabolic process [GO:0042744]; response to oxidative stress [GO:0006979]	hydrogen peroxide catabolic process [GO:0042744]; response to oxidative stress [GO:0006979]	extracellular region [GO:0005576]	heme binding [GO:0020037]; metal ion binding [GO:0046872]; peroxidase activity [GO:0004601]	NAC family protein
TraesCS2B02G126200	4.31813	1.09095e-05	Peroxidase (EC 1.11.1.7)	GO:0004601; GO:0005576; GO:0006979; GO:0020037; GO:0042744; GO:0046872	extracellular region [GO:0005576]; heme binding [GO:0020037]; metal ion binding [GO:0046872]; peroxidase activity [GO:0004601]; hydrogen peroxide catabolic process [GO:0042744]; response to oxidative stress [GO:0006979]	hydrogen peroxide catabolic process [GO:0042744]; response to oxidative stress [GO:0006979]	extracellular region [GO:0005576]	heme binding [GO:0020037]; metal ion binding [GO:0046872]; peroxidase activity [GO:0004601]	NAC family protein
TraesCS6A02G047600	4.33113	0.00153772	Peroxidase (EC 1.11.1.7)	GO:0004601; GO:0005576; GO:0006979; GO:0020037; GO:0042744; GO:0046872	extracellular region [GO:0005576]; heme binding [GO:0020037]; metal ion binding [GO:0046872]; peroxidase activity [GO:0004601]; hydrogen peroxide catabolic process [GO:0042744]; response to oxidative stress [GO:0006979]	hydrogen peroxide catabolic process [GO:0042744]; response to oxidative stress [GO:0006979]	extracellular region [GO:0005576]	heme binding [GO:0020037]; metal ion binding [GO:0046872]; peroxidase activity [GO:0004601]	NAC family protein
TraesCS7D02G175900	4.37899	8.44698e-21	Oxidored_FMN domain-containing protein	GO:0010181; GO:0016491	FMN binding [GO:0010181]; oxidoreductase activity [GO:0016491]	-	-	FMN binding [GO:0010181]; oxidoreductase activity [GO:0016491]	NAC family protein
TraesCS7B02G326900	4.63478	0.0270486	Xyloglucan endotransglucosylase/hydrolase (EC 2.4.1.207)	GO:0004553; GO:0005618; GO:0010411; GO:0016762; GO:0042546; GO:0048046; GO:0071555	apoplast [GO:0048046]; cell wall [GO:0005618]; hydrolase activity, hydrolyzing O-glycosyl compounds [GO:0004553]; xyloglucan:xyloglucosyl transferase activity [GO:0016762]; cell wall biogenesis [GO:0042546]; cell wall organization [GO:0071555]; xyloglucan metabolic process [GO:0010411]	cell wall biogenesis [GO:0042546]; cell wall organization [GO:0071555]; xyloglucan metabolic process [GO:0010411]	apoplast [GO:0048046]; cell wall [GO:0005618]	hydrolase activity, hydrolyzing O-glycosyl compounds [GO:0004553]; xyloglucan:xyloglucosyl transferase activity [GO:0016762]	NAC family protein
TraesCS4D02G188700	-4.8939	0.00086826	Hexosyltransferase (EC 2.4.1.-)	GO:0016757	transferase activity, transferring glycosyl groups [GO:0016757]	-	-	transferase activity, transferring glycosyl groups [GO:0016757]	NAC family protein
TraesCS6A02G324200	-4.9722	0.000136656	Peroxidase (EC 1.11.1.7)	GO:0004601; GO:0005576; GO:0006979; GO:0020037; GO:0042744; GO:0046872	extracellular region [GO:0005576]; heme binding [GO:0020037]; metal ion binding [GO:0046872]; peroxidase activity [GO:0004601]; hydrogen peroxide catabolic process [GO:0042744]; response to oxidative stress [GO:0006979]	hydrogen peroxide catabolic process [GO:0042744]; response to oxidative stress [GO:0006979]	extracellular region [GO:0005576]	heme binding [GO:0020037]; metal ion binding [GO:0046872]; peroxidase activity [GO:0004601]	NAC family protein
TraesCS7A02G426100	-5.34542	0.00309504	Xyloglucan endotransglucosylase/hydrolase (EC 2.4.1.207)	GO:0004553; GO:0005618; GO:0010411; GO:0016762; GO:0042546; GO:0048046; GO:0071555	apoplast [GO:0048046]; cell wall [GO:0005618]; hydrolase activity, hydrolyzing O-glycosyl compounds [GO:0004553]; xyloglucan:xyloglucosyl transferase activity [GO:0016762]; cell wall biogenesis [GO:0042546]; cell wall organization [GO:0071555]; xyloglucan metabolic process [GO:0010411]	cell wall biogenesis [GO:0042546]; cell wall organization [GO:0071555]; xyloglucan metabolic process [GO:0010411]	apoplast [GO:0048046]; cell wall [GO:0005618]	hydrolase activity, hydrolyzing O-glycosyl compounds [GO:0004553]; xyloglucan:xyloglucosyl transferase activity [GO:0016762]	NAC family protein
TraesCS7B02G079500	5.36083	1.69343e-19	Oxidored_FMN domain-containing protein	GO:0010181; GO:0016491	FMN binding [GO:0010181]; oxidoreductase activity [GO:0016491]	-	-	FMN binding [GO:0010181]; oxidoreductase activity [GO:0016491]	NAC family protein
TraesCS2A02G017300	-5.43278	5.67708e-05	FBD domain-containing protein	-	-	-	-	-	NAC family protein
TraesCS2D02G019000	-6.3611	2.66957e-05	FBD domain-containing protein	-	-	-	-	-	NAC family protein
TraesCS2B02G600200	7.62052	2.00427e-14	Uncharacterized protein	GO:0004553; GO:0005975	hydrolase activity, hydrolyzing O-glycosyl compounds [GO:0004553]; carbohydrate metabolic process [GO:0005975]	carbohydrate metabolic process [GO:0005975]	-	hydrolase activity, hydrolyzing O-glycosyl compounds [GO:0004553]	NAC family protein
TraesCS3D02G506000	2.10102	0.0115188	NOP5NT domain-containing protein	-	-	-	-	-	NF-YA family protein
TraesCS2A02G312700	2.13737	0.0262046	PHD-type domain-containing protein	GO:0006355; GO:0042393; GO:0046872	histone binding [GO:0042393]; metal ion binding [GO:0046872]; regulation of transcription, DNA-templated [GO:0006355]	regulation of transcription, DNA-templated [GO:0006355]	-	histone binding [GO:0042393]; metal ion binding [GO:0046872]	NF-YA family protein
TraesCS6B02G193400	2.32976	4.9683e-08	Lipoxygenase (EC 1.13.11.-)	GO:0016702; GO:0031408; GO:0046872	metal ion binding [GO:0046872]; oxidoreductase activity, acting on single donors with incorporation of molecular oxygen, incorporation of two atoms of oxygen [GO:0016702]; oxylipin biosynthetic process [GO:0031408]	oxylipin biosynthetic process [GO:0031408]	-	metal ion binding [GO:0046872]; oxidoreductase activity, acting on single donors with incorporation of molecular oxygen, incorporation of two atoms of oxygen [GO:0016702]	NF-YA family protein
TraesCS6A02G166000	2.38238	6.95776e-10	Lipoxygenase (EC 1.13.11.-)	GO:0016702; GO:0031408; GO:0046872	metal ion binding [GO:0046872]; oxidoreductase activity, acting on single donors with incorporation of molecular oxygen, incorporation of two atoms of oxygen [GO:0016702]; oxylipin biosynthetic process [GO:0031408]	oxylipin biosynthetic process [GO:0031408]	-	metal ion binding [GO:0046872]; oxidoreductase activity, acting on single donors with incorporation of molecular oxygen, incorporation of two atoms of oxygen [GO:0016702]	NF-YA family protein
TraesCS1B02G305800	-2.87803	0.00543614	ALOG domain-containing protein	-	-	-	-	-	NF-YA family protein
TraesCS2B02G555400	3.09596	5.56085e-08	Lipoxygenase (EC 1.13.11.-)	GO:0016702; GO:0031408; GO:0046872	metal ion binding [GO:0046872]; oxidoreductase activity, acting on single donors with incorporation of molecular oxygen, incorporation of two atoms of oxygen [GO:0016702]; oxylipin biosynthetic process [GO:0031408]	oxylipin biosynthetic process [GO:0031408]	-	metal ion binding [GO:0046872]; oxidoreductase activity, acting on single donors with incorporation of molecular oxygen, incorporation of two atoms of oxygen [GO:0016702]	NF-YA family protein
TraesCS7D02G453600	-3.1696	2.05905e-06	ALOG domain-containing protein	-	-	-	-	-	NF-YA family protein
TraesCS6D02G121900	3.28196	1.53372e-05	Uncharacterized protein	GO:0016702; GO:0046872	metal ion binding [GO:0046872]; oxidoreductase activity, acting on single donors with incorporation of molecular oxygen, incorporation of two atoms of oxygen [GO:0016702]	-	-	metal ion binding [GO:0046872]; oxidoreductase activity, acting on single donors with incorporation of molecular oxygen, incorporation of two atoms of oxygen [GO:0016702]	NF-YA family protein
TraesCS6D02G154600	3.45666	1.93962e-17	Lipoxygenase (EC 1.13.11.-)	GO:0016702; GO:0031408; GO:0046872	metal ion binding [GO:0046872]; oxidoreductase activity, acting on single donors with incorporation of molecular oxygen, incorporation of two atoms of oxygen [GO:0016702]; oxylipin biosynthetic process [GO:0031408]	oxylipin biosynthetic process [GO:0031408]	-	metal ion binding [GO:0046872]; oxidoreductase activity, acting on single donors with incorporation of molecular oxygen, incorporation of two atoms of oxygen [GO:0016702]	NF-YA family protein
TraesCS2D02G528500	3.65336	3.78301e-07	Lipoxygenase (EC 1.13.11.-)	GO:0016702; GO:0031408; GO:0046872	metal ion binding [GO:0046872]; oxidoreductase activity, acting on single donors with incorporation of molecular oxygen, incorporation of two atoms of oxygen [GO:0016702]; oxylipin biosynthetic process [GO:0031408]	oxylipin biosynthetic process [GO:0031408]	-	metal ion binding [GO:0046872]; oxidoreductase activity, acting on single donors with incorporation of molecular oxygen, incorporation of two atoms of oxygen [GO:0016702]	NF-YA family protein
TraesCS1A02G222500	-3.70748	0.0450849	ALOG domain-containing protein	-	-	-	-	-	NF-YA family protein
TraesCS1D02G224100	-3.81545	0.00467011	ALOG domain-containing protein	-	-	-	-	-	NF-YA family protein
TraesCS6B02G160400	4.4079	2.10304e-24	Lipoxygenase (EC 1.13.11.-)	GO:0016702; GO:0031408; GO:0046872	metal ion binding [GO:0046872]; oxidoreductase activity, acting on single donors with incorporation of molecular oxygen, incorporation of two atoms of oxygen [GO:0016702]; oxylipin biosynthetic process [GO:0031408]	oxylipin biosynthetic process [GO:0031408]	-	metal ion binding [GO:0046872]; oxidoreductase activity, acting on single donors with incorporation of molecular oxygen, incorporation of two atoms of oxygen [GO:0016702]	NF-YA family protein
TraesCS1B02G235800	-4.61526	0.00275193	ALOG domain-containing protein	-	-	-	-	-	NF-YA family protein
TraesCS6D02G010100	4.68959	4.46948e-13	Uncharacterized protein	GO:0016702; GO:0046872	metal ion binding [GO:0046872]; oxidoreductase activity, acting on single donors with incorporation of molecular oxygen, incorporation of two atoms of oxygen [GO:0016702]	-	-	metal ion binding [GO:0046872]; oxidoreductase activity, acting on single donors with incorporation of molecular oxygen, incorporation of two atoms of oxygen [GO:0016702]	NF-YA family protein
TraesCS5B02G006500	5.24327	2.40951e-12	Lipoxygenase (EC 1.13.11.-)	GO:0016702; GO:0031408; GO:0046872	metal ion binding [GO:0046872]; oxidoreductase activity, acting on single donors with incorporation of molecular oxygen, incorporation of two atoms of oxygen [GO:0016702]; oxylipin biosynthetic process [GO:0031408]	oxylipin biosynthetic process [GO:0031408]	-	metal ion binding [GO:0046872]; oxidoreductase activity, acting on single donors with incorporation of molecular oxygen, incorporation of two atoms of oxygen [GO:0016702]	NF-YA family protein
TraesCS1D02G294600	-5.25562	2.77081e-05	ALOG domain-containing protein	-	-	-	-	-	NF-YA family protein
TraesCS5A02G007900	6.82842	4.03335e-33	Lipoxygenase (EC 1.13.11.-)	GO:0016702; GO:0031408; GO:0046872	metal ion binding [GO:0046872]; oxidoreductase activity, acting on single donors with incorporation of molecular oxygen, incorporation of two atoms of oxygen [GO:0016702]; oxylipin biosynthetic process [GO:0031408]	oxylipin biosynthetic process [GO:0031408]	-	metal ion binding [GO:0046872]; oxidoreductase activity, acting on single donors with incorporation of molecular oxygen, incorporation of two atoms of oxygen [GO:0016702]	NF-YA family protein
TraesCS5D02G013400	7.44859	4.94198e-22	Lipoxygenase (EC 1.13.11.-)	GO:0016702; GO:0031408; GO:0046872	metal ion binding [GO:0046872]; oxidoreductase activity, acting on single donors with incorporation of molecular oxygen, incorporation of two atoms of oxygen [GO:0016702]; oxylipin biosynthetic process [GO:0031408]	oxylipin biosynthetic process [GO:0031408]	-	metal ion binding [GO:0046872]; oxidoreductase activity, acting on single donors with incorporation of molecular oxygen, incorporation of two atoms of oxygen [GO:0016702]	NF-YA family protein
TraesCS6D02G122000	7.64178	2.35427e-18	Lipoxygenase domain-containing protein	GO:0016702; GO:0046872	metal ion binding [GO:0046872]; oxidoreductase activity, acting on single donors with incorporation of molecular oxygen, incorporation of two atoms of oxygen [GO:0016702]	-	-	metal ion binding [GO:0046872]; oxidoreductase activity, acting on single donors with incorporation of molecular oxygen, incorporation of two atoms of oxygen [GO:0016702]	NF-YA family protein
TraesCS3B02G495700	2.0063	0.0374924	AB hydrolase-1 domain-containing protein	GO:0009694; GO:0009696; GO:0080030; GO:0080031; GO:0080032	methyl indole-3-acetate esterase activity [GO:0080030]; methyl jasmonate esterase activity [GO:0080032]; methyl salicylate esterase activity [GO:0080031]; jasmonic acid metabolic process [GO:0009694]; salicylic acid metabolic process [GO:0009696]	jasmonic acid metabolic process [GO:0009694]; salicylic acid metabolic process [GO:0009696]	-	methyl indole-3-acetate esterase activity [GO:0080030]; methyl jasmonate esterase activity [GO:0080032]; methyl salicylate esterase activity [GO:0080031]	NF-YB family protein
TraesCS2B02G332200	-2.13254	0.0499416	F-box domain-containing protein	-	-	-	-	-	NF-YB family protein
TraesCS3B02G131000	-2.44763	0.0337964	SHSP domain-containing protein	GO:0000302; GO:0006457; GO:0009408; GO:0009651; GO:0043621; GO:0051082; GO:0051259	protein self-association [GO:0043621]; unfolded protein binding [GO:0051082]; protein complex oligomerization [GO:0051259]; protein folding [GO:0006457]; response to heat [GO:0009408]; response to reactive oxygen species [GO:0000302]; response to salt stress [GO:0009651]	protein complex oligomerization [GO:0051259]; protein folding [GO:0006457]; response to heat [GO:0009408]; response to reactive oxygen species [GO:0000302]; response to salt stress [GO:0009651]	-	protein self-association [GO:0043621]; unfolded protein binding [GO:0051082]	NF-YB family protein
TraesCS7D02G203600	-2.71849	0.0468585	F-box domain-containing protein	-	-	-	-	-	NF-YB family protein
TraesCS4A02G008500	-3.04186	0.0182246	AB hydrolase-1 domain-containing protein	-	-	-	-	-	NF-YB family protein
TraesCS4A02G346100	3.29309	8.58502e-06	LRRNT_2 domain-containing protein	-	-	-	-	-	NF-YB family protein
TraesCS4D02G295300	-3.33524	0.00351152	AB hydrolase-1 domain-containing protein	-	-	-	-	-	NF-YB family protein
TraesCS7D02G216800	3.91472	0.0174433	CBFD_NFYB_HMF domain-containing protein	GO:0005634; GO:0006355; GO:0043565; GO:0046982	nucleus [GO:0005634]; protein heterodimerization activity [GO:0046982]; sequence-specific DNA binding [GO:0043565]; regulation of transcription, DNA-templated [GO:0006355]	regulation of transcription, DNA-templated [GO:0006355]	nucleus [GO:0005634]	protein heterodimerization activity [GO:0046982]; sequence-specific DNA binding [GO:0043565]	NF-YB family protein
TraesCS6D02G268200	-3.93815	0.0103243	Uncharacterized protein	-	-	-	-	-	NF-YB family protein
TraesCS3A02G113100	-4.19709	0.0120097	SHSP domain-containing protein	-	-	-	-	-	NF-YB family protein
TraesCS4B02G121800	-4.45256	0.00503148	AB hydrolase-1 domain-containing protein	-	-	-	-	-	NF-YB family protein
TraesCS7A02G215100	5.05147	0.00608358	Fe2OG dioxygenase domain-containing protein	GO:0016491	oxidoreductase activity [GO:0016491]	-	-	oxidoreductase activity [GO:0016491]	NF-YB family protein
TraesCS1A02G367000	2.23667	0.00833601	Protein kinase domain-containing protein	GO:0004672; GO:0005524	ATP binding [GO:0005524]; protein kinase activity [GO:0004672]	-	-	ATP binding [GO:0005524]; protein kinase activity [GO:0004672]	NF-YC family protein
TraesCS5A02G538000	2.34656	0.0384419	Uncharacterized protein	GO:0005576; GO:0019953	extracellular region [GO:0005576]; sexual reproduction [GO:0019953]	sexual reproduction [GO:0019953]	extracellular region [GO:0005576]	-	NF-YC family protein
TraesCS1B02G384900	2.36273	0.00367091	Protein kinase domain-containing protein	GO:0004672; GO:0005524	ATP binding [GO:0005524]; protein kinase activity [GO:0004672]	-	-	ATP binding [GO:0005524]; protein kinase activity [GO:0004672]	NF-YC family protein
TraesCS1A02G367200	2.5345	0.00168089	Protein kinase domain-containing protein	GO:0004672; GO:0005524	ATP binding [GO:0005524]; protein kinase activity [GO:0004672]	-	-	ATP binding [GO:0005524]; protein kinase activity [GO:0004672]	NF-YC family protein
TraesCS1B02G226100	-3.27814	0.000161426	Uncharacterized protein	GO:0005576; GO:0019953	extracellular region [GO:0005576]; sexual reproduction [GO:0019953]	sexual reproduction [GO:0019953]	extracellular region [GO:0005576]	-	NF-YC family protein
TraesCS3A02G114800	-3.57862	0.0293349	CBFD_NFYB_HMF domain-containing protein	GO:0005634; GO:0046982	nucleus [GO:0005634]; protein heterodimerization activity [GO:0046982]	-	nucleus [GO:0005634]	protein heterodimerization activity [GO:0046982]	NF-YC family protein
TraesCS1D02G215100	-4.00128	2.33264e-06	Uncharacterized protein	GO:0005576; GO:0019953	extracellular region [GO:0005576]; sexual reproduction [GO:0019953]	sexual reproduction [GO:0019953]	extracellular region [GO:0005576]	-	NF-YC family protein
TraesCS1B02G225700	-4.00546	3.15462e-07	Uncharacterized protein	GO:0005576; GO:0019953	extracellular region [GO:0005576]; sexual reproduction [GO:0019953]	sexual reproduction [GO:0019953]	extracellular region [GO:0005576]	-	NF-YC family protein
TraesCS4D02G194700	4.32976	0.00451217	Protein kinase domain-containing protein	GO:0004674; GO:0005524; GO:0016021	integral component of membrane [GO:0016021]; ATP binding [GO:0005524]; protein serine/threonine kinase activity [GO:0004674]	-	integral component of membrane [GO:0016021]	ATP binding [GO:0005524]; protein serine/threonine kinase activity [GO:0004674]	NF-YC family protein
TraesCS1B02G226000	-4.53381	1.61818e-07	Uncharacterized protein	GO:0005576; GO:0019953	extracellular region [GO:0005576]; sexual reproduction [GO:0019953]	sexual reproduction [GO:0019953]	extracellular region [GO:0005576]	-	NF-YC family protein
TraesCS1A02G212600	-5.38238	5.33116e-07	Expansin EXPB2	GO:0005576; GO:0019953	extracellular region [GO:0005576]; sexual reproduction [GO:0019953]	sexual reproduction [GO:0019953]	extracellular region [GO:0005576]	-	NF-YC family protein
TraesCS1A02G212000	-5.94092	3.37523e-09	Uncharacterized protein	GO:0005576; GO:0019953	extracellular region [GO:0005576]; sexual reproduction [GO:0019953]	sexual reproduction [GO:0019953]	extracellular region [GO:0005576]	-	NF-YC family protein
TraesCS6B02G168800	-2.16362	0.000351734	ABC transporter domain-containing protein	GO:0005524; GO:0016021; GO:0016887	integral component of membrane [GO:0016021]; ATP binding [GO:0005524]; ATPase activity [GO:0016887]	-	integral component of membrane [GO:0016021]	ATPase activity [GO:0016887]; ATP binding [GO:0005524]	Nin-like family protein
TraesCS5A02G249900	2.54123	4.13328e-05	ABC transporter domain-containing protein	GO:0005524; GO:0016021; GO:0016887	integral component of membrane [GO:0016021]; ATP binding [GO:0005524]; ATPase activity [GO:0016887]	-	integral component of membrane [GO:0016021]	ATPase activity [GO:0016887]; ATP binding [GO:0005524]	Nin-like family protein
TraesCSU02G045800	-2.74609	1.03841e-08	Flowering Locus T-like protein, putative (Flowering locus T-like protein)	-	-	-	-	-	Nin-like family protein
TraesCS6B02G056800	-2.86331	1.95432e-12	Catalase (EC 1.11.1.6)	GO:0004096; GO:0006979; GO:0020037; GO:0042744; GO:0046872	catalase activity [GO:0004096]; heme binding [GO:0020037]; metal ion binding [GO:0046872]; hydrogen peroxide catabolic process [GO:0042744]; response to oxidative stress [GO:0006979]	hydrogen peroxide catabolic process [GO:0042744]; response to oxidative stress [GO:0006979]	-	catalase activity [GO:0004096]; heme binding [GO:0020037]; metal ion binding [GO:0046872]	Nin-like family protein
TraesCS3B02G015700	-3.03238	2.96159e-07	Flowering Locus T-like protein, putative (Flowering locus T-like protein)	-	-	-	-	-	Nin-like family protein
TraesCS5A02G205100	-3.51307	0.0339344	ABC transporter domain-containing protein	GO:0005524; GO:0016021; GO:0016887	integral component of membrane [GO:0016021]; ATP binding [GO:0005524]; ATPase activity [GO:0016887]	-	integral component of membrane [GO:0016021]	ATPase activity [GO:0016887]; ATP binding [GO:0005524]	Nin-like family protein
TraesCS1B02G071612	3.88757	0.00617362	Uncharacterized protein	-	-	-	-	-	pentatricopeptide (PPR) repeat-containing protein
TraesCS6D02G222000	-2.06598	1.03282e-07	Aldehyde dehydrogenase	GO:0006081; GO:0016620	oxidoreductase activity, acting on the aldehyde or oxo group of donors, NAD or NADP as acceptor [GO:0016620]; cellular aldehyde metabolic process [GO:0006081]	cellular aldehyde metabolic process [GO:0006081]	-	oxidoreductase activity, acting on the aldehyde or oxo group of donors, NAD or NADP as acceptor [GO:0016620]	RAV family protein
TraesCS1B02G392000	3.67656	0.00527567	Uncharacterized protein	GO:0003677; GO:0003700; GO:0005634	nucleus [GO:0005634]; DNA binding [GO:0003677]; DNA-binding transcription factor activity [GO:0003700]	-	nucleus [GO:0005634]	DNA binding [GO:0003677]; DNA-binding transcription factor activity [GO:0003700]	RAV family protein
TraesCS2D02G017500	-2.01318	0.00132897	Protein kinase domain-containing protein	GO:0004672; GO:0005524; GO:0016021	integral component of membrane [GO:0016021]; ATP binding [GO:0005524]; protein kinase activity [GO:0004672]	-	integral component of membrane [GO:0016021]	ATP binding [GO:0005524]; protein kinase activity [GO:0004672]	S1Fa-like family protein
TraesCS1B02G084500	-2.38094	0.0145315	Protein kinase domain-containing protein	GO:0004672; GO:0005524; GO:0016021; GO:0030246	integral component of membrane [GO:0016021]; ATP binding [GO:0005524]; carbohydrate binding [GO:0030246]; protein kinase activity [GO:0004672]	-	integral component of membrane [GO:0016021]	ATP binding [GO:0005524]; carbohydrate binding [GO:0030246]; protein kinase activity [GO:0004672]	S1Fa-like family protein
TraesCS2A02G371600	2.50972	5.69998e-05	Protein kinase domain-containing protein	GO:0004672; GO:0005524; GO:0016021; GO:0030246	integral component of membrane [GO:0016021]; ATP binding [GO:0005524]; carbohydrate binding [GO:0030246]; protein kinase activity [GO:0004672]	-	integral component of membrane [GO:0016021]	ATP binding [GO:0005524]; carbohydrate binding [GO:0030246]; protein kinase activity [GO:0004672]	S1Fa-like family protein
TraesCS2D02G091000	-2.65103	0.037905	Protein kinase domain-containing protein	GO:0004672; GO:0005524; GO:0016021	integral component of membrane [GO:0016021]; ATP binding [GO:0005524]; protein kinase activity [GO:0004672]	-	integral component of membrane [GO:0016021]	ATP binding [GO:0005524]; protein kinase activity [GO:0004672]	S1Fa-like family protein
TraesCS7A02G085600	2.71487	0.000106042	Lectin receptor kinase	GO:0002229; GO:0004675; GO:0005524; GO:0005886; GO:0006952; GO:0016021; GO:0030246; GO:0042742	integral component of membrane [GO:0016021]; plasma membrane [GO:0005886]; ATP binding [GO:0005524]; carbohydrate binding [GO:0030246]; transmembrane receptor protein serine/threonine kinase activity [GO:0004675]; defense response [GO:0006952]; defense response to bacterium [GO:0042742]; defense response to oomycetes [GO:0002229]	defense response [GO:0006952]; defense response to bacterium [GO:0042742]; defense response to oomycetes [GO:0002229]	integral component of membrane [GO:0016021]; plasma membrane [GO:0005886]	ATP binding [GO:0005524]; carbohydrate binding [GO:0030246]; transmembrane receptor protein serine/threonine kinase activity [GO:0004675]	S1Fa-like family protein
TraesCS3D02G480200	-2.78465	0.0452182	Receptor-like serine/threonine-protein kinase (EC 2.7.11.1)	GO:0004674; GO:0005524; GO:0016021	integral component of membrane [GO:0016021]; ATP binding [GO:0005524]; protein serine/threonine kinase activity [GO:0004674]	-	integral component of membrane [GO:0016021]	ATP binding [GO:0005524]; protein serine/threonine kinase activity [GO:0004674]	S1Fa-like family protein
TraesCS6D02G191400	-2.92583	0.021731	Protein kinase domain-containing protein	GO:0004672; GO:0005524; GO:0016021; GO:0030246	integral component of membrane [GO:0016021]; ATP binding [GO:0005524]; carbohydrate binding [GO:0030246]; protein kinase activity [GO:0004672]	-	integral component of membrane [GO:0016021]	ATP binding [GO:0005524]; carbohydrate binding [GO:0030246]; protein kinase activity [GO:0004672]	S1Fa-like family protein
TraesCS7A02G495000	3.37464	0.0286687	SBP-type domain-containing protein	GO:0003677; GO:0005634; GO:0046872	nucleus [GO:0005634]; DNA binding [GO:0003677]; metal ion binding [GO:0046872]	-	nucleus [GO:0005634]	DNA binding [GO:0003677]; metal ion binding [GO:0046872]	SBP family protein
TraesCS3B02G345800	2.15364	3.21538e-05	Purple acid phosphatase (EC 3.1.3.2)	GO:0003993; GO:0005829; GO:0009505; GO:0009506; GO:0016036; GO:0046872	cytosol [GO:0005829]; plant-type cell wall [GO:0009505]; plasmodesma [GO:0009506]; acid phosphatase activity [GO:0003993]; metal ion binding [GO:0046872]; cellular response to phosphate starvation [GO:0016036]	cellular response to phosphate starvation [GO:0016036]	cytosol [GO:0005829]; plant-type cell wall [GO:0009505]; plasmodesma [GO:0009506]	acid phosphatase activity [GO:0003993]; metal ion binding [GO:0046872]	SRS family protein
TraesCS6D02G339100	3.60997	6.93771e-05	Purple acid phosphatase (EC 3.1.3.2)	GO:0003993; GO:0046872	acid phosphatase activity [GO:0003993]; metal ion binding [GO:0046872]	-	-	acid phosphatase activity [GO:0003993]; metal ion binding [GO:0046872]	SRS family protein
TraesCS1A02G241400	3.65883	0.00014522	Uncharacterized protein	-	-	-	-	-	SRS family protein
TraesCS1B02G253200	4.56248	0.00179851	Uncharacterized protein	-	-	-	-	-	SRS family protein
TraesCS3B02G440500	-2.04668	0.0181242	Fe2OG dioxygenase domain-containing protein	GO:0046872; GO:0051213	dioxygenase activity [GO:0051213]; metal ion binding [GO:0046872]	-	-	dioxygenase activity [GO:0051213]; metal ion binding [GO:0046872]	STAT family protein
TraesCS1A02G070200	2.09943	0.039683	Fe2OG dioxygenase domain-containing protein	GO:0016491; GO:0046872	metal ion binding [GO:0046872]; oxidoreductase activity [GO:0016491]	-	-	metal ion binding [GO:0046872]; oxidoreductase activity [GO:0016491]	STAT family protein
TraesCS5A02G234300	-2.16658	0.00129026	Fe2OG dioxygenase domain-containing protein	GO:0016491; GO:0046872	metal ion binding [GO:0046872]; oxidoreductase activity [GO:0016491]	-	-	metal ion binding [GO:0046872]; oxidoreductase activity [GO:0016491]	STAT family protein
TraesCS6D02G305400	2.51158	3.62747e-06	Fe2OG dioxygenase domain-containing protein	GO:0016491; GO:0046872	metal ion binding [GO:0046872]; oxidoreductase activity [GO:0016491]	-	-	metal ion binding [GO:0046872]; oxidoreductase activity [GO:0016491]	STAT family protein
TraesCS3B02G520100	-3.47845	0.00298094	Uncharacterized protein	GO:0016491	oxidoreductase activity [GO:0016491]	-	-	oxidoreductase activity [GO:0016491]	STAT family protein
TraesCS7A02G443600	3.54623	0.0250428	Fe2OG dioxygenase domain-containing protein	GO:0016491; GO:0046872	metal ion binding [GO:0046872]; oxidoreductase activity [GO:0016491]	-	-	metal ion binding [GO:0046872]; oxidoreductase activity [GO:0016491]	STAT family protein
TraesCS6D02G213100	3.61955	0.00616098	GA2ox-D9 protein	GO:0046872; GO:0051213	dioxygenase activity [GO:0051213]; metal ion binding [GO:0046872]	-	-	dioxygenase activity [GO:0051213]; metal ion binding [GO:0046872]	STAT family protein
TraesCS7B02G042500	-4.16151	0.0408244	Fe2OG dioxygenase domain-containing protein	GO:0016491; GO:0046872	metal ion binding [GO:0046872]; oxidoreductase activity [GO:0016491]	-	-	metal ion binding [GO:0046872]; oxidoreductase activity [GO:0016491]	STAT family protein
TraesCS1D02G013300	-2.02459	0.0237278	Uncharacterized protein	GO:0003924; GO:0005525	GTP binding [GO:0005525]; GTPase activity [GO:0003924]	-	-	GTPase activity [GO:0003924]; GTP binding [GO:0005525]	TALE family protein
TraesCS2D02G259400	-2.10079	0.000440334	Uncharacterized protein	GO:0015333; GO:0016021; GO:0035673; GO:1904680	integral component of membrane [GO:0016021]; oligopeptide transmembrane transporter activity [GO:0035673]; peptide transmembrane transporter activity [GO:1904680]; peptide:proton symporter activity [GO:0015333]	-	integral component of membrane [GO:0016021]	oligopeptide transmembrane transporter activity [GO:0035673]; peptide:proton symporter activity [GO:0015333]; peptide transmembrane transporter activity [GO:1904680]	TALE family protein
TraesCS5B02G410600	-2.1379	0.00786954	Uncharacterized protein	GO:0005634; GO:0006355; GO:0043565	nucleus [GO:0005634]; sequence-specific DNA binding [GO:0043565]; regulation of transcription, DNA-templated [GO:0006355]	regulation of transcription, DNA-templated [GO:0006355]	nucleus [GO:0005634]	sequence-specific DNA binding [GO:0043565]	TALE family protein
TraesCS5A02G485200	-2.13806	0.0018566	Uncharacterized protein	GO:0006857; GO:0016021; GO:0022857	integral component of membrane [GO:0016021]; transmembrane transporter activity [GO:0022857]; oligopeptide transport [GO:0006857]	oligopeptide transport [GO:0006857]	integral component of membrane [GO:0016021]	transmembrane transporter activity [GO:0022857]	TALE family protein
TraesCS4D02G019600	-2.25601	0.00291512	Uncharacterized protein	GO:0005634; GO:0006355; GO:0043565	nucleus [GO:0005634]; sequence-specific DNA binding [GO:0043565]; regulation of transcription, DNA-templated [GO:0006355]	regulation of transcription, DNA-templated [GO:0006355]	nucleus [GO:0005634]	sequence-specific DNA binding [GO:0043565]	TALE family protein
TraesCS3D02G287000	2.62605	3.3524e-08	Uncharacterized protein	GO:0016791; GO:0046872	metal ion binding [GO:0046872]; phosphatase activity [GO:0016791]	-	-	metal ion binding [GO:0046872]; phosphatase activity [GO:0016791]	TALE family protein
TraesCS3D02G287300	2.64175	5.71416e-10	Uncharacterized protein	GO:0016791; GO:0046872	metal ion binding [GO:0046872]; phosphatase activity [GO:0016791]	-	-	metal ion binding [GO:0046872]; phosphatase activity [GO:0016791]	TALE family protein
TraesCS3D02G287100	2.98613	2.64639e-10	Uncharacterized protein	GO:0016791; GO:0046872	metal ion binding [GO:0046872]; phosphatase activity [GO:0016791]	-	-	metal ion binding [GO:0046872]; phosphatase activity [GO:0016791]	TALE family protein
TraesCS3B02G322100	3.22	3.22764e-14	Uncharacterized protein	GO:0016791; GO:0046872	metal ion binding [GO:0046872]; phosphatase activity [GO:0016791]	-	-	metal ion binding [GO:0046872]; phosphatase activity [GO:0016791]	TALE family protein
TraesCS4A02G292200	-3.56712	2.64727e-05	Uncharacterized protein	GO:0005634; GO:0006355; GO:0043565	nucleus [GO:0005634]; sequence-specific DNA binding [GO:0043565]; regulation of transcription, DNA-templated [GO:0006355]	regulation of transcription, DNA-templated [GO:0006355]	nucleus [GO:0005634]	sequence-specific DNA binding [GO:0043565]	TALE family protein
TraesCS4B02G348100	-3.67087	0.00121752	Agglutinin domain-containing protein	GO:0005576; GO:0009405	extracellular region [GO:0005576]; pathogenesis [GO:0009405]	pathogenesis [GO:0009405]	extracellular region [GO:0005576]	-	TALE family protein
TraesCS5B02G498700	-3.91685	0.000307283	Uncharacterized protein	GO:0006857; GO:0016021; GO:0022857	integral component of membrane [GO:0016021]; transmembrane transporter activity [GO:0022857]; oligopeptide transport [GO:0006857]	oligopeptide transport [GO:0006857]	integral component of membrane [GO:0016021]	transmembrane transporter activity [GO:0022857]	TALE family protein
TraesCS5A02G485300	-4.03579	5.59886e-06	Uncharacterized protein	GO:0006857; GO:0016021; GO:0022857	integral component of membrane [GO:0016021]; transmembrane transporter activity [GO:0022857]; oligopeptide transport [GO:0006857]	oligopeptide transport [GO:0006857]	integral component of membrane [GO:0016021]	transmembrane transporter activity [GO:0022857]	TALE family protein
TraesCS3B02G321700	4.87909	4.07701e-10	Uncharacterized protein	GO:0016791; GO:0046872	metal ion binding [GO:0046872]; phosphatase activity [GO:0016791]	-	-	metal ion binding [GO:0046872]; phosphatase activity [GO:0016791]	TALE family protein
TraesCS2B02G535500	2.07135	0.00659469	Uncharacterized protein	GO:0003676; GO:0004519; GO:0006308	endonuclease activity [GO:0004519]; nucleic acid binding [GO:0003676]; DNA catabolic process [GO:0006308]	DNA catabolic process [GO:0006308]	-	endonuclease activity [GO:0004519]; nucleic acid binding [GO:0003676]	TCP family protein
TraesCS3D02G146900	2.09456	0.00450236	TCP domain-containing protein	GO:0003700	DNA-binding transcription factor activity [GO:0003700]	-	-	DNA-binding transcription factor activity [GO:0003700]	TCP family protein
TraesCS3B02G039500	2.19147	0.00463083	Uncharacterized protein	GO:0003676; GO:0004519; GO:0006308	endonuclease activity [GO:0004519]; nucleic acid binding [GO:0003676]; DNA catabolic process [GO:0006308]	DNA catabolic process [GO:0006308]	-	endonuclease activity [GO:0004519]; nucleic acid binding [GO:0003676]	TCP family protein
TraesCSU02G046700	-2.26368	0.000396759	Uncharacterized protein	GO:0016747	transferase activity, transferring acyl groups other than amino-acyl groups [GO:0016747]	-	-	transferase activity, transferring acyl groups other than amino-acyl groups [GO:0016747]	TCP family protein
TraesCS2A02G507400	2.58283	4.90103e-06	Uncharacterized protein	GO:0003676; GO:0004519; GO:0006308	endonuclease activity [GO:0004519]; nucleic acid binding [GO:0003676]; DNA catabolic process [GO:0006308]	DNA catabolic process [GO:0006308]	-	endonuclease activity [GO:0004519]; nucleic acid binding [GO:0003676]	TCP family protein
TraesCS3A02G302900	2.9576	1.07597e-06	TCP domain-containing protein	GO:0003700	DNA-binding transcription factor activity [GO:0003700]	-	-	DNA-binding transcription factor activity [GO:0003700]	TCP family protein
TraesCS2A02G507500	3.65077	7.19028e-11	Uncharacterized protein	GO:0003676; GO:0004519; GO:0006308	endonuclease activity [GO:0004519]; nucleic acid binding [GO:0003676]; DNA catabolic process [GO:0006308]	DNA catabolic process [GO:0006308]	-	endonuclease activity [GO:0004519]; nucleic acid binding [GO:0003676]	TCP family protein
TraesCS6D02G285600	-3.70258	0.0452728	TCP domain-containing protein	GO:0003700	DNA-binding transcription factor activity [GO:0003700]	-	-	DNA-binding transcription factor activity [GO:0003700]	TCP family protein
TraesCS1B02G242700	3.74054	0.0266155	RING-type domain-containing protein	GO:0016021	integral component of membrane [GO:0016021]	-	integral component of membrane [GO:0016021]	-	TCP family protein
TraesCS3B02G333400	3.92575	4.0813e-12	TCP domain-containing protein	GO:0003700; GO:0005634; GO:0043565	nucleus [GO:0005634]; DNA-binding transcription factor activity [GO:0003700]; sequence-specific DNA binding [GO:0043565]	-	nucleus [GO:0005634]	DNA-binding transcription factor activity [GO:0003700]; sequence-specific DNA binding [GO:0043565]	TCP family protein
TraesCS7B02G235200	3.9429	0.0247591	RING-type domain-containing protein	GO:0016021	integral component of membrane [GO:0016021]	-	integral component of membrane [GO:0016021]	-	TCP family protein
TraesCS4B02G367500	2.27072	0.0204027	AAI domain-containing protein	-	-	-	-	-	Trihelix family protein
TraesCS3A02G441300	-2.36181	0.0434945	Myb-like domain-containing protein	GO:0003677	DNA binding [GO:0003677]	-	-	DNA binding [GO:0003677]	Trihelix family protein
TraesCS3A02G137200	-2.97829	0.0134758	Uncharacterized protein	-	-	-	-	-	Trihelix family protein
TraesCS5A02G378500	-2.98256	0.026799	EF1_GNE domain-containing protein	GO:0003746	translation elongation factor activity [GO:0003746]	-	-	translation elongation factor activity [GO:0003746]	Trihelix family protein
TraesCS3D02G180200	-3.0617	0.0487311	Pectinesterase (EC 3.1.1.11)	GO:0030599; GO:0042545; GO:0045330; GO:0045490	aspartyl esterase activity [GO:0045330]; pectinesterase activity [GO:0030599]; cell wall modification [GO:0042545]; pectin catabolic process [GO:0045490]	cell wall modification [GO:0042545]; pectin catabolic process [GO:0045490]	-	aspartyl esterase activity [GO:0045330]; pectinesterase activity [GO:0030599]	Trihelix family protein
TraesCS1A02G416700	-3.07436	0.00944248	Uncharacterized protein	-	-	-	-	-	Trihelix family protein
TraesCS4D02G360000	3.11535	0.000173321	AAI domain-containing protein	-	-	-	-	-	Trihelix family protein
TraesCS2A02G162500	-5.13212	5.90777e-05	Peptidase A1 domain-containing protein	GO:0004190	aspartic-type endopeptidase activity [GO:0004190]	-	-	aspartic-type endopeptidase activity [GO:0004190]	Trihelix family protein
TraesCS7A02G445600	-5.16604	7.09226e-10	Uncharacterized protein	GO:0003924; GO:0005525	GTP binding [GO:0005525]; GTPase activity [GO:0003924]	-	-	GTPase activity [GO:0003924]; GTP binding [GO:0005525]	Trihelix family protein
TraesCS6B02G035900	-2.0609	0.012184	Uncharacterized protein	GO:0043531	ADP binding [GO:0043531]	-	-	ADP binding [GO:0043531]	Whirly family protein
TraesCS4A02G447400	2.09113	0.014304	Uncharacterized protein	-	-	-	-	-	Whirly family protein
TraesCS2B02G170700	-2.98868	0.0494431	Uncharacterized protein	GO:0003676; GO:0005524	ATP binding [GO:0005524]; nucleic acid binding [GO:0003676]	-	-	ATP binding [GO:0005524]; nucleic acid binding [GO:0003676]	Whirly family protein
TraesCS5A02G230200	3.42572	1.35511e-07	Uncharacterized protein	-	-	-	-	-	WOX family protein
TraesCS5B02G228800	3.61687	1.06774e-11	Uncharacterized protein	-	-	-	-	-	WOX family protein
TraesCS1B02G438800	-2.0049	0.000491791	Uncharacterized protein	GO:0043531	ADP binding [GO:0043531]	-	-	ADP binding [GO:0043531]	WRKY family protein
TraesCS1B02G002500	-2.03764	0.0181918	Uncharacterized protein	GO:0043531	ADP binding [GO:0043531]	-	-	ADP binding [GO:0043531]	WRKY family protein
TraesCS2A02G104600	2.03819	1.0091e-05	zinc_ribbon_12 domain-containing protein	-	-	-	-	-	WRKY family protein
TraesCS5B02G145300	2.07068	0.00662308	WRKY domain-containing protein	GO:0003700; GO:0005634; GO:0043565	nucleus [GO:0005634]; DNA-binding transcription factor activity [GO:0003700]; sequence-specific DNA binding [GO:0043565]	-	nucleus [GO:0005634]	DNA-binding transcription factor activity [GO:0003700]; sequence-specific DNA binding [GO:0043565]	WRKY family protein
TraesCS3A02G343900	-2.10049	0.0405546	WRKY domain-containing protein	GO:0003700; GO:0005634; GO:0043565	nucleus [GO:0005634]; DNA-binding transcription factor activity [GO:0003700]; sequence-specific DNA binding [GO:0043565]	-	nucleus [GO:0005634]	DNA-binding transcription factor activity [GO:0003700]; sequence-specific DNA binding [GO:0043565]	WRKY family protein
TraesCS1D02G418600	2.1092	0.0498171	WRKY domain-containing protein	GO:0003700; GO:0005634; GO:0043565	nucleus [GO:0005634]; DNA-binding transcription factor activity [GO:0003700]; sequence-specific DNA binding [GO:0043565]	-	nucleus [GO:0005634]	DNA-binding transcription factor activity [GO:0003700]; sequence-specific DNA binding [GO:0043565]	WRKY family protein
TraesCS3D02G381300	2.11082	3.5208e-06	LRRNT_2 domain-containing protein	GO:0016021	integral component of membrane [GO:0016021]	-	integral component of membrane [GO:0016021]	-	WRKY family protein
TraesCS2A02G071800	-2.11209	0.00640133	Uncharacterized protein	GO:0004672; GO:0005509; GO:0005524; GO:0016021; GO:0030247	integral component of membrane [GO:0016021]; ATP binding [GO:0005524]; calcium ion binding [GO:0005509]; polysaccharide binding [GO:0030247]; protein kinase activity [GO:0004672]	-	integral component of membrane [GO:0016021]	ATP binding [GO:0005524]; calcium ion binding [GO:0005509]; polysaccharide binding [GO:0030247]; protein kinase activity [GO:0004672]	WRKY family protein
TraesCSU02G135500	-2.14536	0.0354953	Uncharacterized protein	GO:0043531	ADP binding [GO:0043531]	-	-	ADP binding [GO:0043531]	WRKY family protein
TraesCS2D02G104300	2.15437	4.936e-07	zinc_ribbon_12 domain-containing protein	-	-	-	-	-	WRKY family protein
TraesCS2B02G203100	-2.16174	0.0118032	Uncharacterized protein	-	-	-	-	-	WRKY family protein
TraesCS2A02G047300	2.17026	0.0269567	MFS domain-containing protein	GO:0005315; GO:0006817; GO:0016021	integral component of membrane [GO:0016021]; inorganic phosphate transmembrane transporter activity [GO:0005315]; phosphate ion transport [GO:0006817]	phosphate ion transport [GO:0006817]	integral component of membrane [GO:0016021]	inorganic phosphate transmembrane transporter activity [GO:0005315]	WRKY family protein
TraesCS5A02G200100	-2.20232	0.0122903	Uncharacterized protein	-	-	-	-	-	WRKY family protein
TraesCS4A02G478700	-2.22757	0.0446939	Protein kinase domain-containing protein	GO:0004674; GO:0005524; GO:0016021	integral component of membrane [GO:0016021]; ATP binding [GO:0005524]; protein serine/threonine kinase activity [GO:0004674]	-	integral component of membrane [GO:0016021]	ATP binding [GO:0005524]; protein serine/threonine kinase activity [GO:0004674]	WRKY family protein
TraesCS2A02G559400	-2.25432	0.000371029	Protein kinase domain-containing protein	GO:0004674; GO:0005524; GO:0016021	integral component of membrane [GO:0016021]; ATP binding [GO:0005524]; protein serine/threonine kinase activity [GO:0004674]	-	integral component of membrane [GO:0016021]	ATP binding [GO:0005524]; protein serine/threonine kinase activity [GO:0004674]	WRKY family protein
TraesCS2B02G121700	-2.29166	6.74408e-07	Uncharacterized protein	GO:0005524; GO:0046872	ATP binding [GO:0005524]; metal ion binding [GO:0046872]	-	-	ATP binding [GO:0005524]; metal ion binding [GO:0046872]	WRKY family protein
TraesCS4B02G121300	2.35639	0.000378816	EGF_CA domain-containing protein	GO:0005509; GO:0016021	integral component of membrane [GO:0016021]; calcium ion binding [GO:0005509]	-	integral component of membrane [GO:0016021]	calcium ion binding [GO:0005509]	WRKY family protein
TraesCS2A02G071900	-2.36728	0.00554757	Protein kinase domain-containing protein	GO:0004672; GO:0005509; GO:0005524; GO:0016021; GO:0030247	integral component of membrane [GO:0016021]; ATP binding [GO:0005524]; calcium ion binding [GO:0005509]; polysaccharide binding [GO:0030247]; protein kinase activity [GO:0004672]	-	integral component of membrane [GO:0016021]	ATP binding [GO:0005524]; calcium ion binding [GO:0005509]; polysaccharide binding [GO:0030247]; protein kinase activity [GO:0004672]	WRKY family protein
TraesCS6B02G458300	2.3787	0.0229128	Uncharacterized protein	GO:0043531	ADP binding [GO:0043531]	-	-	ADP binding [GO:0043531]	WRKY family protein
TraesCS5A02G285000	2.41267	0.0110365	Protein kinase domain-containing protein	GO:0004674; GO:0005524; GO:0016021	integral component of membrane [GO:0016021]; ATP binding [GO:0005524]; protein serine/threonine kinase activity [GO:0004674]	-	integral component of membrane [GO:0016021]	ATP binding [GO:0005524]; protein serine/threonine kinase activity [GO:0004674]	WRKY family protein
TraesCS1D02G429800	2.44215	0.0325315	WRKY domain-containing protein	GO:0003700; GO:0005634; GO:0043565	nucleus [GO:0005634]; DNA-binding transcription factor activity [GO:0003700]; sequence-specific DNA binding [GO:0043565]	-	nucleus [GO:0005634]	DNA-binding transcription factor activity [GO:0003700]; sequence-specific DNA binding [GO:0043565]	WRKY family protein
TraesCS2B02G121600	2.45542	2.1052e-09	zinc_ribbon_12 domain-containing protein	-	-	-	-	-	WRKY family protein
TraesCS1A02G035900	-2.46838	0.00812312	Uncharacterized protein	GO:0043531	ADP binding [GO:0043531]	-	-	ADP binding [GO:0043531]	WRKY family protein
TraesCS2B02G464700	-2.46975	0.0487269	Uncharacterized protein	GO:0016021; GO:0022857	integral component of membrane [GO:0016021]; transmembrane transporter activity [GO:0022857]	-	integral component of membrane [GO:0016021]	transmembrane transporter activity [GO:0022857]	WRKY family protein
TraesCS3A02G248700	-2.48189	0.0153513	WRKY domain-containing protein	GO:0003700; GO:0005634; GO:0043565	nucleus [GO:0005634]; DNA-binding transcription factor activity [GO:0003700]; sequence-specific DNA binding [GO:0043565]	-	nucleus [GO:0005634]	DNA-binding transcription factor activity [GO:0003700]; sequence-specific DNA binding [GO:0043565]	WRKY family protein
TraesCS3B02G201600	-2.48329	0.0132369	Uncharacterized protein	-	-	-	-	-	WRKY family protein
TraesCS7A02G101700	2.51715	1.68922e-09	Uncharacterized protein	GO:0043531	ADP binding [GO:0043531]	-	-	ADP binding [GO:0043531]	WRKY family protein
TraesCS2B02G322700	2.5321	0.0195138	Uncharacterized protein	-	-	-	-	-	WRKY family protein
TraesCS5B02G198400	-2.56868	0.00506069	Uncharacterized protein	-	-	-	-	-	WRKY family protein
TraesCS6A02G225300	-2.58311	0.00378318	Uncharacterized protein	GO:0004672; GO:0005509; GO:0005524; GO:0016021; GO:0030247	integral component of membrane [GO:0016021]; ATP binding [GO:0005524]; calcium ion binding [GO:0005509]; polysaccharide binding [GO:0030247]; protein kinase activity [GO:0004672]	-	integral component of membrane [GO:0016021]	ATP binding [GO:0005524]; calcium ion binding [GO:0005509]; polysaccharide binding [GO:0030247]; protein kinase activity [GO:0004672]	WRKY family protein
TraesCS4A02G039700	2.58676	0.0382659	Uncharacterized protein	-	-	-	-	-	WRKY family protein
TraesCS2B02G251700	-2.61457	0.00937182	Protein kinase domain-containing protein	GO:0004674; GO:0005524; GO:0016021	integral component of membrane [GO:0016021]; ATP binding [GO:0005524]; protein serine/threonine kinase activity [GO:0004674]	-	integral component of membrane [GO:0016021]	ATP binding [GO:0005524]; protein serine/threonine kinase activity [GO:0004674]	WRKY family protein
TraesCS1A02G367100	2.64194	0.00710665	Protein kinase domain-containing protein	GO:0004672; GO:0005524	ATP binding [GO:0005524]; protein kinase activity [GO:0004672]	-	-	ATP binding [GO:0005524]; protein kinase activity [GO:0004672]	WRKY family protein
TraesCS7A02G377900	2.68787	0.00302128	Protein kinase domain-containing protein	GO:0004674; GO:0005524; GO:0016021	integral component of membrane [GO:0016021]; ATP binding [GO:0005524]; protein serine/threonine kinase activity [GO:0004674]	-	integral component of membrane [GO:0016021]	ATP binding [GO:0005524]; protein serine/threonine kinase activity [GO:0004674]	WRKY family protein
TraesCS5B02G198500	-2.78079	0.00231605	Uncharacterized protein	-	-	-	-	-	WRKY family protein
TraesCS5D02G568400	2.79252	0.0105333	Cytokinin riboside 5'-monophosphate phosphoribohydrolase (EC 3.2.2.n1)	GO:0009691; GO:0016787	hydrolase activity [GO:0016787]; cytokinin biosynthetic process [GO:0009691]	cytokinin biosynthetic process [GO:0009691]	-	hydrolase activity [GO:0016787]	WRKY family protein
TraesCS1B02G020200	-2.90404	0.0479426	Protein kinase domain-containing protein	GO:0004674; GO:0005509; GO:0005524; GO:0016021; GO:0030247	integral component of membrane [GO:0016021]; ATP binding [GO:0005524]; calcium ion binding [GO:0005509]; polysaccharide binding [GO:0030247]; protein serine/threonine kinase activity [GO:0004674]	-	integral component of membrane [GO:0016021]	ATP binding [GO:0005524]; calcium ion binding [GO:0005509]; polysaccharide binding [GO:0030247]; protein serine/threonine kinase activity [GO:0004674]	WRKY family protein
TraesCS3A02G536000	-2.9064	0.0235398	NB-ARC domain-containing protein	GO:0043531	ADP binding [GO:0043531]	-	-	ADP binding [GO:0043531]	WRKY family protein
TraesCS2B02G588800	-3.00916	0.0242935	Uncharacterized protein	GO:0004672; GO:0005509; GO:0005524; GO:0030247	ATP binding [GO:0005524]; calcium ion binding [GO:0005509]; polysaccharide binding [GO:0030247]; protein kinase activity [GO:0004672]	-	-	ATP binding [GO:0005524]; calcium ion binding [GO:0005509]; polysaccharide binding [GO:0030247]; protein kinase activity [GO:0004672]	WRKY family protein
TraesCS3B02G604500	3.0506	0.0383788	NB-ARC domain-containing protein	GO:0043531	ADP binding [GO:0043531]	-	-	ADP binding [GO:0043531]	WRKY family protein
TraesCS6A02G080500	3.055	0.000695957	WRKY domain-containing protein	GO:0003700; GO:0005634; GO:0043565	nucleus [GO:0005634]; DNA-binding transcription factor activity [GO:0003700]; sequence-specific DNA binding [GO:0043565]	-	nucleus [GO:0005634]	DNA-binding transcription factor activity [GO:0003700]; sequence-specific DNA binding [GO:0043565]	WRKY family protein
TraesCS2A02G084400	3.16849	0.0175704	Uncharacterized protein	-	-	-	-	-	WRKY family protein
TraesCS6A02G093200	-3.22596	0.0198614	Endoglucanase (EC 3.2.1.4)	GO:0008810; GO:0030245	cellulase activity [GO:0008810]; cellulose catabolic process [GO:0030245]	cellulose catabolic process [GO:0030245]	-	cellulase activity [GO:0008810]	WRKY family protein
TraesCS7A02G367100	3.25673	0.00615803	Protein kinase domain-containing protein	GO:0004674; GO:0005524; GO:0016021	integral component of membrane [GO:0016021]; ATP binding [GO:0005524]; protein serine/threonine kinase activity [GO:0004674]	-	integral component of membrane [GO:0016021]	ATP binding [GO:0005524]; protein serine/threonine kinase activity [GO:0004674]	WRKY family protein
TraesCS7B02G416600	3.27701	0.000805275	Uncharacterized protein	GO:0043531	ADP binding [GO:0043531]	-	-	ADP binding [GO:0043531]	WRKY family protein
TraesCS4B02G260900	3.55072	0.00907172	Uncharacterized protein	-	-	-	-	-	WRKY family protein
TraesCS5D02G132400	-3.57738	0.0293702	Myb_DNA-bind_3 domain-containing protein	-	-	-	-	-	WRKY family protein
TraesCS3A02G321200	-3.62877	0.0256908	Uncharacterized protein	GO:0043531	ADP binding [GO:0043531]	-	-	ADP binding [GO:0043531]	WRKY family protein
TraesCS5D02G515600	3.64633	0.00184233	Myb_DNA-bind_3 domain-containing protein	-	-	-	-	-	WRKY family protein
TraesCS3B02G595500	-3.70958	0.0450047	Uncharacterized protein	GO:0004674; GO:0005509; GO:0005524; GO:0005886; GO:0016021; GO:0030247	integral component of membrane [GO:0016021]; plasma membrane [GO:0005886]; ATP binding [GO:0005524]; calcium ion binding [GO:0005509]; polysaccharide binding [GO:0030247]; protein serine/threonine kinase activity [GO:0004674]	-	integral component of membrane [GO:0016021]; plasma membrane [GO:0005886]	ATP binding [GO:0005524]; calcium ion binding [GO:0005509]; polysaccharide binding [GO:0030247]; protein serine/threonine kinase activity [GO:0004674]	WRKY family protein
TraesCS1B02G230100	3.78014	0.0081826	Uncharacterized protein	GO:0000079; GO:0019901	protein kinase binding [GO:0019901]; regulation of cyclin-dependent protein serine/threonine kinase activity [GO:0000079]	regulation of cyclin-dependent protein serine/threonine kinase activity [GO:0000079]	-	protein kinase binding [GO:0019901]	WRKY family protein
TraesCS2B02G087300	-3.91626	0.00387845	Uncharacterized protein	GO:0004672; GO:0005509; GO:0005524; GO:0016021; GO:0030247	integral component of membrane [GO:0016021]; ATP binding [GO:0005524]; calcium ion binding [GO:0005509]; polysaccharide binding [GO:0030247]; protein kinase activity [GO:0004672]	-	integral component of membrane [GO:0016021]	ATP binding [GO:0005524]; calcium ion binding [GO:0005509]; polysaccharide binding [GO:0030247]; protein kinase activity [GO:0004672]	WRKY family protein
TraesCS2B02G043300	-4.01046	0.00275608	Uncharacterized protein	-	-	-	-	-	WRKY family protein
TraesCS6A02G242000	-4.02167	0.0202337	WRKY domain-containing protein	GO:0003700; GO:0005634; GO:0043565	nucleus [GO:0005634]; DNA-binding transcription factor activity [GO:0003700]; sequence-specific DNA binding [GO:0043565]	-	nucleus [GO:0005634]	DNA-binding transcription factor activity [GO:0003700]; sequence-specific DNA binding [GO:0043565]	WRKY family protein
TraesCS5D02G145800	4.0586	4.58353e-05	WRKY domain-containing protein	GO:0003700; GO:0005634; GO:0043565	nucleus [GO:0005634]; DNA-binding transcription factor activity [GO:0003700]; sequence-specific DNA binding [GO:0043565]	-	nucleus [GO:0005634]	DNA-binding transcription factor activity [GO:0003700]; sequence-specific DNA binding [GO:0043565]	WRKY family protein
TraesCS1B02G046500	-4.35304	0.00722197	Uncharacterized protein	GO:0043531	ADP binding [GO:0043531]	-	-	ADP binding [GO:0043531]	WRKY family protein
TraesCS6B02G154600	-4.47008	0.019247	Uncharacterized protein	GO:0016021	integral component of membrane [GO:0016021]	-	integral component of membrane [GO:0016021]	-	WRKY family protein
TraesCS6A02G263500	-7.25756	4.88902e-08	Uncharacterized protein	GO:0016021; GO:0022857	integral component of membrane [GO:0016021]; transmembrane transporter activity [GO:0022857]	-	integral component of membrane [GO:0016021]	transmembrane transporter activity [GO:0022857]	WRKY family protein
TraesCS2B02G124100	2.23361	2.67912e-05	Non-specific serine/threonine protein kinase (EC 2.7.11.1)	GO:0004674; GO:0005524; GO:0007165	ATP binding [GO:0005524]; protein serine/threonine kinase activity [GO:0004674]; signal transduction [GO:0007165]	signal transduction [GO:0007165]	-	ATP binding [GO:0005524]; protein serine/threonine kinase activity [GO:0004674]	YABBY family protein
TraesCS2D02G107100	2.24305	1.56821e-07	Non-specific serine/threonine protein kinase (EC 2.7.11.1)	GO:0004674; GO:0005524; GO:0007165	ATP binding [GO:0005524]; protein serine/threonine kinase activity [GO:0004674]; signal transduction [GO:0007165]	signal transduction [GO:0007165]	-	ATP binding [GO:0005524]; protein serine/threonine kinase activity [GO:0004674]	YABBY family protein
TraesCS4B02G120400	2.53691	1.02933e-05	Non-specific serine/threonine protein kinase (EC 2.7.11.1)	GO:0004674; GO:0005524; GO:0007165; GO:0016021	integral component of membrane [GO:0016021]; ATP binding [GO:0005524]; protein serine/threonine kinase activity [GO:0004674]; signal transduction [GO:0007165]	signal transduction [GO:0007165]	integral component of membrane [GO:0016021]	ATP binding [GO:0005524]; protein serine/threonine kinase activity [GO:0004674]	YABBY family protein
TraesCS5B02G146500	2.65334	0.000429017	Non-specific serine/threonine protein kinase (EC 2.7.11.1)	GO:0004674; GO:0005524; GO:0007165	ATP binding [GO:0005524]; protein serine/threonine kinase activity [GO:0004674]; signal transduction [GO:0007165]	signal transduction [GO:0007165]	-	ATP binding [GO:0005524]; protein serine/threonine kinase activity [GO:0004674]	YABBY family protein
TraesCS1D02G082500	2.69313	1.92913e-09	Non-specific serine/threonine protein kinase (EC 2.7.11.1)	GO:0004674; GO:0005524; GO:0007165	ATP binding [GO:0005524]; protein serine/threonine kinase activity [GO:0004674]; signal transduction [GO:0007165]	signal transduction [GO:0007165]	-	ATP binding [GO:0005524]; protein serine/threonine kinase activity [GO:0004674]	YABBY family protein
TraesCS1B02G098600	2.74898	4.9189e-09	Non-specific serine/threonine protein kinase (EC 2.7.11.1)	GO:0004674; GO:0005524; GO:0007165	ATP binding [GO:0005524]; protein serine/threonine kinase activity [GO:0004674]; signal transduction [GO:0007165]	signal transduction [GO:0007165]	-	ATP binding [GO:0005524]; protein serine/threonine kinase activity [GO:0004674]	YABBY family protein
TraesCS5A02G148000	2.79008	0.00323614	Non-specific serine/threonine protein kinase (EC 2.7.11.1)	GO:0004674; GO:0005524; GO:0007165	ATP binding [GO:0005524]; protein serine/threonine kinase activity [GO:0004674]; signal transduction [GO:0007165]	signal transduction [GO:0007165]	-	ATP binding [GO:0005524]; protein serine/threonine kinase activity [GO:0004674]	YABBY family protein
TraesCS4A02G058800	-2.86383	0.0264396	Uncharacterized protein	GO:0007275	multicellular organism development [GO:0007275]	multicellular organism development [GO:0007275]	-	-	YABBY family protein
TraesCS4A02G194800	3.01524	3.06718e-07	Non-specific serine/threonine protein kinase (EC 2.7.11.1)	GO:0004674; GO:0005524; GO:0007165	ATP binding [GO:0005524]; protein serine/threonine kinase activity [GO:0004674]; signal transduction [GO:0007165]	signal transduction [GO:0007165]	-	ATP binding [GO:0005524]; protein serine/threonine kinase activity [GO:0004674]	YABBY family protein
TraesCS4D02G118500	4.57444	8.72566e-06	Non-specific serine/threonine protein kinase (EC 2.7.11.1)	GO:0004674; GO:0005524; GO:0007165	ATP binding [GO:0005524]; protein serine/threonine kinase activity [GO:0004674]; signal transduction [GO:0007165]	signal transduction [GO:0007165]	-	ATP binding [GO:0005524]; protein serine/threonine kinase activity [GO:0004674]	YABBY family protein
TraesCS7D02G210500	-2.75911	0.0271788	GASR7	-	-	-	-	-	ZF-HD family protein
TraesCS7A02G208100	-3.99179	0.00231663	GA-induced protein (GASR7)	-	-	-	-	-	ZF-HD family protein
TraesCS7B02G115300	-4.18462	0.000215497	GASR7	-	-	-	-	-	ZF-HD family protein

## Sheet: Supplementary Table S4(B)
Supplementary Table S4(B) : List of 37 DEGs encoding serine threonine protein kinase under sodicity stress.
Genes	log2FoldChange	pval	Protein names	Gene ontology IDs	Gene ontology (GO)	Gene ontology (biological process)	Gene ontology (cellular component)	Gene ontology (molecular function)
TraesCS4D02G118500	4.57444	8.72566e-06	Non-specific serine/threonine protein kinase (EC 2.7.11.1)	GO:0004674; GO:0005524; GO:0007165	ATP binding [GO:0005524]; protein serine/threonine kinase activity [GO:0004674]; signal transduction [GO:0007165]	signal transduction [GO:0007165]	-	ATP binding [GO:0005524]; protein serine/threonine kinase activity [GO:0004674]
TraesCS1A02G080600	4.5251	2.38714e-22	Non-specific serine/threonine protein kinase (EC 2.7.11.1)	GO:0004674; GO:0005524; GO:0007165	ATP binding [GO:0005524]; protein serine/threonine kinase activity [GO:0004674]; signal transduction [GO:0007165]	signal transduction [GO:0007165]	-	ATP binding [GO:0005524]; protein serine/threonine kinase activity [GO:0004674]
TraesCS4D02G194700	4.32976	0.00451217	Protein kinase domain-containing protein	GO:0004674; GO:0005524; GO:0016021	integral component of membrane [GO:0016021]; ATP binding [GO:0005524]; protein serine/threonine kinase activity [GO:0004674]	-	integral component of membrane [GO:0016021]	ATP binding [GO:0005524]; protein serine/threonine kinase activity [GO:0004674]
TraesCS6B02G044800	4.27581	2.35243e-05	Protein kinase domain-containing protein	GO:0004674; GO:0005524	ATP binding [GO:0005524]; protein serine/threonine kinase activity [GO:0004674]	-	-	ATP binding [GO:0005524]; protein serine/threonine kinase activity [GO:0004674]
TraesCS7A02G367100	3.25673	0.00615803	Protein kinase domain-containing protein	GO:0004674; GO:0005524; GO:0016021	integral component of membrane [GO:0016021]; ATP binding [GO:0005524]; protein serine/threonine kinase activity [GO:0004674]	-	integral component of membrane [GO:0016021]	ATP binding [GO:0005524]; protein serine/threonine kinase activity [GO:0004674]
TraesCS7D02G125100	3.12836	0.0257656	Receptor-like serine/threonine-protein kinase (EC 2.7.11.1)	GO:0004674; GO:0005524; GO:0048544	ATP binding [GO:0005524]; protein serine/threonine kinase activity [GO:0004674]; recognition of pollen [GO:0048544]	recognition of pollen [GO:0048544]	-	ATP binding [GO:0005524]; protein serine/threonine kinase activity [GO:0004674]
TraesCS4A02G194800	3.01524	3.06718e-07	Non-specific serine/threonine protein kinase (EC 2.7.11.1)	GO:0004674; GO:0005524; GO:0007165	ATP binding [GO:0005524]; protein serine/threonine kinase activity [GO:0004674]; signal transduction [GO:0007165]	signal transduction [GO:0007165]	-	ATP binding [GO:0005524]; protein serine/threonine kinase activity [GO:0004674]
TraesCS6B02G057600	2.9919	0.0282468	Protein kinase domain-containing protein	GO:0004674; GO:0005524	ATP binding [GO:0005524]; protein serine/threonine kinase activity [GO:0004674]	-	-	ATP binding [GO:0005524]; protein serine/threonine kinase activity [GO:0004674]
TraesCS4B02G193700	2.80012	0.0010331	Protein kinase domain-containing protein	GO:0004674; GO:0005524; GO:0016021	integral component of membrane [GO:0016021]; ATP binding [GO:0005524]; protein serine/threonine kinase activity [GO:0004674]	-	integral component of membrane [GO:0016021]	ATP binding [GO:0005524]; protein serine/threonine kinase activity [GO:0004674]
TraesCS5A02G148000	2.79008	0.00323614	Non-specific serine/threonine protein kinase (EC 2.7.11.1)	GO:0004674; GO:0005524; GO:0007165	ATP binding [GO:0005524]; protein serine/threonine kinase activity [GO:0004674]; signal transduction [GO:0007165]	signal transduction [GO:0007165]	-	ATP binding [GO:0005524]; protein serine/threonine kinase activity [GO:0004674]
TraesCS1B02G098600	2.74898	4.9189e-09	Non-specific serine/threonine protein kinase (EC 2.7.11.1)	GO:0004674; GO:0005524; GO:0007165	ATP binding [GO:0005524]; protein serine/threonine kinase activity [GO:0004674]; signal transduction [GO:0007165]	signal transduction [GO:0007165]	-	ATP binding [GO:0005524]; protein serine/threonine kinase activity [GO:0004674]
TraesCS1D02G082500	2.69313	1.92913e-09	Non-specific serine/threonine protein kinase (EC 2.7.11.1)	GO:0004674; GO:0005524; GO:0007165	ATP binding [GO:0005524]; protein serine/threonine kinase activity [GO:0004674]; signal transduction [GO:0007165]	signal transduction [GO:0007165]	-	ATP binding [GO:0005524]; protein serine/threonine kinase activity [GO:0004674]
TraesCS7A02G377900	2.68787	0.00302128	Protein kinase domain-containing protein	GO:0004674; GO:0005524; GO:0016021	integral component of membrane [GO:0016021]; ATP binding [GO:0005524]; protein serine/threonine kinase activity [GO:0004674]	-	integral component of membrane [GO:0016021]	ATP binding [GO:0005524]; protein serine/threonine kinase activity [GO:0004674]
TraesCS5B02G146500	2.65334	0.000429017	Non-specific serine/threonine protein kinase (EC 2.7.11.1)	GO:0004674; GO:0005524; GO:0007165	ATP binding [GO:0005524]; protein serine/threonine kinase activity [GO:0004674]; signal transduction [GO:0007165]	signal transduction [GO:0007165]	-	ATP binding [GO:0005524]; protein serine/threonine kinase activity [GO:0004674]
TraesCS4B02G120400	2.53691	1.02933e-05	Non-specific serine/threonine protein kinase (EC 2.7.11.1)	GO:0004674; GO:0005524; GO:0007165; GO:0016021	integral component of membrane [GO:0016021]; ATP binding [GO:0005524]; protein serine/threonine kinase activity [GO:0004674]; signal transduction [GO:0007165]	signal transduction [GO:0007165]	integral component of membrane [GO:0016021]	ATP binding [GO:0005524]; protein serine/threonine kinase activity [GO:0004674]
TraesCS7B02G301200	2.48779	0.0157582	Receptor-like serine/threonine-protein kinase (EC 2.7.11.1)	GO:0004674; GO:0005524; GO:0016021	integral component of membrane [GO:0016021]; ATP binding [GO:0005524]; protein serine/threonine kinase activity [GO:0004674]	-	integral component of membrane [GO:0016021]	ATP binding [GO:0005524]; protein serine/threonine kinase activity [GO:0004674]
TraesCS5A02G285000	2.41267	0.0110365	Protein kinase domain-containing protein	GO:0004674; GO:0005524; GO:0016021	integral component of membrane [GO:0016021]; ATP binding [GO:0005524]; protein serine/threonine kinase activity [GO:0004674]	-	integral component of membrane [GO:0016021]	ATP binding [GO:0005524]; protein serine/threonine kinase activity [GO:0004674]
TraesCS4A02G078100	2.38683	0.0363898	Protein kinase domain-containing protein	GO:0004674; GO:0005524; GO:0016021	integral component of membrane [GO:0016021]; ATP binding [GO:0005524]; protein serine/threonine kinase activity [GO:0004674]	-	integral component of membrane [GO:0016021]	ATP binding [GO:0005524]; protein serine/threonine kinase activity [GO:0004674]
TraesCS2D02G107100	2.24305	1.56821e-07	Non-specific serine/threonine protein kinase (EC 2.7.11.1)	GO:0004674; GO:0005524; GO:0007165	ATP binding [GO:0005524]; protein serine/threonine kinase activity [GO:0004674]; signal transduction [GO:0007165]	signal transduction [GO:0007165]	-	ATP binding [GO:0005524]; protein serine/threonine kinase activity [GO:0004674]
TraesCS2B02G124100	2.23361	2.67912e-05	Non-specific serine/threonine protein kinase (EC 2.7.11.1)	GO:0004674; GO:0005524; GO:0007165	ATP binding [GO:0005524]; protein serine/threonine kinase activity [GO:0004674]; signal transduction [GO:0007165]	signal transduction [GO:0007165]	-	ATP binding [GO:0005524]; protein serine/threonine kinase activity [GO:0004674]
TraesCS6B02G257800	2.0741	6.13482e-08	Protein kinase domain-containing protein	GO:0004674; GO:0005524	ATP binding [GO:0005524]; protein serine/threonine kinase activity [GO:0004674]	-	-	ATP binding [GO:0005524]; protein serine/threonine kinase activity [GO:0004674]
TraesCS2B02G398900	2.04902	0.00922062	Protein kinase domain-containing protein	GO:0004674; GO:0005524	ATP binding [GO:0005524]; protein serine/threonine kinase activity [GO:0004674]	-	-	ATP binding [GO:0005524]; protein serine/threonine kinase activity [GO:0004674]
TraesCS2D02G588200	-2.08466	1.17733e-06	Uncharacterized protein	GO:0004674; GO:0005524	ATP binding [GO:0005524]; protein serine/threonine kinase activity [GO:0004674]	-	-	ATP binding [GO:0005524]; protein serine/threonine kinase activity [GO:0004674]
TraesCS5D02G358000	-2.10511	0.0182701	Receptor-like serine/threonine-protein kinase (EC 2.7.11.1)	GO:0004674; GO:0005524; GO:0016021; GO:0048544	integral component of membrane [GO:0016021]; ATP binding [GO:0005524]; protein serine/threonine kinase activity [GO:0004674]; recognition of pollen [GO:0048544]	recognition of pollen [GO:0048544]	integral component of membrane [GO:0016021]	ATP binding [GO:0005524]; protein serine/threonine kinase activity [GO:0004674]
TraesCS6B02G470600	-2.16408	0.0275485	Protein kinase domain-containing protein	GO:0004674; GO:0005524; GO:0016021	integral component of membrane [GO:0016021]; ATP binding [GO:0005524]; protein serine/threonine kinase activity [GO:0004674]	-	integral component of membrane [GO:0016021]	ATP binding [GO:0005524]; protein serine/threonine kinase activity [GO:0004674]
TraesCS4A02G478700	-2.22757	0.0446939	Protein kinase domain-containing protein	GO:0004674; GO:0005524; GO:0016021	integral component of membrane [GO:0016021]; ATP binding [GO:0005524]; protein serine/threonine kinase activity [GO:0004674]	-	integral component of membrane [GO:0016021]	ATP binding [GO:0005524]; protein serine/threonine kinase activity [GO:0004674]
TraesCS2A02G559400	-2.25432	0.000371029	Protein kinase domain-containing protein	GO:0004674; GO:0005524; GO:0016021	integral component of membrane [GO:0016021]; ATP binding [GO:0005524]; protein serine/threonine kinase activity [GO:0004674]	-	integral component of membrane [GO:0016021]	ATP binding [GO:0005524]; protein serine/threonine kinase activity [GO:0004674]
TraesCS2B02G316000	-2.39728	0.0298801	Receptor-like serine/threonine-protein kinase (EC 2.7.11.1)	GO:0004674; GO:0005524; GO:0016021; GO:0048544	integral component of membrane [GO:0016021]; ATP binding [GO:0005524]; protein serine/threonine kinase activity [GO:0004674]; recognition of pollen [GO:0048544]	recognition of pollen [GO:0048544]	integral component of membrane [GO:0016021]	ATP binding [GO:0005524]; protein serine/threonine kinase activity [GO:0004674]
TraesCS6B02G470200	-2.52901	0.0373721	Protein kinase domain-containing protein	GO:0004674; GO:0005524	ATP binding [GO:0005524]; protein serine/threonine kinase activity [GO:0004674]	-	-	ATP binding [GO:0005524]; protein serine/threonine kinase activity [GO:0004674]
TraesCS5B02G271000	-2.57701	0.026166	Receptor-like serine/threonine-protein kinase (EC 2.7.11.1)	GO:0004674; GO:0005524; GO:0016021; GO:0048544	integral component of membrane [GO:0016021]; ATP binding [GO:0005524]; protein serine/threonine kinase activity [GO:0004674]; recognition of pollen [GO:0048544]	recognition of pollen [GO:0048544]	integral component of membrane [GO:0016021]	ATP binding [GO:0005524]; protein serine/threonine kinase activity [GO:0004674]
TraesCS2B02G251700	-2.61457	0.00937182	Protein kinase domain-containing protein	GO:0004674; GO:0005524; GO:0016021	integral component of membrane [GO:0016021]; ATP binding [GO:0005524]; protein serine/threonine kinase activity [GO:0004674]	-	integral component of membrane [GO:0016021]	ATP binding [GO:0005524]; protein serine/threonine kinase activity [GO:0004674]
TraesCS1D02G360500	-2.77209	0.0471874	Receptor-like serine/threonine-protein kinase (EC 2.7.11.1)	GO:0004674; GO:0005524; GO:0048544	ATP binding [GO:0005524]; protein serine/threonine kinase activity [GO:0004674]; recognition of pollen [GO:0048544]	recognition of pollen [GO:0048544]	-	ATP binding [GO:0005524]; protein serine/threonine kinase activity [GO:0004674]
TraesCS3D02G480200	-2.78465	0.0452182	Receptor-like serine/threonine-protein kinase (EC 2.7.11.1)	GO:0004674; GO:0005524; GO:0016021	integral component of membrane [GO:0016021]; ATP binding [GO:0005524]; protein serine/threonine kinase activity [GO:0004674]	-	integral component of membrane [GO:0016021]	ATP binding [GO:0005524]; protein serine/threonine kinase activity [GO:0004674]
TraesCS5A02G057400	-4.12128	7.15341e-13	Non-specific serine/threonine protein kinase (EC 2.7.11.1)	GO:0004674; GO:0005524; GO:0007165	ATP binding [GO:0005524]; protein serine/threonine kinase activity [GO:0004674]; signal transduction [GO:0007165]	signal transduction [GO:0007165]	-	ATP binding [GO:0005524]; protein serine/threonine kinase activity [GO:0004674]
TraesCS7D02G530400	-4.39322	0.00634129	Receptor-like serine/threonine-protein kinase (EC 2.7.11.1)	GO:0004674; GO:0005524; GO:0016021; GO:0048544	integral component of membrane [GO:0016021]; ATP binding [GO:0005524]; protein serine/threonine kinase activity [GO:0004674]; recognition of pollen [GO:0048544]	recognition of pollen [GO:0048544]	integral component of membrane [GO:0016021]	ATP binding [GO:0005524]; protein serine/threonine kinase activity [GO:0004674]
TraesCS5B02G059300	-4.41115	6.9377e-21	Non-specific serine/threonine protein kinase (EC 2.7.11.1)	GO:0004674; GO:0005524; GO:0007165	ATP binding [GO:0005524]; protein serine/threonine kinase activity [GO:0004674]; signal transduction [GO:0007165]	signal transduction [GO:0007165]	-	ATP binding [GO:0005524]; protein serine/threonine kinase activity [GO:0004674]
TraesCS5D02G068700	-5.48903	1.81615e-19	Non-specific serine/threonine protein kinase (EC 2.7.11.1)	GO:0004674; GO:0005524; GO:0007165	ATP binding [GO:0005524]; protein serine/threonine kinase activity [GO:0004674]; signal transduction [GO:0007165]	signal transduction [GO:0007165]	-	ATP binding [GO:0005524]; protein serine/threonine kinase activity [GO:0004674]

## Sheet: Supplementary Table S4(C)
Supplementary Table S4 (C) : List of 22 genes related to calmodulin ion binding and calcium signalling under socity stress.
Genes	log2FoldChange	pval	Protein names	Gene ontology IDs	Gene ontology (GO)	Gene ontology (biological process)	Gene ontology (cellular component)	Gene ontology (molecular function)
TraesCS5A02G239000	-4.31067	1.90131e-05	Uncharacterized protein	GO:0005509	calcium ion binding [GO:0005509]	-	-	calcium ion binding [GO:0005509]
TraesCS2B02G087300	-3.91626	0.00387845	Uncharacterized protein	GO:0004672; GO:0005509; GO:0005524; GO:0016021; GO:0030247	integral component of membrane [GO:0016021]; ATP binding [GO:0005524]; calcium ion binding [GO:0005509]; polysaccharide binding [GO:0030247]; protein kinase activity [GO:0004672]	-	integral component of membrane [GO:0016021]	ATP binding [GO:0005524]; calcium ion binding [GO:0005509]; polysaccharide binding [GO:0030247]; protein kinase activity [GO:0004672]
TraesCS2D02G173500	-3.78848	3.26269e-05	Uncharacterized protein	GO:0005509	calcium ion binding [GO:0005509]	-	-	calcium ion binding [GO:0005509]
TraesCS3D02G327700	-3.73935	0.00629191	Uncharacterized protein	GO:0004672; GO:0005509; GO:0005524	ATP binding [GO:0005524]; calcium ion binding [GO:0005509]; protein kinase activity [GO:0004672]	-	-	ATP binding [GO:0005524]; calcium ion binding [GO:0005509]; protein kinase activity [GO:0004672]
TraesCS3B02G595500	-3.70958	0.0450047	Uncharacterized protein	GO:0004674; GO:0005509; GO:0005524; GO:0005886; GO:0016021; GO:0030247	integral component of membrane [GO:0016021]; plasma membrane [GO:0005886]; ATP binding [GO:0005524]; calcium ion binding [GO:0005509]; polysaccharide binding [GO:0030247]; protein serine/threonine kinase activity [GO:0004674]	-	integral component of membrane [GO:0016021]; plasma membrane [GO:0005886]	ATP binding [GO:0005524]; calcium ion binding [GO:0005509]; polysaccharide binding [GO:0030247]; protein serine/threonine kinase activity [GO:0004674]
TraesCS2B02G588800	-3.00916	0.0242935	Uncharacterized protein	GO:0004672; GO:0005509; GO:0005524; GO:0030247	ATP binding [GO:0005524]; calcium ion binding [GO:0005509]; polysaccharide binding [GO:0030247]; protein kinase activity [GO:0004672]	-	-	ATP binding [GO:0005524]; calcium ion binding [GO:0005509]; polysaccharide binding [GO:0030247]; protein kinase activity [GO:0004672]
TraesCS5B02G237600	-2.80246	0.0423151	Uncharacterized protein	GO:0005509	calcium ion binding [GO:0005509]	-	-	calcium ion binding [GO:0005509]
TraesCS7A02G209800	-2.7453	5.58066e-05	Uncharacterized protein	GO:0005743; GO:0016021; GO:0022857	integral component of membrane [GO:0016021]; mitochondrial inner membrane [GO:0005743]; transmembrane transporter activity [GO:0022857]	-	integral component of membrane [GO:0016021]; mitochondrial inner membrane [GO:0005743]	transmembrane transporter activity [GO:0022857]
TraesCS6A02G225300	-2.58311	0.00378318	Uncharacterized protein	GO:0004672; GO:0005509; GO:0005524; GO:0016021; GO:0030247	integral component of membrane [GO:0016021]; ATP binding [GO:0005524]; calcium ion binding [GO:0005509]; polysaccharide binding [GO:0030247]; protein kinase activity [GO:0004672]	-	integral component of membrane [GO:0016021]	ATP binding [GO:0005524]; calcium ion binding [GO:0005509]; polysaccharide binding [GO:0030247]; protein kinase activity [GO:0004672]
TraesCS7D02G211700	-2.51317	0.0452849	Uncharacterized protein	GO:0005743; GO:0016021; GO:0022857	integral component of membrane [GO:0016021]; mitochondrial inner membrane [GO:0005743]; transmembrane transporter activity [GO:0022857]	-	integral component of membrane [GO:0016021]; mitochondrial inner membrane [GO:0005743]	transmembrane transporter activity [GO:0022857]
TraesCS2A02G166200	-2.46292	7.2489e-07	Uncharacterized protein	GO:0005509	calcium ion binding [GO:0005509]	-	-	calcium ion binding [GO:0005509]
TraesCS1D02G308000	-2.15518	0.00721822	Uncharacterized protein	GO:0005509	calcium ion binding [GO:0005509]	-	-	calcium ion binding [GO:0005509]
TraesCS2A02G071800	-2.11209	0.00640133	Uncharacterized protein	GO:0004672; GO:0005509; GO:0005524; GO:0016021; GO:0030247	integral component of membrane [GO:0016021]; ATP binding [GO:0005524]; calcium ion binding [GO:0005509]; polysaccharide binding [GO:0030247]; protein kinase activity [GO:0004672]	-	integral component of membrane [GO:0016021]	ATP binding [GO:0005524]; calcium ion binding [GO:0005509]; polysaccharide binding [GO:0030247]; protein kinase activity [GO:0004672]
TraesCS5D02G269400	2.08126	0.00186194	Uncharacterized protein	GO:0005509	calcium ion binding [GO:0005509]	-	-	calcium ion binding [GO:0005509]
TraesCS6D02G080500	2.94527	0.0122821	Uncharacterized protein	GO:0005516	calmodulin binding [GO:0005516]	-	-	calmodulin binding [GO:0005516]
TraesCS5B02G059900	3.61133	1.52555e-05	Uncharacterized protein	GO:0005509	calcium ion binding [GO:0005509]	-	-	calcium ion binding [GO:0005509]
TraesCS5B02G260200	3.74839	0.00285444	Uncharacterized protein	GO:0005509	calcium ion binding [GO:0005509]	-	-	calcium ion binding [GO:0005509]
TraesCS7A02G516900	4.67413	0.00178475	Uncharacterized protein	GO:0005509	calcium ion binding [GO:0005509]	-	-	calcium ion binding [GO:0005509]
TraesCS1B02G020200	-2.90404	0.0479426	Protein kinase domain-containing protein	GO:0004674; GO:0005509; GO:0005524; GO:0016021; GO:0030247	integral component of membrane [GO:0016021]; ATP binding [GO:0005524]; calcium ion binding [GO:0005509]; polysaccharide binding [GO:0030247]; protein serine/threonine kinase activity [GO:0004674]	-	integral component of membrane [GO:0016021]	ATP binding [GO:0005524]; calcium ion binding [GO:0005509]; polysaccharide binding [GO:0030247]; protein serine/threonine kinase activity [GO:0004674]
TraesCS2A02G071900	-2.36728	0.00554757	Protein kinase domain-containing protein	GO:0004672; GO:0005509; GO:0005524; GO:0016021; GO:0030247	integral component of membrane [GO:0016021]; ATP binding [GO:0005524]; calcium ion binding [GO:0005509]; polysaccharide binding [GO:0030247]; protein kinase activity [GO:0004672]	-	integral component of membrane [GO:0016021]	ATP binding [GO:0005524]; calcium ion binding [GO:0005509]; polysaccharide binding [GO:0030247]; protein kinase activity [GO:0004672]
TraesCS4B02G121300	2.35639	0.000378816	EGF_CA domain-containing protein	GO:0005509; GO:0016021	integral component of membrane [GO:0016021]; calcium ion binding [GO:0005509]	-	integral component of membrane [GO:0016021]	calcium ion binding [GO:0005509]
TraesCS6D02G298500	-2.79844	0.0236922	Alpha-amylase (EC 3.2.1.1) (1,4-alpha-D-glucan glucanohydrolase)	GO:0004556; GO:0005509; GO:0005975; GO:0016021; GO:0103025	integral component of membrane [GO:0016021]; alpha-amylase activity [GO:0004556]; alpha-amylase activity (releasing maltohexaose) [GO:0103025]; calcium ion binding [GO:0005509]; carbohydrate metabolic process [GO:0005975]	carbohydrate metabolic process [GO:0005975]	integral component of membrane [GO:0016021]	alpha-amylase activity [GO:0004556]; alpha-amylase activity (releasing maltohexaose) [GO:0103025]; calcium ion binding [GO:0005509]

## Sheet: Supplementary Table S4(D)
Supplementary Table S4 (D) : List of 11 DEGs involved in metal ion transport under sodicity stress.
Genes	log2FoldChange	pval	Protein names	Gene ontology IDs	Gene ontology (GO)	Gene ontology (biological process)	Gene ontology (cellular component)	Gene ontology (molecular function)
TraesCS2B02G470700	-4.76683	0.000389309	Uncharacterized protein	GO:0030001; GO:0046872	metal ion binding [GO:0046872]; metal ion transport [GO:0030001]	metal ion transport [GO:0030001]	-	metal ion binding [GO:0046872]
TraesCS3A02G268400	-2.34435	0.00720986	HMA domain-containing protein	GO:0030001; GO:0046872	metal ion binding [GO:0046872]; metal ion transport [GO:0030001]	metal ion transport [GO:0030001]	-	metal ion binding [GO:0046872]
TraesCS4B02G268700	2.19406	5.82622e-06	HMA domain-containing protein	GO:0030001; GO:0046872	metal ion binding [GO:0046872]; metal ion transport [GO:0030001]	metal ion transport [GO:0030001]	-	metal ion binding [GO:0046872]
TraesCS4D02G102000	3.50461	0.00118325	HMA domain-containing protein	GO:0030001; GO:0046872	metal ion binding [GO:0046872]; metal ion transport [GO:0030001]	metal ion transport [GO:0030001]	-	metal ion binding [GO:0046872]
TraesCS4D02G111100	-2.79053	0.0248951	Uncharacterized protein	GO:0030001; GO:0046872	metal ion binding [GO:0046872]; metal ion transport [GO:0030001]	metal ion transport [GO:0030001]	-	metal ion binding [GO:0046872]
TraesCS5A02G043000	2.26401	0.00355551	HMA domain-containing protein	GO:0030001; GO:0046872	metal ion binding [GO:0046872]; metal ion transport [GO:0030001]	metal ion transport [GO:0030001]	-	metal ion binding [GO:0046872]
TraesCS5D02G141600	-4.1368	0.000280418	HMA domain-containing protein	GO:0030001; GO:0046872	metal ion binding [GO:0046872]; metal ion transport [GO:0030001]	metal ion transport [GO:0030001]	-	metal ion binding [GO:0046872]
TraesCS7A02G439300	2.03884	1.23156e-07	HMA domain-containing protein	GO:0030001; GO:0046872	metal ion binding [GO:0046872]; metal ion transport [GO:0030001]	metal ion transport [GO:0030001]	-	metal ion binding [GO:0046872]
TraesCS7B02G338200	2.3012	3.08762e-09	HMA domain-containing protein	GO:0030001; GO:0046872	metal ion binding [GO:0046872]; metal ion transport [GO:0030001]	metal ion transport [GO:0030001]	-	metal ion binding [GO:0046872]
TraesCS7B02G462300	-2.71072	0.00269973	HMA domain-containing protein	GO:0030001; GO:0046872	metal ion binding [GO:0046872]; metal ion transport [GO:0030001]	metal ion transport [GO:0030001]	-	metal ion binding [GO:0046872]
TraesCS7D02G429000	2.0466	1.14223e-07	HMA domain-containing protein	GO:0030001; GO:0046872	metal ion binding [GO:0046872]; metal ion transport [GO:0030001]	metal ion transport [GO:0030001]	-	metal ion binding [GO:0046872]

## Sheet: Supplementary Table S4(E)
Supplementary Table S4 (E) : List of 47 ROS genes (glutathione-s-transferase, peroxidase and aldehyde dehyrogenase) identified under sodicity stress.
Category	Genes	log2FoldChange	pval	Protein names	Gene ontology IDs	Gene ontology (GO)	Gene ontology (biological process)	Gene ontology (cellular component)	Gene ontology (molecular function)
glutathione-s transferase	TraesCS4D02G200700	4.21961	0.00727865	Putative In2.1 protein	GO:0010731	protein glutathionylation [GO:0010731]	protein glutathionylation [GO:0010731]	-	-
	TraesCS7D02G465400	4.39489	0.000934763	Uncharacterized protein	-	-	-	-	-
	TraesCS3A02G437400	4.16229	3.65047e-05	Uncharacterized protein	-	-	-	-	-
	TraesCS5A02G424000	4.09717	1.2967e-06	Uncharacterized protein	-	-	-	-	-
	TraesCS3D02G485700	4.05624	0.00111772	Uncharacterized protein	-	-	-	-	-
	TraesCS7A02G455000	3.74858	0.0390359	Uncharacterized protein	-	-	-	-	-
	TraesCS3B02G471900	3.72866	0.0269039	Uncharacterized protein	GO:0004364; GO:0005737; GO:0006749	cytoplasm [GO:0005737]; glutathione transferase activity [GO:0004364]; glutathione metabolic process [GO:0006749]	glutathione metabolic process [GO:0006749]	cytoplasm [GO:0005737]	glutathione transferase activity [GO:0004364]
	TraesCS1B02G113700	2.58598	2.25329e-07	Uncharacterized protein	-	-	-	-	-
	TraesCS5B02G426300	2.50383	7.60636e-09	Uncharacterized protein	-	-	-	-	-
	TraesCS1A02G186600	2.39168	0.0317258	Uncharacterized protein	-	-	-	-	-
	TraesCS3B02G471500	2.26951	0.0263194	Uncharacterized protein	GO:0004364; GO:0005737; GO:0006749	cytoplasm [GO:0005737]; glutathione transferase activity [GO:0004364]; glutathione metabolic process [GO:0006749]	glutathione metabolic process [GO:0006749]	cytoplasm [GO:0005737]	glutathione transferase activity [GO:0004364]
	TraesCS5D02G432600	2.01531	0.00509553	Uncharacterized protein	-	-	-	-	-
	TraesCS4A02G469800	-3.734	4.05619e-05	Uncharacterized protein	-	-	-	-	-
	TraesCS7A02G021900	-3.78432	0.00061048	Uncharacterized protein	-	-	-	-	-
	TraesCS7D02G019400	-5.32255	0.00105164	Uncharacterized protein	-	-	-	-	-
	TraesCS6B02G429400	-7.36307	1.72868e-48	Uncharacterized protein	-	-	-	-	-
	TraesCS6B02G429600	-8.27608	1.14633e-52	Uncharacterized protein	-	-	-	-	-
peroxidase	TraesCS6A02G047600	4.33113	0.00153772	Peroxidase (EC 1.11.1.7)	GO:0004601; GO:0005576; GO:0006979; GO:0020037; GO:0042744; GO:0046872	extracellular region [GO:0005576]; heme binding [GO:0020037]; metal ion binding [GO:0046872]; peroxidase activity [GO:0004601]; hydrogen peroxide catabolic process [GO:0042744]; response to oxidative stress [GO:0006979]	hydrogen peroxide catabolic process [GO:0042744]; response to oxidative stress [GO:0006979]	extracellular region [GO:0005576]	heme binding [GO:0020037]; metal ion binding [GO:0046872]; peroxidase activity [GO:0004601]
	TraesCS2B02G126200	4.31813	1.09095e-05	Peroxidase (EC 1.11.1.7)	GO:0004601; GO:0005576; GO:0006979; GO:0020037; GO:0042744; GO:0046872	extracellular region [GO:0005576]; heme binding [GO:0020037]; metal ion binding [GO:0046872]; peroxidase activity [GO:0004601]; hydrogen peroxide catabolic process [GO:0042744]; response to oxidative stress [GO:0006979]	hydrogen peroxide catabolic process [GO:0042744]; response to oxidative stress [GO:0006979]	extracellular region [GO:0005576]	heme binding [GO:0020037]; metal ion binding [GO:0046872]; peroxidase activity [GO:0004601]
	TraesCS3A02G297100	3.57539	4.98665e-05	Peroxidase (EC 1.11.1.7)	GO:0004601; GO:0005576; GO:0006979; GO:0020037; GO:0042744; GO:0046872	extracellular region [GO:0005576]; heme binding [GO:0020037]; metal ion binding [GO:0046872]; peroxidase activity [GO:0004601]; hydrogen peroxide catabolic process [GO:0042744]; response to oxidative stress [GO:0006979]	hydrogen peroxide catabolic process [GO:0042744]; response to oxidative stress [GO:0006979]	extracellular region [GO:0005576]	heme binding [GO:0020037]; metal ion binding [GO:0046872]; peroxidase activity [GO:0004601]
	TraesCS3D02G305300	3.57319	4.44922e-09	Peroxidase (EC 1.11.1.7)	GO:0004601; GO:0005576; GO:0006979; GO:0020037; GO:0042744; GO:0046872	extracellular region [GO:0005576]; heme binding [GO:0020037]; metal ion binding [GO:0046872]; peroxidase activity [GO:0004601]; hydrogen peroxide catabolic process [GO:0042744]; response to oxidative stress [GO:0006979]	hydrogen peroxide catabolic process [GO:0042744]; response to oxidative stress [GO:0006979]	extracellular region [GO:0005576]	heme binding [GO:0020037]; metal ion binding [GO:0046872]; peroxidase activity [GO:0004601]
	TraesCS3A02G297200	3.25335	3.30524e-10	Peroxidase (EC 1.11.1.7)	GO:0004601; GO:0005576; GO:0006979; GO:0020037; GO:0042744; GO:0046872	extracellular region [GO:0005576]; heme binding [GO:0020037]; metal ion binding [GO:0046872]; peroxidase activity [GO:0004601]; hydrogen peroxide catabolic process [GO:0042744]; response to oxidative stress [GO:0006979]	hydrogen peroxide catabolic process [GO:0042744]; response to oxidative stress [GO:0006979]	extracellular region [GO:0005576]	heme binding [GO:0020037]; metal ion binding [GO:0046872]; peroxidase activity [GO:0004601]
	TraesCS3D02G305400	2.48181	0.00699167	PEROXIDASE_4 domain-containing protein	GO:0004601; GO:0006979; GO:0020037	heme binding [GO:0020037]; peroxidase activity [GO:0004601]; response to oxidative stress [GO:0006979]	response to oxidative stress [GO:0006979]	-	heme binding [GO:0020037]; peroxidase activity [GO:0004601]
	TraesCS5D02G410500	-2.21575	0.00415575	Peroxidase (EC 1.11.1.7)	GO:0004601; GO:0005576; GO:0006979; GO:0020037; GO:0042744; GO:0046872	extracellular region [GO:0005576]; heme binding [GO:0020037]; metal ion binding [GO:0046872]; peroxidase activity [GO:0004601]; hydrogen peroxide catabolic process [GO:0042744]; response to oxidative stress [GO:0006979]	hydrogen peroxide catabolic process [GO:0042744]; response to oxidative stress [GO:0006979]	extracellular region [GO:0005576]	heme binding [GO:0020037]; metal ion binding [GO:0046872]; peroxidase activity [GO:0004601]
	TraesCS2B02G124800	-2.22836	2.24758e-05	Peroxidase (EC 1.11.1.7)	GO:0004601; GO:0005576; GO:0006979; GO:0020037; GO:0042744; GO:0046872	extracellular region [GO:0005576]; heme binding [GO:0020037]; metal ion binding [GO:0046872]; peroxidase activity [GO:0004601]; hydrogen peroxide catabolic process [GO:0042744]; response to oxidative stress [GO:0006979]	hydrogen peroxide catabolic process [GO:0042744]; response to oxidative stress [GO:0006979]	extracellular region [GO:0005576]	heme binding [GO:0020037]; metal ion binding [GO:0046872]; peroxidase activity [GO:0004601]
	TraesCS2B02G125200	-2.29797	9.56971e-08	Peroxidase (EC 1.11.1.7)	GO:0004601; GO:0005576; GO:0006979; GO:0020037; GO:0042744; GO:0046872	extracellular region [GO:0005576]; heme binding [GO:0020037]; metal ion binding [GO:0046872]; peroxidase activity [GO:0004601]; hydrogen peroxide catabolic process [GO:0042744]; response to oxidative stress [GO:0006979]	hydrogen peroxide catabolic process [GO:0042744]; response to oxidative stress [GO:0006979]	extracellular region [GO:0005576]	heme binding [GO:0020037]; metal ion binding [GO:0046872]; peroxidase activity [GO:0004601]
	TraesCS3A02G185900	-2.34742	0.00113287	Peroxidase (EC 1.11.1.7)	GO:0004601; GO:0005576; GO:0006979; GO:0020037; GO:0042744; GO:0046872	extracellular region [GO:0005576]; heme binding [GO:0020037]; metal ion binding [GO:0046872]; peroxidase activity [GO:0004601]; hydrogen peroxide catabolic process [GO:0042744]; response to oxidative stress [GO:0006979]	hydrogen peroxide catabolic process [GO:0042744]; response to oxidative stress [GO:0006979]	extracellular region [GO:0005576]	heme binding [GO:0020037]; metal ion binding [GO:0046872]; peroxidase activity [GO:0004601]
	TraesCS2B02G125100	-2.4435	0.00107674	PEROXIDASE_4 domain-containing protein	GO:0004601; GO:0006979; GO:0020037	heme binding [GO:0020037]; peroxidase activity [GO:0004601]; response to oxidative stress [GO:0006979]	response to oxidative stress [GO:0006979]	-	heme binding [GO:0020037]; peroxidase activity [GO:0004601]
	TraesCS2A02G147800	-2.49013	0.0028762	Peroxidase (EC 1.11.1.7)	GO:0004601; GO:0005576; GO:0006979; GO:0020037; GO:0042744; GO:0046872	extracellular region [GO:0005576]; heme binding [GO:0020037]; metal ion binding [GO:0046872]; peroxidase activity [GO:0004601]; hydrogen peroxide catabolic process [GO:0042744]; response to oxidative stress [GO:0006979]	hydrogen peroxide catabolic process [GO:0042744]; response to oxidative stress [GO:0006979]	extracellular region [GO:0005576]	heme binding [GO:0020037]; metal ion binding [GO:0046872]; peroxidase activity [GO:0004601]
	TraesCS1B02G115900	-2.50398	1.43161e-09	Peroxidase (EC 1.11.1.7)	GO:0004601; GO:0005576; GO:0006979; GO:0020037; GO:0042744; GO:0046872	extracellular region [GO:0005576]; heme binding [GO:0020037]; metal ion binding [GO:0046872]; peroxidase activity [GO:0004601]; hydrogen peroxide catabolic process [GO:0042744]; response to oxidative stress [GO:0006979]	hydrogen peroxide catabolic process [GO:0042744]; response to oxidative stress [GO:0006979]	extracellular region [GO:0005576]	heme binding [GO:0020037]; metal ion binding [GO:0046872]; peroxidase activity [GO:0004601]
	TraesCS4A02G127900	-2.61521	0.0262755	Peroxidase (EC 1.11.1.7)	GO:0004601; GO:0005576; GO:0006979; GO:0020037; GO:0042744; GO:0046872	extracellular region [GO:0005576]; heme binding [GO:0020037]; metal ion binding [GO:0046872]; peroxidase activity [GO:0004601]; hydrogen peroxide catabolic process [GO:0042744]; response to oxidative stress [GO:0006979]	hydrogen peroxide catabolic process [GO:0042744]; response to oxidative stress [GO:0006979]	extracellular region [GO:0005576]	heme binding [GO:0020037]; metal ion binding [GO:0046872]; peroxidase activity [GO:0004601]
	TraesCS3B02G149000	-2.64931	8.99314e-05	Peroxidase (EC 1.11.1.7)	GO:0004601; GO:0005576; GO:0006979; GO:0009505; GO:0009506; GO:0020037; GO:0042744; GO:0046872	extracellular region [GO:0005576]; plant-type cell wall [GO:0009505]; plasmodesma [GO:0009506]; heme binding [GO:0020037]; metal ion binding [GO:0046872]; peroxidase activity [GO:0004601]; hydrogen peroxide catabolic process [GO:0042744]; response to oxidative stress [GO:0006979]	hydrogen peroxide catabolic process [GO:0042744]; response to oxidative stress [GO:0006979]	extracellular region [GO:0005576]; plant-type cell wall [GO:0009505]; plasmodesma [GO:0009506]	heme binding [GO:0020037]; metal ion binding [GO:0046872]; peroxidase activity [GO:0004601]
	TraesCS2B02G489800	-2.7739	0.0467223	Peroxidase (EC 1.11.1.7)	GO:0004601; GO:0005576; GO:0006979; GO:0020037; GO:0042744; GO:0046872	extracellular region [GO:0005576]; heme binding [GO:0020037]; metal ion binding [GO:0046872]; peroxidase activity [GO:0004601]; hydrogen peroxide catabolic process [GO:0042744]; response to oxidative stress [GO:0006979]	hydrogen peroxide catabolic process [GO:0042744]; response to oxidative stress [GO:0006979]	extracellular region [GO:0005576]	heme binding [GO:0020037]; metal ion binding [GO:0046872]; peroxidase activity [GO:0004601]
	TraesCS2A02G108700	-2.85978	0.0114916	Peroxidase (EC 1.11.1.7)	GO:0004601; GO:0005576; GO:0006979; GO:0020037; GO:0042744; GO:0046872	extracellular region [GO:0005576]; heme binding [GO:0020037]; metal ion binding [GO:0046872]; peroxidase activity [GO:0004601]; hydrogen peroxide catabolic process [GO:0042744]; response to oxidative stress [GO:0006979]	hydrogen peroxide catabolic process [GO:0042744]; response to oxidative stress [GO:0006979]	extracellular region [GO:0005576]	heme binding [GO:0020037]; metal ion binding [GO:0046872]; peroxidase activity [GO:0004601]
	TraesCS2A02G107500	-3.1534	3.04634e-07	Peroxidase (EC 1.11.1.7)	GO:0004601; GO:0005576; GO:0006979; GO:0020037; GO:0042744; GO:0046872	extracellular region [GO:0005576]; heme binding [GO:0020037]; metal ion binding [GO:0046872]; peroxidase activity [GO:0004601]; hydrogen peroxide catabolic process [GO:0042744]; response to oxidative stress [GO:0006979]	hydrogen peroxide catabolic process [GO:0042744]; response to oxidative stress [GO:0006979]	extracellular region [GO:0005576]	heme binding [GO:0020037]; metal ion binding [GO:0046872]; peroxidase activity [GO:0004601]
	TraesCS2D02G108600	-3.55121	0.00687877	Peroxidase (EC 1.11.1.7)	GO:0004601; GO:0005576; GO:0006979; GO:0020037; GO:0042744; GO:0046872	extracellular region [GO:0005576]; heme binding [GO:0020037]; metal ion binding [GO:0046872]; peroxidase activity [GO:0004601]; hydrogen peroxide catabolic process [GO:0042744]; response to oxidative stress [GO:0006979]	hydrogen peroxide catabolic process [GO:0042744]; response to oxidative stress [GO:0006979]	extracellular region [GO:0005576]	heme binding [GO:0020037]; metal ion binding [GO:0046872]; peroxidase activity [GO:0004601]
	TraesCS6D02G303900	-3.71862	0.00244415	Peroxidase (EC 1.11.1.7)	GO:0004601; GO:0005576; GO:0006979; GO:0020037; GO:0042744; GO:0046872	extracellular region [GO:0005576]; heme binding [GO:0020037]; metal ion binding [GO:0046872]; peroxidase activity [GO:0004601]; hydrogen peroxide catabolic process [GO:0042744]; response to oxidative stress [GO:0006979]	hydrogen peroxide catabolic process [GO:0042744]; response to oxidative stress [GO:0006979]	extracellular region [GO:0005576]	heme binding [GO:0020037]; metal ion binding [GO:0046872]; peroxidase activity [GO:0004601]
	TraesCS3D02G189900	-3.88466	0.000593303	Peroxidase (EC 1.11.1.7)	GO:0004601; GO:0005576; GO:0006979; GO:0020037; GO:0042744; GO:0046872	extracellular region [GO:0005576]; heme binding [GO:0020037]; metal ion binding [GO:0046872]; peroxidase activity [GO:0004601]; hydrogen peroxide catabolic process [GO:0042744]; response to oxidative stress [GO:0006979]	hydrogen peroxide catabolic process [GO:0042744]; response to oxidative stress [GO:0006979]	extracellular region [GO:0005576]	heme binding [GO:0020037]; metal ion binding [GO:0046872]; peroxidase activity [GO:0004601]
	TraesCS7D02G420800	-4.11073	0.0155916	Peroxidase (EC 1.11.1.7)	GO:0004601; GO:0005576; GO:0006979; GO:0020037; GO:0042744; GO:0046872	extracellular region [GO:0005576]; heme binding [GO:0020037]; metal ion binding [GO:0046872]; peroxidase activity [GO:0004601]; hydrogen peroxide catabolic process [GO:0042744]; response to oxidative stress [GO:0006979]	hydrogen peroxide catabolic process [GO:0042744]; response to oxidative stress [GO:0006979]	extracellular region [GO:0005576]	heme binding [GO:0020037]; metal ion binding [GO:0046872]; peroxidase activity [GO:0004601]
	TraesCS2D02G107400	-4.15403	0.0410859	Peroxidase (EC 1.11.1.7)	GO:0004601; GO:0005576; GO:0006979; GO:0020037; GO:0042744; GO:0046872	extracellular region [GO:0005576]; heme binding [GO:0020037]; metal ion binding [GO:0046872]; peroxidase activity [GO:0004601]; hydrogen peroxide catabolic process [GO:0042744]; response to oxidative stress [GO:0006979]	hydrogen peroxide catabolic process [GO:0042744]; response to oxidative stress [GO:0006979]	extracellular region [GO:0005576]	heme binding [GO:0020037]; metal ion binding [GO:0046872]; peroxidase activity [GO:0004601]
	TraesCS1B02G115800	-4.30882	1.48324e-06	Peroxidase (EC 1.11.1.7)	GO:0004601; GO:0005576; GO:0006979; GO:0020037; GO:0042744; GO:0046872	extracellular region [GO:0005576]; heme binding [GO:0020037]; metal ion binding [GO:0046872]; peroxidase activity [GO:0004601]; hydrogen peroxide catabolic process [GO:0042744]; response to oxidative stress [GO:0006979]	hydrogen peroxide catabolic process [GO:0042744]; response to oxidative stress [GO:0006979]	extracellular region [GO:0005576]	heme binding [GO:0020037]; metal ion binding [GO:0046872]; peroxidase activity [GO:0004601]
	TraesCS6A02G324200	-4.9722	0.000136656	Peroxidase (EC 1.11.1.7)	GO:0004601; GO:0005576; GO:0006979; GO:0020037; GO:0042744; GO:0046872	extracellular region [GO:0005576]; heme binding [GO:0020037]; metal ion binding [GO:0046872]; peroxidase activity [GO:0004601]; hydrogen peroxide catabolic process [GO:0042744]; response to oxidative stress [GO:0006979]	hydrogen peroxide catabolic process [GO:0042744]; response to oxidative stress [GO:0006979]	extracellular region [GO:0005576]	heme binding [GO:0020037]; metal ion binding [GO:0046872]; peroxidase activity [GO:0004601]
	TraesCS7B02G238200	-6.85301	1.61266e-13	Peroxidase (EC 1.11.1.7)	GO:0004601; GO:0005576; GO:0006979; GO:0016021; GO:0020037; GO:0042744; GO:0046872	extracellular region [GO:0005576]; integral component of membrane [GO:0016021]; heme binding [GO:0020037]; metal ion binding [GO:0046872]; peroxidase activity [GO:0004601]; hydrogen peroxide catabolic process [GO:0042744]; response to oxidative stress [GO:0006979]	hydrogen peroxide catabolic process [GO:0042744]; response to oxidative stress [GO:0006979]	extracellular region [GO:0005576]; integral component of membrane [GO:0016021]	heme binding [GO:0020037]; metal ion binding [GO:0046872]; peroxidase activity [GO:0004601]
