# Supplementary material for: Transcriptome Analysis of Bread Wheat Genotype KRL3-4 Provides a New Insight Into Regulatory Mechanisms Associated With Sodicity (High pH) Tolerance
Source: Front Genet. 2022 Feb 9;12:782366. doi: 10.3389/fgene.2021.782366 (PMC8864244; doi:10.3389/fgene.2021.782366)
Supplement: Supplementary file 3 [file Table4.XLSX]

## Sheet: Sheet1
Supplementary Table S5: List of 40 KEGG enriched pathways identified using KAAS server
KEGG-Pathways	Total_Genes	Genes	pvalue
Metabolic pathways	252	TraesCS1A02G021600;TraesCS1A02G034900;TraesCS1A02G147100;TraesCS1A02G186600;TraesCS1A02G306600;TraesCS1B02G005300;TraesCS1B02G113700;TraesCS1B02G115800;TraesCS1B02G115900;TraesCS1B02G244800;TraesCS1B02G317500;TraesCS1B02G388200;TraesCS1B02G388300;TraesCS1B02G388500;TraesCS1B02G391900;TraesCS1D02G013700;TraesCS1D02G019100;TraesCS1D02G021600;TraesCS1D02G065300;TraesCS1D02G232700;TraesCS1D02G292100;…	5.636e-06
Biosynthesis of secondary metabolites	154	TraesCS1A02G021600;TraesCS1A02G034900;TraesCS1A02G150900;TraesCS1B02G005300;TraesCS1B02G115800;TraesCS1B02G115900;TraesCS1B02G168500;TraesCS1B02G244800;TraesCS1B02G347600;TraesCS1B02G391900;TraesCS1D02G013700;TraesCS1D02G019100;TraesCS1D02G021600;TraesCS1D02G232700;TraesCS1D02G292100;TraesCS2A02G013400;TraesCS2A02G107500;TraesCS2A02G108700;TraesCS2A02G147800;TraesCS2A02G331800;TraesCS2A02G371200;…	0.0003422
Phenylpropanoid biosynthesis	44	TraesCS1B02G005300;TraesCS1B02G115800;TraesCS1B02G115900;TraesCS1B02G244800;TraesCS1D02G021600;TraesCS1D02G232700;TraesCS2A02G107500;TraesCS2A02G108700;TraesCS2A02G147800;TraesCS2A02G571600;TraesCS2B02G124800;TraesCS2B02G124900;TraesCS2B02G125100;TraesCS2B02G125200;TraesCS2B02G125600;TraesCS2B02G126200;TraesCS2B02G489800;TraesCS2D02G108600;TraesCS3A02G129900;TraesCS3A02G172500;TraesCS3A02G185900;…	1.688e-05
Starch and sucrose metabolism	23	TraesCS1A02G147100;TraesCS1B02G244800;TraesCS1D02G065300;TraesCS1D02G232700;TraesCS2A02G161000;TraesCS2A02G161200;TraesCS2A02G295400;TraesCS2B02G194200;TraesCS2B02G311900;TraesCS2B02G424300;TraesCS2B02G516700;TraesCS2D02G168100;TraesCS2D02G175600;TraesCS2D02G293200;TraesCS3A02G172500;TraesCS3B02G369000;TraesCS3B02G461800;TraesCS3D02G420300;TraesCS4B02G041100;TraesCS6A02G093200;TraesCS6D02G298500;…	0.003223
Photosynthesis - antenna proteins	22	TraesCS1A02G306600;TraesCS1B02G317500;TraesCS1B02G388200;TraesCS1B02G388300;TraesCS1B02G388500;TraesCS1D02G306200;TraesCS1D02G375100;TraesCS5A02G454200;TraesCS5B02G462800;TraesCS5B02G462900;TraesCS5B02G463000;TraesCS5B02G463100;TraesCS5D02G464700;TraesCS5D02G464800;TraesCS6A02G094200;TraesCS6A02G094300;TraesCS6A02G094600;TraesCS6D02G088800;TraesCS7A02G276400;TraesCSU02G086800;TraesCSU02G167700;Tr…	0.02635
Plant hormone signal transduction	20	TraesCS1A02G341600;TraesCS1B02G354300;TraesCS2B02G437000;TraesCS3A02G372000;TraesCS3A02G437000;TraesCS3A02G437100;TraesCS3B02G170900;TraesCS3B02G471300;TraesCS3D02G276600;TraesCS3D02G327600;TraesCS5A02G439700;TraesCS5B02G054800;TraesCS5B02G058500;TraesCS5B02G238100;TraesCS5D02G178800;TraesCS5D02G388200;TraesCS7A02G358200;TraesCS7B02G222900;TraesCS7B02G370300;TraesCS7D02G525900	0.008242
Tryptophan metabolism	20	TraesCS2B02G110700;TraesCS2B02G545300;TraesCS2D02G026300;TraesCS2D02G386700;TraesCS2D02G475800;TraesCS3A02G232600;TraesCS3B02G108200;TraesCS3B02G176800;TraesCS3B02G261900;TraesCS3B02G314700;TraesCS3D02G157600;TraesCS3D02G220500;TraesCS6A02G239600;TraesCS6B02G017500;TraesCS6B02G056800;TraesCS6B02G284900;TraesCS6D02G014100;TraesCS6D02G222000;TraesCS7A02G387000;TraesCSU02G253900	0.01016
alpha-Linolenic acid metabolism	19	TraesCS1D02G013700;TraesCS4A02G061800;TraesCS4A02G061900;TraesCS4B02G106500;TraesCS5A02G007900;TraesCS5B02G006500;TraesCS5D02G013400;TraesCS6A02G166000;TraesCS6B02G193400;TraesCS6D02G010100;TraesCS6D02G154600;TraesCS6D02G302300;TraesCS7A02G174700;TraesCS7B02G079400;TraesCS7B02G079500;TraesCS7D02G029400;TraesCS7D02G175800;TraesCS7D02G175900;TraesCS7D02G176000	0.03877
Linoleic acid metabolism	16	TraesCS2B02G555400;TraesCS2D02G528500;TraesCS3B02G605700;TraesCS5A02G007900;TraesCS5B02G006500;TraesCS5D02G013400;TraesCS6A02G132200;TraesCS6A02G132500;TraesCS6A02G166000;TraesCS6B02G160400;TraesCS6B02G193400;TraesCS6D02G010100;TraesCS6D02G121900;TraesCS6D02G122000;TraesCS6D02G154600;TraesCS7D02G029400	0.04988
Plant-pathogen interaction	15	TraesCS1D02G308000;TraesCS2D02G200500;TraesCS3A02G321200;TraesCS4A02G007400;TraesCS4B02G297500;TraesCS4D02G008200;TraesCS5A02G439700;TraesCS5B02G059900;TraesCS6A02G024400;TraesCS7A02G516800;TraesCS7A02G516900;TraesCS7B02G113000;TraesCS7D02G076400;TraesCS7D02G519300;TraesCSU02G166100	0.008844
Glycerolipid metabolism	14	TraesCS2D02G386700;TraesCS3A02G055500;TraesCS3B02G257000;TraesCS3D02G055400;TraesCS3D02G155000;TraesCS4A02G212800;TraesCS4A02G456400;TraesCS4B02G103000;TraesCS4D02G099600;TraesCS5A02G086200;TraesCS6A02G239600;TraesCS6B02G284900;TraesCS6D02G222000;TraesCS7D02G029600	0.004567
Carbon metabolism	12	TraesCS2B02G490700;TraesCS2D02G170900;TraesCS3A02G275600;TraesCS4A02G406200;TraesCS4B02G263300;TraesCS4D02G263500;TraesCS5A02G266500;TraesCS5B02G266100;TraesCS5D02G274300;TraesCS6A02G274900;TraesCS6B02G056800;TraesCS6D02G255200	0.02116
Zeatin biosynthesis	11	TraesCS1A02G234800;TraesCS1B02G248700;TraesCS1D02G237200;TraesCS2A02G410300;TraesCS3A02G321100;TraesCS3B02G344600;TraesCS3D02G310200;TraesCS4D02G011900;TraesCS7B02G075500;TraesCS7B02G369200;TraesCS7D02G171200	0.007067
Peroxisome	11	TraesCS2B02G490700;TraesCS3A02G014900;TraesCS3D02G012700;TraesCS4B02G010000;TraesCS4B02G010100;TraesCS4D02G282000;TraesCS5A02G266500;TraesCS5B02G266100;TraesCS5D02G274300;TraesCS6B02G056800;TraesCSU02G101300	0.02803
Protein processing in endoplasmic reticulum	10	TraesCS1B02G235300;TraesCS1D02G223800;TraesCS3A02G113100;TraesCS3B02G049900;TraesCS3B02G131000;TraesCS4A02G098100;TraesCS4B02G225400;TraesCS6A02G342200;TraesCS6B02G374500;TraesCS7B02G083400	0.0004895
Tyrosine metabolism	10	TraesCS2B02G545300;TraesCS2D02G170900;TraesCS2D02G468200;TraesCS2D02G475800;TraesCS4A02G406200;TraesCS4B02G106500;TraesCS6B02G017500;TraesCS6D02G014100;TraesCS7A02G054500;TraesCS7A02G387000	0.007996
Biosynthesis of amino acids	10	TraesCS1B02G391900;TraesCS2A02G415800;TraesCS2B02G069900;TraesCS3A02G041400;TraesCS3B02G042300;TraesCS4A02G043800;TraesCS4B02G235400;TraesCS4B02G263300;TraesCS4D02G263500;TraesCS5B02G166300	0.04317
Fatty acid elongation	9	TraesCS3B02G089500;TraesCS4A02G007400;TraesCS4B02G297500;TraesCS4D02G008200;TraesCS6A02G024400;TraesCS7B02G113000;TraesCS7D02G076400;TraesCS7D02G519300;TraesCSU02G166100	0.02232
Glycolysis_Gluconeogenesis	9	TraesCS2B02G341000;TraesCS2B02G583600;TraesCS2D02G170900;TraesCS2D02G386700;TraesCS4A02G406200;TraesCS4B02G106500;TraesCS6A02G239600;TraesCS6B02G284900;TraesCS6D02G222000	0.04937
Amino sugar and nucleotide sugar metabolism	8	TraesCS2A02G185800;TraesCS2B02G492600;TraesCS3A02G372700;TraesCS4D02G075600;TraesCS5B02G319700;TraesCS5D02G325500;TraesCS6A02G077000;TraesCS7A02G187200	0.005179
Cysteine and methionine metabolism	8	TraesCS1D02G292100;TraesCS2B02G069900;TraesCS3B02G343000;TraesCS4B02G235400;TraesCS4B02G263300;TraesCS4D02G263500;TraesCS5A02G234300;TraesCS6D02G305400	0.02516
AMPK signaling pathway	8	TraesCS1B02G098600;TraesCS1D02G082500;TraesCS2B02G006400;TraesCS2B02G113700;TraesCS4A02G039800;TraesCS4B02G261000;TraesCS4D02G260600;TraesCS7D02G247800	0.02582
beta-Alanine metabolism	8	TraesCS2D02G386700;TraesCS4B02G231400;TraesCS4D02G232700;TraesCS6A02G239600;TraesCS6B02G284900;TraesCS6D02G222000;TraesCS7A02G378800;TraesCS7D02G375700	0.03403
Isoquinoline alkaloid biosynthesis	7	TraesCS2B02G545300;TraesCS2D02G468200;TraesCS2D02G475800;TraesCS6B02G017500;TraesCS6D02G014100;TraesCS7A02G054500;TraesCS7A02G387000	0.022
Arginine and proline metabolism	7	TraesCS2D02G026300;TraesCS2D02G386700;TraesCS6A02G239600;TraesCS6B02G284900;TraesCS6D02G222000;TraesCS7A02G378800;TraesCS7D02G375700	0.03903
Steroid biosynthesis	7	TraesCS1A02G034900;TraesCS2D02G071600;TraesCS2D02G213700;TraesCS4A02G218400;TraesCS4B02G097200;TraesCS4D02G093600;TraesCS7A02G013400	0.04599
Spliceosome	6	TraesCS1D02G111000;TraesCS2B02G170700;TraesCS4A02G098100;TraesCS5B02G128300;TraesCS6A02G342200;TraesCS6B02G374500	0.006034
Pentose and glucuronate interconversions	6	TraesCS2A02G109600;TraesCS2B02G117500;TraesCS3B02G354300;TraesCS3D02G180200;TraesCS4D02G075600;TraesCS7D02G399000	0.006477
Flavonoid biosynthesis	6	TraesCS1B02G005300;TraesCS1D02G021600;TraesCS2B02G057100;TraesCS2B02G606800;TraesCS7A02G398900;TraesCS7A02G411700	0.01381
Valine, leucine and isoleucine degradation	6	TraesCS1D02G292100;TraesCS2D02G386700;TraesCS4B02G235400;TraesCS6A02G239600;TraesCS6B02G284900;TraesCS6D02G222000	0.0297
Necroptosis	6	TraesCS5B02G473100;TraesCS5D02G110600;TraesCS6B02G049400;TraesCS6D02G040300;TraesCS7A02G209800;TraesCS7D02G211700	0.0354
Phenylalanine metabolism	6	TraesCS2B02G545300;TraesCS2D02G026300;TraesCS2D02G475800;TraesCS6B02G017500;TraesCS6D02G014100;TraesCS7A02G387000	0.03649
Endocytosis	5	TraesCS1D02G013300;TraesCS4A02G098100;TraesCS6A02G342200;TraesCS6B02G374500;TraesCS7B02G489300	0.00457
Two-component system	5	TraesCS2A02G109600;TraesCS2B02G117500;TraesCS3B02G354300;TraesCS3D02G180200;TraesCS6A02G093200	0.01087
Cholesterol metabolism	5	TraesCS4B02G231400;TraesCS4D02G232700;TraesCS7A02G439300;TraesCS7B02G338200;TraesCS7D02G429000	0.02652
Methane metabolism	4	TraesCS2D02G170900;TraesCS4A02G406200;TraesCS6A02G274900;TraesCS6D02G255200	0.02276
Brassinosteroid biosynthesis	4	TraesCS2A02G013400;TraesCS2A02G331800;TraesCS2B02G350400;TraesCS3A02G127700	0.03826
MAPK signaling pathway	3	TraesCS4A02G098100;TraesCS6A02G342200;TraesCS6B02G374500	0.04277
Phenylalanine, tyrosine and tryptophan biosynthesis	3	TraesCS3A02G041400;TraesCS3B02G042300;TraesCS5B02G166300	0.04383
