# Supplementary material for: Transcriptome Analysis of Bread Wheat Genotype KRL3-4 Provides a New Insight Into Regulatory Mechanisms Associated With Sodicity (High pH) Tolerance
Source: Front Genet. 2022 Feb 9;12:782366. doi: 10.3389/fgene.2021.782366 (PMC8864244; doi:10.3389/fgene.2021.782366)
Supplement: Supplementary file 4 [file Table1.XLSX]

## Sheet: Sheet1
Supplementary Table S2: List of 1980 differentially expressed genes identified under alkalinity stress in flag leaf of wheat.
Genes	log2FoldChange	pval	padj
TraesCS2B02G510700	9.74384	1.06455e-57	5.1904e-53
TraesCS2A02G484600	9.71324	1.04322e-35	1.01729e-31
TraesCS6A02G351500	9.37619	1.28982e-43	1.79679e-39
TraesCS2D02G484500	8.66831	1.07434e-50	2.61907e-46
TraesCS2B02G510500	8.36963	1.46211e-38	1.58418e-34
TraesCS7B02G467200	8.2089	1.19407e-27	7.2774e-24
TraesCS7D02G053100	8.07961	2.47056e-22	8.92274e-19
TraesCS5A02G501500	8.05391	6.3519e-58	5.1904e-53
TraesCS2A02G484500	7.96635	1.04986e-44	1.70627e-40
TraesCS4B02G348600	7.86883	4.52512e-24	2.20631e-20
TraesCS6D02G122000	7.64178	2.35427e-18	4.50146e-15
TraesCS2B02G600200	7.62052	2.00427e-14	2.16361e-11
TraesCS5D02G013400	7.44859	4.94198e-22	1.72111e-18
TraesCS4A02G021500	7.42972	4.41233e-09	1.74196e-06
TraesCS3D02G505400	7.14536	1.69663e-11	1.09566e-08
TraesCS2B02G177600	6.95288	1.02396e-10	5.77167e-08
TraesCS4D02G326900	6.89331	1.38255e-38	1.58418e-34
TraesCS7A02G054500	6.85178	2.59534e-18	4.86697e-15
TraesCS5A02G007900	6.82842	4.03335e-33	3.27757e-29
TraesCS7A02G162600	6.62048	1.71531e-11	1.10044e-08
TraesCS2A02G339100	6.33155	6.80607e-08	2.11365e-05
TraesCS2D02G284700	6.31366	1.51779e-05	0.00244638
TraesCS4D02G122600	6.29389	9.27607e-14	8.95591e-11
TraesCS4D02G260600	6.27573	5.18171e-08	1.6787e-05
TraesCS5D02G484900	6.25299	5.80422e-20	1.3476e-16
TraesCS3D02G505500	6.23652	7.78396e-11	4.43886e-08
TraesCS3D02G097100	6.05021	4.26628e-17	6.60034e-14
TraesCS6B02G011400	6.02523	6.07643e-10	2.90459e-07
TraesCS2B02G336800	5.99858	7.32564e-14	7.21569e-11
TraesCS3B02G561700	5.95293	1.64423e-06	0.000361116
TraesCS5A02G517400	5.91919	1.23222e-09	5.53958e-07
TraesCS7D02G375700	5.88175	9.20486e-20	2.08745e-16
TraesCS7A02G085700	5.83029	1.21801e-06	0.000278157
TraesCS6A02G094300	5.81685	3.79921e-29	2.46984e-25
TraesCS5D02G491600	5.78423	9.64094e-12	6.48363e-09
TraesCS4D02G228500	5.77347	4.23696e-31	2.95117e-27
TraesCS7B02G411400	5.76087	2.90688e-10	1.54055e-07
TraesCS5B02G462800	5.72423	0.000584728	0.0486097
TraesCS6D02G063800	5.68828	8.13486e-18	1.41654e-14
TraesCS4B02G349000	5.64748	0.000568548	0.0475886
TraesCS1D02G176000	5.64287	2.00612e-16	2.83514e-13
TraesCS1B02G202700	5.6018	4.95622e-10	2.4533e-07
TraesCS2D02G440500	5.54017	1.06951e-19	2.37027e-16
TraesCS2D02G094800	5.53777	0.00085166	0.0650853
TraesCS6A02G094200	5.47478	3.47987e-27	1.99609e-23
TraesCS1B02G367800	5.46643	2.35339e-08	8.10914e-06
TraesCS4D02G343000	5.43634	6.55116e-09	2.48572e-06
TraesCS3A02G498700	5.37476	4.68684e-07	0.00011871
TraesCS3A02G346700	5.37257	4.11944e-06	0.000805016
TraesCS7B02G079500	5.36083	1.69343e-19	3.66962e-16
TraesCS5A02G472300	5.34982	4.49198e-10	2.25789e-07
TraesCS2B02G101100	5.33866	0.00213131	0.128609
TraesCS7B02G019600	5.33323	6.39912e-10	3.02915e-07
TraesCSU02G207700	5.31198	8.02411e-16	1.07187e-12
TraesCS5A02G505900	5.30177	0.00269477	0.153114
TraesCS5D02G026300	5.29506	1.94957e-12	1.48886e-09
TraesCSU02G167700	5.26461	2.14947e-32	1.61233e-28
TraesCS5B02G006500	5.24327	2.40951e-12	1.80776e-09
TraesCS2A02G003800	5.24166	0.00247537	0.144023
TraesCS2D02G157900	5.23173	3.18495e-11	1.91714e-08
TraesCS6A02G018000	5.22321	4.92275e-26	2.66687e-22
TraesCS4B02G261000	5.21924	7.02536e-07	0.000170416
TraesCS4A02G144200	5.15335	2.13723e-05	0.00323115
TraesCS3B02G274900	5.09671	1.93468e-06	0.000419242
TraesCS2B02G500300	5.09258	0.00024107	0.0245162
TraesCS7A02G215100	5.05147	0.00608358	0.27002
TraesCS7D02G164500	5.04607	1.86601e-07	5.27426e-05
TraesCS5B02G076200	5.02382	0.000464009	0.0408002
TraesCS1B02G080800	4.99735	0.000525815	0.0448594
TraesCS7D02G095700	4.97974	0.000269607	0.0268269
TraesCS4B02G249000	4.93936	0.00955478	0.359806
TraesCS2A02G116100	4.93675	6.44827e-23	2.61999e-19
TraesCS3A02G245100	4.92772	5.95504e-05	0.00758884
TraesCS5B02G000300	4.90448	0.0119068	0.41678
TraesCS1D02G256700	4.88491	0.000532261	0.0452484
TraesCS1B02G388300	4.88143	0.000788413	0.0615051
TraesCS3B02G321700	4.87909	4.07701e-10	2.09245e-07
TraesCS7A02G488400	4.86812	0.0126533	0.430884
TraesCS5D02G491500	4.86716	8.9243e-13	7.43798e-10
TraesCS7A02G393500	4.86438	0.010444	0.382379
TraesCS1D02G230300	4.84875	0.000527333	0.0449496
TraesCS1D02G233900	4.77377	0.0155032	0.493445
TraesCS1D02G031200	4.75812	0.0174543	0.528629
TraesCS3A02G046100	4.7019	0.0228038	0.611963
TraesCS3D02G220500	4.69356	0.00129019	0.0894234
TraesCS6D02G010100	4.68959	4.46948e-13	3.92646e-10
TraesCS7A02G516900	4.67413	0.00178475	0.112865
TraesCS3D02G033600	4.66963	3.52068e-05	0.00496838
TraesCS4B02G064400	4.66935	3.86271e-06	0.000764032
TraesCS1D02G445100	4.6602	0.0192589	0.556284
TraesCS7D02G531800	4.64748	0.00150007	0.099543
TraesCS3B02G378500	4.6458	0.000298183	0.0291645
TraesCS7B02G326900	4.63478	0.0270486	0.671321
TraesCS2D02G119100	4.62549	3.89502e-13	3.4529e-10
TraesCS1B02G450000	4.58654	0.0188061	0.549388
TraesCS3D02G246400	4.57933	0.000318324	0.0306427
TraesCS4D02G118500	4.57444	8.72566e-06	0.0015276
TraesCS5B02G491200	4.56693	1.66655e-16	2.38988e-13
TraesCS1B02G253200	4.56248	0.00179851	0.113661
TraesCS6A02G345800	4.53934	0.00311701	0.170472
TraesCS5B02G519700	4.53899	2.01298e-14	2.16361e-11
TraesCS5A02G452600	4.5332	0.00203327	0.124059
TraesCS1A02G080600	4.5251	2.38714e-22	8.92274e-19
TraesCS6A02G067500	4.52416	0.0293317	0.703532
TraesCS1D02G170700	4.50101	0.0269572	0.670295
TraesCS1B02G367700	4.49865	5.94094e-06	0.00110558
TraesCS6D02G388200	4.49106	6.34955e-08	1.9909e-05
TraesCS7D02G304800	4.48081	0.00367871	0.191525
TraesCS5A02G070400	4.47294	0.0381656	0.798986
TraesCS3B02G605700	4.45184	0.035255	0.776566
TraesCS4B02G103000	4.42673	1.90863e-11	1.20076e-08
TraesCS7D02G491500	4.4247	2.85945e-09	1.17158e-06
TraesCS5D02G317400	4.42464	0.00015047	0.0167118
TraesCS4B02G064300	4.41734	0.0404315	0.82224
TraesCS6A02G350600	4.40999	9.11413e-13	7.46853e-10
TraesCS6B02G160400	4.4079	2.10304e-24	1.07935e-20
TraesCS4A02G061100	4.39494	0.0454277	0.870376
TraesCS7D02G465400	4.39489	0.000934763	0.0704424
TraesCS4D02G099600	4.38524	9.27416e-19	1.84563e-15
TraesCS2A02G572200	4.37966	0.0331818	0.748829
TraesCS7D02G175900	4.37899	8.44698e-21	2.35343e-17
TraesCS5D02G498300	4.3744	7.30925e-16	1.00277e-12
TraesCS4B02G055400	4.35183	1.74642e-14	1.93523e-11
TraesCS2B02G135600	4.33663	1.13735e-09	5.1585e-07
TraesCS6A02G047600	4.33113	0.00153772	0.101523
TraesCS4D02G194700	4.32976	0.00451217	0.22
TraesCS6A02G383100	4.32709	0.000209808	0.0219856
TraesCS5B02G498100	4.3221	7.58666e-07	0.00018177
TraesCS2B02G126200	4.31813	1.09095e-05	0.00182474
TraesCS2A02G241500	4.31772	0.048056	0.89234
TraesCS5A02G517300	4.30544	2.99403e-06	0.00062119
TraesCS6B02G044800	4.27581	2.35243e-05	0.00351294
TraesCS7D02G304900	4.27172	6.04256e-08	1.90691e-05
TraesCS1A02G021600	4.26932	0.00668546	0.286939
TraesCS6A02G089600	4.25828	0.00571328	0.258526
TraesCS2D02G563600	4.25735	2.41e-12	1.80776e-09
TraesCS1B02G304200	4.23389	0.00779999	0.317112
TraesCS4B02G339300	4.2285	1.73117e-05	0.00270201
TraesCS4D02G200700	4.21961	0.00727865	0.302956
TraesCS4A02G039800	4.21026	2.66883e-06	0.000559674
TraesCS5B02G463000	4.17278	2.87471e-15	3.4608e-12
TraesCS7B02G079400	4.16659	1.17635e-06	0.00027077
TraesCS3A02G437400	4.16229	3.65047e-05	0.00509988
TraesCS2D02G500900	4.15561	0.00839129	0.332494
TraesCS5D02G260500	4.1319	0.0135956	0.451536
TraesCS3B02G370300	4.11146	2.65724e-23	1.1266e-19
TraesCS5A02G039200	4.10761	0.0126971	0.43156
TraesCS5A02G424000	4.09717	1.2967e-06	0.000294062
TraesCS5D02G318700	4.09442	3.43819e-06	0.000697031
TraesCS4D02G008200	4.09408	0.000824982	0.0634943
TraesCS3B02G476900	4.0829	0.0119075	0.41678
TraesCS5B02G544900	4.08163	4.18625e-06	0.000816437
TraesCS2D02G452700	4.07043	0.013226	0.443965
TraesCS5A02G484800	4.06507	1.31656e-16	1.91617e-13
TraesCS6B02G340500	4.06262	0.016415	0.51124
TraesCS5D02G145800	4.0586	4.58353e-05	0.00618199
TraesCS3D02G485700	4.05624	0.00111772	0.0806764
TraesCS3D02G467300	4.04656	5.16964e-07	0.000130262
TraesCS2A02G478900	4.04507	0.0124251	0.426326
TraesCS1B02G367600	4.0258	1.63091e-06	0.000359812
TraesCS7A02G058400	4.02448	0.000280162	0.0276822
TraesCS1B02G347700	4.01965	1.27325e-08	4.54798e-06
TraesCS4B02G384400	4.01654	0.000105125	0.0123657
TraesCS4A02G061800	4.00553	5.22815e-05	0.00690369
TraesCSU02G247100	3.99459	8.77114e-06	0.00153281
TraesCS1D02G021600	3.9859	5.17948e-06	0.000988399
TraesCS3B02G562900	3.98374	0.0135838	0.451378
TraesCS3D02G332200	3.9757	4.70286e-21	1.47934e-17
TraesCS5B02G552600	3.94546	1.07368e-08	3.90668e-06
TraesCS5D02G490700	3.9429	0.0247591	0.645886
TraesCS7B02G235200	3.9429	0.0247591	0.645886
TraesCS7D02G176000	3.93276	6.05723e-12	4.28018e-09
TraesCS3B02G333400	3.92575	4.0813e-12	2.97003e-09
TraesCS7D02G216800	3.91472	0.0174433	0.528629
TraesCS6A02G391400	3.90437	0.0189338	0.550657
TraesCS3B02G003200	3.90094	0.00268397	0.152609
TraesCS1A02G293200	3.89344	0.0235065	0.622547
TraesCS5A02G535600	3.89281	1.42917e-07	4.13544e-05
TraesCS3A02G199700	3.88977	0.0195767	0.561966
TraesCS1B02G071612	3.88757	0.00617362	0.272694
TraesCS6D02G021200	3.88252	2.21678e-14	2.34964e-11
TraesCS5D02G245300	3.87244	0.00300638	0.166287
TraesCS6A02G132500	3.86243	5.55883e-13	4.80939e-10
TraesCS1A02G261900	3.8616	0.0262192	0.659122
TraesCS3A02G510700	3.85789	0.0217396	0.596996
TraesCS1B02G388500	3.85715	0.000794187	0.0617579
TraesCS6B02G049700	3.84223	0.0224709	0.607075
TraesCS1B02G317500	3.84011	3.19302e-08	1.07738e-05
TraesCS2B02G195900	3.8373	1.28153e-20	3.37748e-17
TraesCS1D02G149700	3.83264	1.9471e-11	1.21711e-08
TraesCS1A02G380600	3.83212	0.0186294	0.546198
TraesCS2D02G276700	3.81223	0.0278743	0.683168
TraesCS6D02G008500	3.80436	2.47512e-07	6.76075e-05
TraesCS3D02G279800	3.80429	5.47317e-07	0.000136151
TraesCS1B02G215000	3.8024	0.0304932	0.714861
TraesCS6B02G383900	3.80228	0.0229328	0.61457
TraesCS3D02G055400	3.80099	1.54971e-20	3.97681e-17
TraesCS4A02G078700	3.80079	0.0281599	0.687683
TraesCS3B02G036500	3.80073	0.00272618	0.154469
TraesCS5D02G112500	3.79503	0.00105191	0.0765906
TraesCS7D02G145900	3.78925	0.0284498	0.69166
TraesCS5D02G491100	3.78912	6.77689e-07	0.000164834
TraesCS4B02G143200	3.78724	0.0341474	0.761109
TraesCS6D02G045900	3.78724	0.0341474	0.761109
TraesCS1B02G230100	3.78014	0.0081826	0.326757
TraesCS7A02G077200	3.77252	0.00117263	0.0834659
TraesCS2B02G438200	3.76887	0.0287278	0.694874
TraesCS2B02G045500	3.7659	0.029043	0.700147
TraesCS5A02G454200	3.75956	1.65761e-11	1.0776e-08
TraesCS1A02G177500	3.75792	7.88971e-08	2.42699e-05
TraesCS3B02G261900	3.75233	0.0263316	0.660235
TraesCS4D02G331400	3.75016	0.0323994	0.737315
TraesCS7A02G455000	3.74858	0.0390359	0.806473
TraesCS5B02G260200	3.74839	0.00285444	0.160062
TraesCS1B02G242700	3.74054	0.0266155	0.665426
TraesCS1A02G339700	3.73227	0.0053888	0.247816
TraesCS6B02G112600	3.73118	8.62417e-05	0.0104991
TraesCS3B02G471900	3.72866	0.0269039	0.669774
TraesCS2D02G177100	3.72861	2.65732e-20	6.64426e-17
TraesCS3A02G000800	3.72484	0.0397693	0.813865
TraesCS3B02G190800	3.72345	0.00428418	0.211507
TraesCS3D02G488900	3.7168	0.0361765	0.781054
TraesCSU02G138900	3.7154	8.66189e-06	0.00151916
TraesCS6B02G081600	3.70595	0.0409531	0.827375
TraesCS4B02G338100	3.70059	0.0302507	0.712527
TraesCS5B02G355800	3.69366	5.57063e-07	0.000138222
TraesCS2B02G500200	3.69152	0.00524045	0.243817
TraesCS3B02G471300	3.6854	0.0167004	0.515699
TraesCS4B02G383700	3.68531	0.0376751	0.792119
TraesCS4A02G352700	3.67929	7.16445e-06	0.00128662
TraesCS1B02G392000	3.67656	0.00527567	0.244593
TraesCS4A02G431300	3.67507	5.20083e-19	1.07905e-15
TraesCS2B02G311900	3.67033	7.06733e-07	0.000171008
TraesCS6A02G117700	3.66866	0.00627933	0.275773
TraesCS2A02G590600	3.66469	1.99393e-08	6.91943e-06
TraesCS7B02G208300	3.66419	5.41457e-06	0.00102524
TraesCS7D02G549900	3.66137	0.000168012	0.0183448
TraesCS3B02G514800	3.66014	2.52562e-05	0.00375431
TraesCS7B02G491200	3.65978	0.0315908	0.725935
TraesCS1A02G241400	3.65883	0.00014522	0.0162025
TraesCS2D02G528500	3.65336	3.78301e-07	9.86355e-05
TraesCS6A02G023200	3.65182	0.0472577	0.88672
TraesCS2A02G507500	3.65077	7.19028e-11	4.12443e-08
TraesCS5D02G515600	3.64633	0.00184233	0.115681
TraesCS5B02G490800	3.63922	2.34191e-09	9.84347e-07
TraesCS2B02G484000	3.63464	0.0392276	0.808549
TraesCS4D02G335000	3.63464	0.0392276	0.808549
TraesCS3A02G048600	3.63437	0.0472093	0.886449
TraesCS6A02G132200	3.62372	8.09238e-12	5.51832e-09
TraesCS5B02G268900	3.6217	0.00831058	0.330161
TraesCS6D02G213100	3.61955	0.00616098	0.272587
TraesCS5A02G477900	3.61876	3.61696e-08	1.21204e-05
TraesCS2B02G191600	3.61719	0.0391838	0.808328
TraesCS5B02G228800	3.61687	1.06774e-11	7.13151e-09
TraesCS7D02G519300	3.61309	0.0486122	0.898647
TraesCS5B02G059900	3.61133	1.52555e-05	0.0024537
TraesCS6D02G339100	3.60997	6.93771e-05	0.0086512
TraesCS7D02G100300	3.60422	0.00122353	0.0860832
TraesCS1A02G418500	3.59773	0.000436769	0.0390386
TraesCS5B02G270500	3.59539	9.42713e-06	0.00162416
TraesCS6A02G243500	3.59499	0.000241144	0.0245162
TraesCS6B02G090500	3.59452	6.93737e-05	0.0086512
TraesCSU02G250000	3.59382	0.000325902	0.0311874
TraesCS3A02G280000	3.5913	1.57281e-05	0.00250197
TraesCS5D02G054800	3.58928	7.08849e-06	0.00127533
TraesCS2D02G543600	3.58214	0.0408818	0.827375
TraesCS6A02G259000	3.58214	0.0408818	0.827375
TraesCS7A02G118600	3.58142	0.000352693	0.0331654
TraesCS3A02G297100	3.57539	4.98665e-05	0.00665209
TraesCS3D02G305300	3.57319	4.44922e-09	1.74944e-06
TraesCS5B02G491100	3.56904	0.00880167	0.343406
TraesCSU02G001600	3.56625	0.00199195	0.12235
TraesCS7A02G056200	3.55911	1.65196e-07	4.68284e-05
TraesCS4B02G260900	3.55072	0.00907172	0.348276
TraesCS1D02G306200	3.54633	1.31437e-05	0.00215049
TraesCS7A02G443600	3.54623	0.0250428	0.645886
TraesCSU02G158200	3.54564	0.00037526	0.0349191
TraesCS2A02G541800	3.5377	0.0417016	0.834666
TraesCS7B02G253300	3.53271	0.0421703	0.840424
TraesCS1B02G389800	3.53214	0.000904659	0.0686987
TraesCS3A02G452400	3.52765	0.0426473	0.844875
TraesCS5D02G275800	3.51846	0.00869286	0.341064
TraesCS2B02G390000	3.51491	0.00854589	0.33725
TraesCS5D02G464700	3.51372	3.27838e-16	4.56697e-13
TraesCS4A02G212800	3.51171	1.57177e-15	2.0167e-12
TraesCS4D02G102000	3.50461	0.00118325	0.0838541
TraesCS5B02G490400	3.49798	0.00325518	0.17562
TraesCS1D02G177700	3.49781	1.6476e-11	1.0776e-08
TraesCS5B02G490700	3.48672	3.36427e-05	0.0047753
TraesCS2A02G189100	3.48305	0.0022612	0.134862
TraesCS5B02G312000	3.48181	0.00312897	0.170839
TraesCS2B02G502900	3.47497	0.026534	0.663783
TraesCS5B02G463100	3.47379	2.51608e-11	1.55287e-08
TraesCS3B02G610100	3.46987	0.00250776	0.145301
TraesCS5A02G533900	3.46558	2.89696e-05	0.00421005
TraesCS2D02G070300	3.46146	0.00925666	0.352976
TraesCS4A02G209800	3.46146	0.0207833	0.581371
TraesCS6D02G154600	3.45666	1.93962e-17	3.15233e-14
TraesCS1B02G276900	3.45295	0.00101779	0.0747919
TraesCS7A02G114500	3.45142	0.00121273	0.0855087
TraesCS4B02G339400	3.45013	2.81899e-06	0.000587374
TraesCS5B02G516900	3.44685	0.000307303	0.0297876
TraesCS6D02G094700	3.43804	1.17828e-12	9.49579e-10
TraesCS5A02G410500	3.42739	0.00213416	0.128702
TraesCS1D02G440400	3.42715	0.0301452	0.711418
TraesCS3D02G538500	3.42667	3.13816e-06	0.0006456
TraesCS5A02G230200	3.42572	1.35511e-07	3.94454e-05
TraesCS7A02G263000	3.42191	2.69411e-11	1.64196e-08
TraesCS6D02G065100	3.40193	2.52091e-15	3.15159e-12
TraesCS2A02G169600	3.40146	4.33191e-17	6.60034e-14
TraesCS7A02G406600	3.39971	0.025976	0.656053
TraesCS3A02G361500	3.39851	0.0133643	0.446901
TraesCS3A02G321100	3.39579	4.07715e-08	1.33865e-05
TraesCS2B02G597200	3.39473	0.00267835	0.152413
TraesCS3B02G486200	3.39344	0.0124113	0.426154
TraesCS2A02G477000	3.37851	0.0317637	0.72834
TraesCS7A02G495000	3.37464	0.0286687	0.694342
TraesCS5B02G485000	3.36821	0.000402271	0.0367294
TraesCS7D02G175500	3.3612	0.00985445	0.367334
TraesCS1D02G341700	3.3578	0.0193206	0.557571
TraesCS2D02G293200	3.3564	1.78777e-05	0.00276719
TraesCS4B02G312200	3.35455	3.74154e-17	5.88472e-14
TraesCS3B02G440700	3.35078	0.0121306	0.422015
TraesCS5D02G237600	3.34992	1.37428e-08	4.8555e-06
TraesCSU02G116700	3.34947	0.0011984	0.0848047
TraesCS1B02G201100	3.34803	2.64864e-15	3.26936e-12
TraesCS2B02G406600	3.34392	0.00637987	0.27782
TraesCS6A02G316800	3.34392	0.00565925	0.256439
TraesCS4A02G442800	3.34221	2.79788e-09	1.15119e-06
TraesCS6D02G167300	3.33918	0.0297356	0.707228
TraesCS6A02G414100	3.3374	0.00028239	0.0278433
TraesCS3B02G213700	3.32951	1.71346e-12	1.34747e-09
TraesCS3A02G232600	3.32764	0.00175403	0.111574
TraesCS3B02G594200	3.31568	0.0441241	0.859824
TraesCS5B02G493000	3.31309	0.000494568	0.0429069
TraesCS3D02G019400	3.30353	0.00621588	0.273774
TraesCS3A02G046000	3.30348	9.93302e-06	0.00169634
TraesCS2D02G061500	3.29897	0.0337794	0.75665
TraesCS4D02G232700	3.29722	8.92059e-06	0.00154783
TraesCS4A02G346100	3.29309	8.58502e-06	0.0015084
TraesCS2D02G213700	3.28888	1.92579e-09	8.28709e-07
TraesCS3A02G477600	3.28342	0.017553	0.529342
TraesCS6D02G121900	3.28196	1.53372e-05	0.00245985
TraesCS7B02G416600	3.27701	0.000805275	0.0625204
TraesCS7B02G478000	3.27643	0.000280472	0.0276822
TraesCS3D02G310200	3.27581	1.05295e-08	3.86005e-06
TraesCS5B02G491000	3.27317	9.60723e-06	0.00164647
TraesCS1D02G426200	3.27292	0.0373311	0.788314
TraesCS3B02G255600	3.2639	0.024702	0.645097
TraesCS7D02G548400	3.26319	0.00401	0.201874
TraesCSU02G138400	3.25893	1.47843e-06	0.000329903
TraesCS4A02G293500	3.25757	0.000736071	0.0583117
TraesCS7A02G367100	3.25673	0.00615803	0.27258
TraesCS3A02G297200	3.25335	3.30524e-10	1.72357e-07
TraesCS1B02G388200	3.25215	7.49417e-13	6.35467e-10
TraesCS5B02G288900	3.25008	0.0229547	0.614608
TraesCS5D02G069500	3.24365	0.0254455	0.648535
TraesCS1B02G455800	3.24246	0.0050262	0.237352
TraesCS3B02G482600	3.2389	0.0196588	0.563989
TraesCS5B02G478000	3.23393	0.00417332	0.207892
TraesCS4B02G270400	3.23243	0.0462818	0.879058
TraesCS2A02G551000	3.22822	5.56331e-05	0.00726239
TraesCS6B02G383600	3.22405	2.91687e-12	2.17126e-09
TraesCS3B02G322100	3.22	3.22764e-14	3.3483e-11
TraesCS7A02G118700	3.21738	0.00785969	0.318906
TraesCS5B02G293800	3.20676	0.00138808	0.0945894
TraesCS1A02G275900	3.20442	0.0031384	0.171258
TraesCS5D02G487800	3.20216	0.0220507	0.602819
TraesCS6A02G094600	3.19717	0.000219042	0.0226508
TraesCS1B02G437800	3.19651	0.00765608	0.313394
TraesCS5B02G485200	3.19616	1.36703e-06	0.000308574
TraesCS2D02G157800	3.19497	1.56363e-15	2.0167e-12
TraesCS6D02G220600	3.19356	0.0224174	0.606939
TraesCS3A02G448700	3.19354	0.0222232	0.605027
TraesCS3B02G359800	3.17985	1.47042e-13	1.37872e-10
TraesCS7B02G442000	3.17705	0.010351	0.380461
TraesCS7D02G400200	3.17308	0.0150981	0.485328
TraesCS6B02G120300	3.17122	0.00831208	0.330161
TraesCS5D02G318900	3.17044	4.58075e-09	1.78796e-06
TraesCS3D02G323100	3.16884	9.09687e-13	7.46853e-10
TraesCS2A02G084400	3.16849	0.0175704	0.529342
TraesCS4B02G368300	3.16533	3.53591e-05	0.00498267
TraesCS5D02G487600	3.16121	0.0274191	0.676605
TraesCS1D02G033200	3.15792	0.000379742	0.0352333
TraesCS2A02G154900	3.14955	0.0058853	0.264226
TraesCS6D02G320200	3.14663	6.02962e-14	5.99972e-11
TraesCS5B02G312600	3.14315	0.000201395	0.0213003
TraesCS2A02G295400	3.13237	3.75598e-05	0.00523229
TraesCS5B02G270600	3.13032	0.00522386	0.243499
TraesCS7D02G125100	3.12836	0.0257656	0.653316
TraesCS4A02G389100	3.11919	0.00404164	0.203304
TraesCS3D02G517500	3.11736	0.0213293	0.589624
TraesCS6A02G060500	3.11621	0.0282569	0.688517
TraesCS4D02G360000	3.11535	0.000173321	0.0187791
TraesCS5A02G138700	3.11374	0.0396488	0.812762
TraesCS1D02G160500	3.11275	7.57222e-06	0.00135454
TraesCS6B02G370600	3.11208	3.43102e-11	2.05259e-08
TraesCS5B02G202700	3.10974	4.37044e-09	1.73244e-06
TraesCS7B02G369200	3.10965	0.0338806	0.75776
TraesCS5D02G302200	3.10622	4.65222e-06	0.00089833
TraesCS2D02G554700	3.10044	0.0444699	0.862502
TraesCS5A02G211900	3.09629	8.20373e-07	0.000194642
TraesCS2B02G555400	3.09596	5.56085e-08	1.78375e-05
TraesCS1A02G041400	3.08165	0.0450782	0.867484
TraesCS5A02G477500	3.07871	0.00040661	0.0369871
TraesCS2D02G586500	3.07313	0.0081564	0.326757
TraesCS3B02G344600	3.06383	6.77685e-08	2.1113e-05
TraesCS1B02G170100	3.06298	3.13727e-14	3.28955e-11
TraesCS6A02G178500	3.06103	2.15722e-06	0.000460305
TraesCS6A02G080500	3.055	0.000695957	0.0560872
TraesCS2D02G157500	3.05144	0.000114335	0.0132729
TraesCS3B02G604500	3.0506	0.0383788	0.799984
TraesCS1A02G265600	3.05059	0.00138305	0.0943958
TraesCS6A02G296200	3.04775	0.000319291	0.0307055
TraesCS3A02G151800	3.04322	0.0357291	0.779962
TraesCS7D02G249900	3.04297	0.0324948	0.738625
TraesCS6D02G122900	3.03924	0.0248458	0.645886
TraesCS4D02G093600	3.01872	3.3228e-14	3.41074e-11
TraesCS4A02G146200	3.01716	0.0432446	0.853117
TraesCS4A02G194800	3.01524	3.06718e-07	8.23948e-05
TraesCS5D02G261500	3.01371	0.00465921	0.224809
TraesCS5B02G128300	3.01278	0.0432272	0.852946
TraesCS7D02G491000	3.00946	0.0332675	0.750242
TraesCS4A02G218400	3.00913	2.01908e-14	2.16361e-11
TraesCS2B02G108300	3.00774	0.0201086	0.570753
TraesCS1A02G377500	3.00449	0.0357247	0.779962
TraesCS6A02G077000	2.99752	0.00436179	0.21451
TraesCS3B02G322000	2.99544	5.57316e-13	4.80939e-10
TraesCS6B02G057600	2.9919	0.0282468	0.688517
TraesCS1D02G119900	2.98702	0.00389139	0.197741
TraesCS5A02G547700	2.98695	1.12761e-10	6.28331e-08
TraesCS3D02G287100	2.98613	2.64639e-10	1.41017e-07
TraesCS5B02G431600	2.98544	0.00167906	0.108326
TraesCS7A02G147300	2.98077	0.00797051	0.321971
TraesCS4A02G356600	2.97952	0.000110119	0.0128909
TraesCS6A02G249300	2.9751	0.0483224	0.896161
TraesCS6A02G179700	2.9717	0.00920548	0.351749
TraesCS2A02G460200	2.96897	0.0193825	0.558366
TraesCS5A02G311300	2.96773	2.49571e-05	0.00371552
TraesCS2A02G442000	2.96352	0.000169031	0.0184167
TraesCS3A02G302900	2.9576	1.07597e-06	0.000250412
TraesCS7A02G494700	2.95657	0.0452277	0.869103
TraesCS1A02G334700	2.94909	3.44464e-10	1.78671e-07
TraesCS1D02G375100	2.94591	3.59669e-13	3.21768e-10
TraesCS6D02G080500	2.94527	0.0122821	0.425163
TraesCS2B02G245300	2.94385	3.81513e-05	0.00529202
TraesCS7A02G010200	2.9368	5.99221e-08	1.89716e-05
TraesCS4A02G300700	2.93357	0.0251935	0.646941
TraesCS2B02G326100	2.9226	0.00775859	0.316028
TraesCS3B02G205800	2.92065	0.0172761	0.527444
TraesCSU02G092300	2.91879	1.9213e-12	1.48693e-09
TraesCS5A02G496300	2.91835	0.0458464	0.874373
TraesCS4A02G093000	2.91531	5.08291e-05	0.00677124
TraesCS6B02G363000	2.91472	0.0466376	0.882901
TraesCS3B02G069300	2.91425	0.00148218	0.0990635
TraesCS3D02G228400	2.90931	0.0165411	0.513454
TraesCS7A02G554100	2.89727	0.0465585	0.882745
TraesCS3B02G042300	2.89639	7.21046e-05	0.00894556
TraesCS3B02G563500	2.89594	3.77902e-08	1.2577e-05
TraesCS1D02G266200	2.89562	9.03981e-06	0.00156296
TraesCS1B02G277000	2.89428	0.0122779	0.425163
TraesCS6D02G319900	2.88683	1.24254e-05	0.00205463
TraesCS5A02G478300	2.87075	9.01881e-07	0.00021243
TraesCS1D02G149800	2.87064	4.26422e-09	1.69723e-06
TraesCS5B02G166300	2.86689	5.13291e-05	0.00681922
TraesCSU02G209400	2.86539	2.38665e-11	1.48237e-08
TraesCS4A02G245300	2.85976	2.5735e-09	1.06336e-06
TraesCS4A02G038400	2.85574	1.37106e-05	0.00222829
TraesCS7A02G255700	2.85349	0.00177599	0.11251
TraesCS3B02G313300	2.85301	0.00189178	0.117876
TraesCS2B02G177300	2.84755	2.38907e-10	1.28004e-07
TraesCS5D02G254200	2.84476	0.000359386	0.0337297
TraesCS3A02G141400	2.83872	0.0372193	0.786948
TraesCS5A02G312000	2.83685	2.49215e-09	1.03413e-06
TraesCS1B02G170200	2.83569	6.91633e-12	4.78325e-09
TraesCS5B02G251500	2.83316	0.00198477	0.122211
TraesCS2B02G462600	2.82989	0.00633614	0.277193
TraesCS3A02G406200	2.82695	4.2759e-05	0.00582347
TraesCS3B02G611500	2.81725	0.0377125	0.792223
TraesCS4A02G250400	2.81533	0.012907	0.436411
TraesCS5A02G269900	2.80324	0.00943406	0.357125
TraesCS4B02G193700	2.80012	0.0010331	0.075575
TraesCS7A02G034000	2.79867	0.0447899	0.864365
TraesCS7B02G361600	2.7947	0.0257031	0.652373
TraesCS4D02G063200	2.79259	0.000577698	0.0481484
TraesCSU02G083100	2.79254	0.0414782	0.831795
TraesCS5D02G568400	2.79252	0.0105333	0.38398
TraesCS5A02G148000	2.79008	0.00323614	0.175024
TraesCS6D02G225700	2.78471	0.000118302	0.0136039
TraesCS4B02G010000	2.78014	0.0303345	0.713295
TraesCS4B02G328900	2.77688	0.00289468	0.161668
TraesCS1A02G370600	2.77652	0.014935	0.481652
TraesCS5B02G462900	2.77649	0.00435073	0.21447
TraesCS2D02G037300	2.77454	0.00260781	0.149763
TraesCS1A02G179400	2.77221	2.55153e-11	1.56484e-08
TraesCSU02G116600	2.77086	0.0202447	0.572215
TraesCS5B02G212000	2.76295	2.11465e-07	5.89166e-05
TraesCS6B02G383500	2.75955	0.00540543	0.247816
TraesCS6A02G143700	2.75804	0.000951236	0.0712981
TraesCS1B02G462800	2.75715	0.0178557	0.531018
TraesCSU02G138800	2.75551	0.0461174	0.877823
TraesCS5B02G463600	2.75479	0.0310842	0.719474
TraesCS3D02G034200	2.75225	0.0462801	0.879058
TraesCS2D02G157300	2.75016	1.27784e-05	0.00210486
TraesCS1B02G098600	2.74898	4.9189e-09	1.911e-06
TraesCS6D02G333100	2.74658	7.36979e-08	2.28145e-05
TraesCS4B02G008100	2.74612	0.0188682	0.550377
TraesCS5B02G048900	2.73308	0.000104261	0.0122876
TraesCS6B02G306400	2.72987	0.0186124	0.546185
TraesCSU02G209500	2.71968	1.08606e-10	6.08656e-08
TraesCS3D02G103800	2.71765	0.00168236	0.108358
TraesCS7A02G085600	2.71487	0.000106042	0.0124585
TraesCS3A02G287500	2.71463	4.79818e-12	3.46585e-09
TraesCS6A02G257300	2.71118	1.85768e-12	1.4492e-09
TraesCS5D02G129400	2.70914	0.0402141	0.819356
TraesCS4D02G055700	2.70267	3.05005e-10	1.60732e-07
TraesCS5A02G481800	2.69785	0.0157953	0.497822
TraesCS1B02G049200	2.69351	0.000309827	0.0299133
TraesCS1D02G082500	2.69313	1.92913e-09	8.28709e-07
TraesCS2A02G546600	2.69105	0.00116774	0.083239
TraesCS1B02G116900	2.6903	0.0148601	0.480141
TraesCS3D02G272600	2.68799	0.0134104	0.447234
TraesCS7A02G377900	2.68787	0.00302128	0.166975
TraesCS5D02G202800	2.68272	0.0382505	0.799975
TraesCS6A02G098500	2.6819	4.5613e-06	0.000882521
TraesCS1A02G228500	2.67929	2.81249e-05	0.00409951
TraesCSU02G209300	2.67725	5.20796e-12	3.73418e-09
TraesCS5A02G478100	2.67171	6.41441e-06	0.00117574
TraesCS5A02G267900	2.66826	0.0270426	0.671321
TraesCS6A02G323000	2.66548	0.000726424	0.0578257
TraesCS7B02G327300	2.66468	0.00505497	0.238126
TraesCS4D02G189200	2.66052	6.77836e-07	0.000164834
TraesCS5B02G077300	2.65884	0.0162376	0.507336
TraesCS5B02G418300	2.65732	0.0390045	0.806329
TraesCS2D02G317800	2.65524	0.000139079	0.0156246
TraesCS5B02G146500	2.65334	0.000429017	0.0385223
TraesCS1B02G420000	2.64848	1.22973e-07	3.63921e-05
TraesCS2A02G141900	2.64576	0.0491148	0.904275
TraesCS5A02G478200	2.64534	0.0367973	0.781753
TraesCS7D02G033400	2.6445	0.0138814	0.458701
TraesCS1A02G367100	2.64194	0.00710665	0.298192
TraesCS3D02G287300	2.64175	5.71416e-10	2.74488e-07
TraesCS1D02G310800	2.64159	0.00124461	0.0871891
TraesCS5D02G407500	2.63537	0.000300155	0.0292986
TraesCS4B02G280900	2.63451	0.0226761	0.609996
TraesCS5B02G473100	2.62809	0.0298862	0.709081
TraesCS6B02G193500	2.62779	0.00366262	0.19111
TraesCS3D02G287000	2.62605	3.3524e-08	1.12726e-05
TraesCS2A02G373700	2.61719	0.04607	0.877436
TraesCS7D02G357900	2.61603	0.0080218	0.323373
TraesCS5B02G504000	2.61537	0.0248173	0.645886
TraesCS5D02G278000	2.6149	0.0464419	0.880906
TraesCS5B02G431700	2.61229	0.0343512	0.76359
TraesCS1D02G337200	2.61196	0.00735956	0.305257
TraesCS6B02G329300	2.60988	0.0372445	0.78714
TraesCS3D02G158600	2.60928	7.19121e-06	0.00128905
TraesCS3D02G024700	2.60891	1.85406e-11	1.17401e-08
TraesCS6D02G005800	2.60214	0.0325631	0.73966
TraesCS5B02G132500	2.59991	0.00161307	0.105356
TraesCS2B02G483000	2.59882	0.00574072	0.259407
TraesCS1A02G016203	2.59491	0.0438346	0.859127
TraesCS3B02G314700	2.59409	0.0206142	0.578594
TraesCS3A02G041400	2.59267	0.00181191	0.114065
TraesCS4D02G263500	2.58806	2.03881e-10	1.10452e-07
TraesCS4A02G039700	2.58676	0.0382659	0.799984
TraesCS1B02G113700	2.58598	2.25329e-07	6.18951e-05
TraesCS2A02G507400	2.58283	4.90103e-06	0.000940786
TraesCS5A02G294800	2.58234	0.00924837	0.352973
TraesCS4A02G355400	2.57786	0.0289152	0.697758
TraesCS1A02G378100	2.5759	0.0112294	0.40052
TraesCS5D02G140600	2.57284	3.08913e-06	0.000638206
TraesCS7B02G059700	2.57142	0.00428277	0.211507
TraesCS7D02G160900	2.56648	0.0293781	0.70405
TraesCS5B02G490900	2.56363	0.00812703	0.325997
TraesCS5B02G513600	2.56174	0.000155044	0.0171417
TraesCS4B02G364800	2.56154	0.0011228	0.0809232
TraesCS3D02G464300	2.55938	0.00020015	0.0212146
TraesCS5A02G205700	2.55708	0.0177996	0.530356
TraesCS4B02G097200	2.55261	6.88259e-11	3.97129e-08
TraesCS7A02G371100	2.55109	1.24097e-06	0.000282738
TraesCS4B02G364900	2.54891	0.0016595	0.107311
TraesCS4D02G077600	2.54764	0.00674043	0.288283
TraesCS6D02G166100	2.54667	2.03277e-05	0.00309241
TraesCS1B02G274200	2.54499	9.25074e-05	0.0111505
TraesCS7B02G101700	2.54165	8.27993e-08	2.53902e-05
TraesCS5A02G249900	2.54123	4.13328e-05	0.00565291
TraesCS4B02G120400	2.53691	1.02933e-05	0.00173958
TraesCS1A02G367200	2.5345	0.00168089	0.108334
TraesCS2B02G322700	2.5321	0.0195138	0.560987
TraesCS6A02G393500	2.53142	0.0224193	0.606939
TraesCS7B02G428000	2.5286	2.69749e-08	9.22958e-06
TraesCS3D02G188100	2.52791	3.67575e-08	1.22752e-05
TraesCS3B02G090000	2.52683	0.0152183	0.487996
TraesCS4A02G398700	2.5236	5.49497e-05	0.00719244
TraesCS5D02G210600	2.52261	0.000133987	0.0151749
TraesCS6A02G332200	2.51974	0.0306984	0.715543
TraesCS4A02G259300	2.5188	5.58945e-05	0.00727702
TraesCS3B02G321800	2.51737	0.00657989	0.283531
TraesCS7A02G101700	2.51715	1.68922e-09	7.38667e-07
TraesCSU02G148600	2.51384	0.0432943	0.853778
TraesCS6D02G305400	2.51158	3.62747e-06	0.000723372
TraesCS7B02G455900	2.51143	0.000566636	0.0474699
TraesCS2A02G371600	2.50972	5.69998e-05	0.00734098
TraesCS4B02G367800	2.50547	0.000152833	0.0169357
TraesCS2B02G577100	2.50519	0.000170303	0.0185345
TraesCS5B02G426300	2.50383	7.60636e-09	2.84186e-06
TraesCS2A02G093800	2.50383	0.0267688	0.667767
TraesCS5D02G237700	2.50351	5.6451e-05	0.0073217
TraesCS5A02G477800	2.49559	0.0151058	0.485328
TraesCS4B02G263300	2.49129	9.43572e-10	4.34017e-07
TraesCS2A02G205100	2.49061	0.0318331	0.729364
TraesCS3A02G437000	2.48815	0.0238825	0.629427
TraesCS7B02G301200	2.48779	0.0157582	0.496975
TraesCS6D02G302300	2.48599	1.96698e-07	5.52149e-05
TraesCS4A02G021700	2.48378	0.00095558	0.0715138
TraesCS5B02G022500	2.48301	0.01482	0.479847
TraesCS5D02G278100	2.48234	0.0316568	0.726474
TraesCS3D02G305400	2.48181	0.00699167	0.295334
TraesCS2B02G042200	2.47402	0.00219762	0.13212
TraesCS6A02G024400	2.47292	1.03755e-07	3.11311e-05
TraesCS2A02G416100	2.47216	1.25633e-05	0.00207293
TraesCS1A02G382200	2.47004	0.00385845	0.197198
TraesCS6D02G379200	2.45962	0.00131199	0.0903084
TraesCS6A02G071000	2.45798	0.00223263	0.133484
TraesCS2B02G121600	2.45542	2.1052e-09	8.88684e-07
TraesCS3B02G513100	2.45412	0.0132091	0.443856
TraesCS6A02G130300	2.45317	0.0175455	0.529342
TraesCS5A02G486000	2.45306	0.000141071	0.0157938
TraesCS2D02G515500	2.45192	0.0143266	0.468807
TraesCS5D02G106800	2.45191	0.0164652	0.51215
TraesCSU02G116900	2.45121	0.0261458	0.658467
TraesCS1B02G351500	2.44675	0.000140549	0.0157535
TraesCS6D02G333000	2.44466	6.37984e-09	2.4397e-06
TraesCS1D02G429800	2.44215	0.0325315	0.739113
TraesCS1D02G275500	2.44151	0.0176413	0.529342
TraesCS3D02G518600	2.4399	0.0369406	0.783263
TraesCS6D02G084300	2.4386	1.24141e-07	3.65726e-05
TraesCS3B02G254700	2.42586	0.00391518	0.198433
TraesCS3A02G225100	2.41976	3.32387e-05	0.00473174
TraesCS4D02G203800	2.41824	0.000630973	0.0517482
TraesCS4B02G231400	2.41624	0.000190943	0.0204331
TraesCS5A02G285000	2.41267	0.0110365	0.396104
TraesCS7D02G058600	2.41104	0.00105248	0.0765906
TraesCS5D02G434900	2.40947	0.0110727	0.397111
TraesCS7A02G160200	2.40163	0.00011184	0.0130298
TraesCS7B02G372100	2.40002	0.000579592	0.048265
TraesCS4B02G263900	2.3952	8.99656e-05	0.0108755
TraesCS6D02G144500	2.3933	0.000174589	0.0188955
TraesCS1A02G186600	2.39168	0.0317258	0.72776
TraesCS5A02G056600	2.38891	0.0414985	0.831795
TraesCS7D02G349400	2.38788	0.0110171	0.395845
TraesCS4A02G078100	2.38683	0.0363898	0.781054
TraesCS5D02G112200	2.38662	3.83635e-08	1.26874e-05
TraesCS7A02G515600	2.3844	0.0123768	0.425568
TraesCS7A02G106100	2.38286	0.0151355	0.485981
TraesCS2A02G285900	2.38286	0.000905927	0.0686987
TraesCS6A02G166000	2.38238	6.95776e-10	3.27767e-07
TraesCS6B02G458300	2.3787	0.0229128	0.61433
TraesCS2A02G094700	2.37325	0.0288093	0.696062
TraesCS3B02G410200	2.37211	0.00847645	0.33546
TraesCS3A02G495900	2.37001	0.00235736	0.139066
TraesCS1D02G151700	2.3684	0.0127392	0.432388
TraesCS4A02G052800	2.3665	0.0390133	0.806329
TraesCS2B02G454100	2.36619	1.75324e-05	0.00272238
TraesCS2D02G430800	2.36597	1.05996e-05	0.00178517
TraesCS1B02G384900	2.36273	0.00367091	0.191425
TraesCSU02G098500	2.36261	0.00619666	0.273298
TraesCS5B02G014700	2.35881	7.90486e-05	0.0096717
TraesCS4B02G363700	2.35866	1.58313e-05	0.0025102
TraesCS3A02G040800	2.35724	5.8328e-07	0.000143631
TraesCSU02G125600	2.35655	0.0296037	0.706152
TraesCS4B02G121300	2.35639	0.000378816	0.0351809
TraesCS3D02G163000	2.35371	0.0280433	0.685368
TraesCS2B02G512600	2.35336	0.0332555	0.750145
TraesCS3B02G322200	2.34961	8.30327e-09	3.0904e-06
TraesCS3B02G202200	2.34922	0.000751641	0.0593006
TraesCS5A02G538000	2.34656	0.0384419	0.800133
TraesCS6B02G182600	2.34656	0.00604371	0.269108
TraesCS1D02G021700	2.34568	0.00112635	0.0810228
TraesCS4A02G339400	2.34377	0.0392901	0.809152
TraesCS3D02G340400	2.34332	0.000365746	0.0341622
TraesCS1D02G337300	2.34231	0.000510112	0.0436756
TraesCS6B02G159000	2.34134	0.024194	0.63543
TraesCS2B02G017700	2.33219	0.0115516	0.407247
TraesCS2B02G212400	2.33071	0.0265035	0.663362
TraesCS6B02G205900	2.3307	0.000134992	0.0152533
TraesCS6B02G193400	2.32976	4.9683e-08	1.62033e-05
TraesCS2D02G288700	2.32955	0.00891898	0.344929
TraesCSU02G003400	2.32784	0.00704496	0.296996
TraesCS2A02G411200	2.32382	3.17752e-08	1.07588e-05
TraesCS5D02G091900	2.31955	0.0249296	0.645886
TraesCS5B02G510500	2.31622	0.00220113	0.132249
TraesCS3A02G294300	2.31084	0.04958	0.910626
TraesCS6B02G426600	2.30843	0.0111886	0.399795
TraesCS3A02G055500	2.30546	8.63358e-10	4.00902e-07
TraesCS5B02G100600	2.30259	0.00876189	0.343092
TraesCS5A02G086200	2.30236	0.00550255	0.250736
TraesCS7B02G338200	2.3012	3.08762e-09	1.25977e-06
TraesCS1A02G338400	2.29908	0.00436439	0.21451
TraesCS7A02G082500	2.29789	0.000528329	0.0449559
TraesCS6A02G350700	2.29651	1.73389e-08	6.06018e-06
TraesCS4D02G175700	2.29556	0.000305672	0.0297478
TraesCS7D02G217800	2.2872	0.0178818	0.531463
TraesCS4A02G070700	2.28718	0.0057451	0.259485
TraesCS5A02G500500	2.28026	0.000194619	0.0207184
TraesCS2D02G221000	2.27392	1.46052e-05	0.00236187
TraesCS4B02G367500	2.27072	0.0204027	0.574516
TraesCS3B02G471500	2.26951	0.0263194	0.660148
TraesCS7A02G406500	2.26763	0.0307723	0.715652
TraesCS5A02G043000	2.26401	0.00355551	0.18685
TraesCS5A02G311800	2.2636	0.0188981	0.55038
TraesCS5D02G222000	2.26357	1.54762e-07	4.43868e-05
TraesCS1D02G155400	2.25895	1.36008e-05	0.00221414
TraesCS4B02G113700	2.25838	0.0385621	0.800925
TraesCS3D02G353900	2.25408	0.00213973	0.128958
TraesCS1B02G005300	2.24967	0.00693927	0.293824
TraesCS3A02G533300	2.24784	0.00156148	0.102883
TraesCS6D02G238500	2.24743	1.55493e-09	6.86096e-07
TraesCS4B02G273600	2.24528	0.0458712	0.874674
TraesCS7A02G420400	2.24451	0.0080938	0.32575
TraesCS2D02G107100	2.24305	1.56821e-07	4.47296e-05
TraesCS2B02G516700	2.24231	1.05845e-06	0.000246924
TraesCS7A02G311400	2.23859	0.0245276	0.641402
TraesCS7A02G344300	2.2383	0.00589012	0.264242
TraesCS3A02G075900	2.23718	0.00156718	0.103189
TraesCS1A02G367000	2.23667	0.00833601	0.330841
TraesCS5A02G190700	2.23502	0.0326341	0.740756
TraesCS2B02G124100	2.23361	2.67912e-05	0.00394044
TraesCS7B02G379800	2.22833	0.0326043	0.740313
TraesCS7A02G174700	2.22794	1.09988e-08	3.98712e-06
TraesCS3B02G063100	2.22198	0.0442096	0.860789
TraesCS6D02G048500	2.2192	0.000712696	0.0570122
TraesCS2D02G408700	2.219	1.07957e-07	3.22923e-05
TraesCS1B02G347600	2.2176	0.0165749	0.513923
TraesCS5A02G310500	2.21431	0.0407974	0.826789
TraesCS4D02G063900	2.2131	0.00514084	0.24078
TraesCS5B02G180300	2.21102	5.26395e-08	1.6997e-05
TraesCS5A02G401600	2.21035	3.39215e-07	8.9643e-05
TraesCS6B02G092000	2.21	6.03246e-09	2.31594e-06
TraesCS6D02G253300	2.20727	3.99365e-05	0.00549276
TraesCS3D02G276600	2.20385	6.44968e-07	0.000158024
TraesCS2A02G152200	2.20304	0.000552351	0.0466338
TraesCS7B02G372200	2.20095	0.00917538	0.351011
TraesCS7A02G010700	2.20036	0.0446336	0.863742
TraesCS1A02G321800	2.19814	0.0110357	0.396104
TraesCS2D02G134400	2.19506	0.0198905	0.567302
TraesCS5A02G038900	2.19452	0.000306691	0.0297876
TraesCS5B02G523900	2.19435	0.0444785	0.862502
TraesCS4B02G268700	2.19406	5.82622e-06	0.00108839
TraesCS4A02G386500	2.19198	0.00113702	0.0814661
TraesCS5D02G026400	2.19165	0.00552106	0.251345
TraesCS3B02G039500	2.19147	0.00463083	0.223771
TraesCSU02G031900	2.18957	0.0118743	0.416514
TraesCS2B02G307200	2.18903	0.00325251	0.175617
TraesCS3A02G183900	2.18808	7.92831e-07	0.000188566
TraesCS4D02G269000	2.1834	0.0022652	0.135018
TraesCS3A02G001100	2.18159	0.025215	0.646941
TraesCS3A02G127300	2.18054	0.00370339	0.192399
TraesCS7B02G001100	2.17716	0.0172886	0.527661
TraesCS5A02G532000	2.17269	0.0221867	0.605009
TraesCS6B02G267800	2.17193	4.58385e-09	1.78796e-06
TraesCS2A02G047300	2.17026	0.0269567	0.670295
TraesCS2D02G316200	2.16105	0.00280943	0.157992
TraesCS7A02G553000	2.16027	0.0146154	0.47541
TraesCS1A02G424100	2.15873	0.0311249	0.719796
TraesCS3D02G127300	2.15872	3.49174e-07	9.15305e-05
TraesCS1B02G466100	2.15585	0.0136158	0.451609
TraesCS2D02G227500	2.15454	0.0468686	0.883842
TraesCS2D02G104300	2.15437	4.936e-07	0.000124697
TraesCS3B02G345800	2.15364	3.21538e-05	0.00461774
TraesCS2A02G109600	2.1517	0.0436761	0.858675
TraesCS2A02G215300	2.14153	0.00112751	0.0810228
TraesCS1D02G299500	2.14141	0.00619282	0.273298
TraesCS7A02G196000	2.13935	5.59298e-07	0.000138425
TraesCS3B02G108200	2.13921	5.32554e-06	0.00101429
TraesCS3A02G279000	2.13902	0.00242627	0.141929
TraesCS2D02G576400	2.13785	0.000141385	0.0158109
TraesCS2A02G312700	2.13737	0.0262046	0.658925
TraesCS5A02G503900	2.13671	5.46098e-07	0.000136151
TraesCS1D02G379100	2.13532	0.0245371	0.641478
TraesCS7D02G035600	2.13488	4.32829e-06	0.000840774
TraesCS2A02G394100	2.13296	0.00851381	0.336392
TraesCS2A02G513900	2.13269	0.00784205	0.318364
TraesCS1D02G296500	2.13206	0.0187394	0.548427
TraesCS7B02G262800	2.129	0.00580336	0.261269
TraesCS2B02G430000	2.12865	6.48981e-08	2.02836e-05
TraesCS7B02G276300	2.12756	0.0123419	0.425163
TraesCS4B02G328800	2.12733	0.00342524	0.181922
TraesCS3A02G039200	2.12435	0.00187056	0.116852
TraesCS5A02G391800	2.12351	8.37943e-06	0.0014833
TraesCS5D02G491000	2.119	0.00739402	0.306296
TraesCS2B02G021400	2.11875	0.00890494	0.34486
TraesCS5D02G318300	2.11658	3.4325e-06	0.000697031
TraesCS6A02G067700	2.11568	5.10339e-08	1.65884e-05
TraesCS1A02G306600	2.11371	0.00262115	0.150028
TraesCS5D02G107400	2.11212	0.0438149	0.859127
TraesCS5B02G142100	2.11144	0.0422191	0.841052
TraesCS3D02G381300	2.11082	3.5208e-06	0.000706435
TraesCS4A02G061900	2.10941	8.72716e-08	2.65115e-05
TraesCS1D02G418600	2.1092	0.0498171	0.913304
TraesCS4A02G320200	2.10705	4.08704e-07	0.000105368
TraesCS5B02G313000	2.10685	3.92243e-06	0.000769601
TraesCS4A02G131000	2.1048	0.00165744	0.107248
TraesCS3D02G039300	2.10404	1.00308e-06	0.000234566
TraesCS4D02G055600	2.10349	0.000335332	0.0319031
TraesCS3D02G506000	2.10102	0.0115188	0.406776
TraesCS7A02G378800	2.09947	0.0468417	0.883824
TraesCS1A02G070200	2.09943	0.039683	0.812935
TraesCS5B02G533300	2.09907	0.020715	0.580294
TraesCS2D02G225500	2.09507	0.00306429	0.168725
TraesCS3D02G146900	2.09456	0.00450236	0.219741
TraesCS5B02G373000	2.09319	0.0167107	0.515837
TraesCS5B02G054800	2.09266	0.00054237	0.0459103
TraesCS4A02G447400	2.09113	0.014304	0.468382
TraesCS3B02G144500	2.08981	0.0189568	0.550657
TraesCS4B02G226700	2.08701	3.79065e-06	0.000753988
TraesCS5D02G317100	2.08655	0.0355112	0.778856
TraesCS5D02G269400	2.08126	0.00186194	0.116537
TraesCS7A02G430400	2.07688	5.45048e-05	0.00714851
TraesCS1B02G462600	2.07672	0.0171987	0.526413
TraesCS6B02G150000	2.07567	0.0368519	0.78215
TraesCS6B02G257800	2.0741	6.13482e-08	1.92978e-05
TraesCS4B02G023700	2.07334	0.0355807	0.779297
TraesCS5B02G200000	2.07145	0.0137241	0.454274
TraesCS2B02G535500	2.07135	0.00659469	0.283824
TraesCS5B02G145300	2.07068	0.00662308	0.284763
TraesCS2A02G515500	2.06757	1.42363e-06	0.000319135
TraesCS7D02G372600	2.06449	5.52875e-08	1.77931e-05
TraesCS7D02G111700	2.05891	0.00379058	0.195367
TraesCS1A02G276800	2.05831	0.0111098	0.397418
TraesCS3B02G149400	2.05771	0.00024743	0.025003
TraesCS1B02G391900	2.05428	0.0213323	0.589624
TraesCS6A02G339600	2.05402	1.30886e-07	3.8328e-05
TraesCS1D02G389100	2.05235	5.53489e-06	0.00104195
TraesCS2A02G566100	2.04959	3.76252e-05	0.00523393
TraesCS2B02G398900	2.04902	0.00922062	0.352189
TraesCS7A02G276400	2.04795	4.09527e-07	0.000105368
TraesCS7D02G429000	2.0466	1.14223e-07	3.39585e-05
TraesCS1A02G335800	2.04566	0.0216404	0.595609
TraesCS7A02G376200	2.04295	8.43595e-08	2.57876e-05
TraesCS3A02G229900	2.03936	1.02258e-05	0.00173721
TraesCS1B02G174100	2.03929	0.00161055	0.105262
TraesCS7A02G439300	2.03884	1.23156e-07	3.63921e-05
TraesCS1B02G121600	2.03859	5.54065e-05	0.0072425
TraesCS2A02G024800	2.03851	0.000751599	0.0593006
TraesCS2A02G104600	2.03819	1.0091e-05	0.0017203
TraesCS2D02G026300	2.03479	0.00998387	0.370318
TraesCS1B02G322500	2.03461	0.000787065	0.0614491
TraesCS7B02G082100	2.03382	0.0271321	0.672465
TraesCS7B02G330500	2.03266	0.00371873	0.192785
TraesCS5D02G186700	2.02775	2.94083e-05	0.0042611
TraesCS3D02G448400	2.02554	0.000203376	0.0214633
TraesCS4B02G245300	2.0254	0.00372799	0.19306
TraesCS5D02G464800	2.02469	2.73215e-06	0.000570498
TraesCS5B02G392500	2.02382	2.90648e-05	0.0042176
TraesCS4A02G043400	2.01767	5.69997e-06	0.00106685
TraesCS3D02G360900	2.01736	2.4697e-05	0.00368242
TraesCS5D02G495400	2.01598	0.0285915	0.694067
TraesCS5B02G001100	2.01596	2.1811e-07	6.04226e-05
TraesCS5D02G432600	2.01531	0.00509553	0.239347
TraesCS7A02G106000	2.0122	0.0497753	0.912709
TraesCS5B02G294100	2.01201	0.00932589	0.354682
TraesCS5A02G429600	2.0113	0.00130619	0.0901427
TraesCS2A02G056100	2.01021	0.00573833	0.259407
TraesCS3B02G550600	2.00911	0.0086585	0.340179
TraesCS3B02G495700	2.0063	0.0374924	0.789476
TraesCS2D02G327500	2.00565	0.0331006	0.747886
TraesCS1B02G293300	2.00553	0.0282448	0.688517
TraesCS2D02G397500	2.00416	0.000663382	0.0539076
TraesCS2D02G294600	2.00382	0.029525	0.705575
TraesCS5B02G230800	2.00287	0.000270729	0.0269111
TraesCS2B02G474600	2.00203	0.00341756	0.181613
TraesCS7A02G451100	-2.00017	0.000371241	0.0346092
TraesCS2B02G102800	-2.00164	0.0147104	0.477678
TraesCSU02G164800	-2.0017	0.0203974	0.574516
TraesCS2B02G444800	-2.00174	0.0248533	0.645886
TraesCS1D02G384900	-2.00206	0.0404656	0.822761
TraesCS1B02G382200	-2.00228	0.0324206	0.737624
TraesCS5B02G015200	-2.0049	0.00378143	0.195192
TraesCS1B02G438800	-2.0049	0.000491791	0.0427801
TraesCS6D02G193600	-2.00595	3.41438e-05	0.00482536
TraesCS4B02G018400	-2.01038	0.0298573	0.708925
TraesCS7A02G411700	-2.01312	0.00940066	0.356287
TraesCS2D02G017500	-2.01318	0.00132897	0.0911986
TraesCS4D02G302200	-2.01794	0.0400167	0.816583
TraesCS4B02G377100	-2.01926	0.0462567	0.879058
TraesCS4A02G358500	-2.02036	0.00457512	0.221628
TraesCS3A02G261100	-2.02116	0.036856	0.78215
TraesCS2A02G440600	-2.02155	1.09698e-05	0.00183169
TraesCS1B02G020400	-2.02347	0.0169918	0.522198
TraesCS1D02G282000	-2.02362	0.0141023	0.463644
TraesCS1D02G013300	-2.02459	0.0237278	0.626875
TraesCS2B02G272500	-2.02649	0.00545728	0.24949
TraesCS7D02G354000	-2.02668	1.563e-05	0.00249447
TraesCS6A02G150000	-2.02688	0.000721351	0.0574688
TraesCS2D02G438300	-2.02846	0.00419016	0.208469
TraesCS4A02G010500	-2.02945	0.00976725	0.365492
TraesCS6D02G015000	-2.02989	3.95552e-05	0.00545571
TraesCS7D02G399000	-2.03419	0.0425198	0.844283
TraesCS1D02G277700	-2.03425	0.0359613	0.781054
TraesCS2A02G102000	-2.0376	0.00114005	0.081623
TraesCS1B02G002500	-2.03764	0.0181918	0.538052
TraesCS2B02G194200	-2.03849	0.000295407	0.0289802
TraesCS3B02G146300	-2.03994	0.00858769	0.338215
TraesCS6A02G111900	-2.04035	0.0323858	0.737315
TraesCS1B02G354300	-2.04208	4.0449e-07	0.000104625
TraesCS2B02G133200	-2.04327	1.3494e-05	0.00220412
TraesCS3B02G440500	-2.04668	0.0181242	0.537101
TraesCS2D02G467500	-2.04678	0.0173626	0.528629
TraesCS1A02G008000	-2.0468	0.00534753	0.247003
TraesCS3B02G340000	-2.04923	0.00450008	0.21974
TraesCSU02G063000	-2.05102	0.0250955	0.645886
TraesCS7B02G340400	-2.05616	0.0155124	0.493445
TraesCS3A02G420000	-2.05701	0.0462891	0.879058
TraesCS4A02G406200	-2.05819	0.0461401	0.877914
TraesCS7A02G187200	-2.05912	0.0313191	0.722169
TraesCS5B02G261100	-2.06003	0.0420177	0.838637
TraesCS6B02G035900	-2.0609	0.012184	0.423116
TraesCS2B02G038100	-2.0627	0.0269944	0.670658
TraesCS5A02G549400	-2.06414	0.0103698	0.380724
TraesCS6D02G222000	-2.06598	1.03282e-07	3.10847e-05
TraesCS4B02G379100	-2.06997	0.00198366	0.122211
TraesCS2A02G421800	-2.07092	5.90148e-08	1.87452e-05
TraesCS4A02G491600	-2.0725	7.06479e-05	0.00878719
TraesCS1D02G343900	-2.075	1.52538e-07	4.38779e-05
TraesCS2D02G119600	-2.07521	0.0102097	0.376972
TraesCS2D02G324700	-2.07537	0.00579306	0.260965
TraesCS1B02G435400	-2.07733	0.0148163	0.479847
TraesCS1B02G291700	-2.07927	0.00575437	0.259783
TraesCS6A02G261400	-2.07934	0.0297079	0.706766
TraesCSU02G058700	-2.08127	0.0193758	0.558335
TraesCS4A02G440500	-2.08241	0.048403	0.896778
TraesCSU02G098300	-2.08305	0.0283963	0.690877
TraesCS1B02G354000	-2.08401	4.45458e-05	0.00602474
TraesCS2D02G588200	-2.08466	1.17733e-06	0.00027077
TraesCS2B02G119100	-2.08772	0.000442452	0.0394021
TraesCS6D02G407300	-2.08811	0.0277816	0.681533
TraesCS7B02G016900	-2.09023	0.0324489	0.737924
TraesCS1D02G345500	-2.0903	9.81663e-07	0.00023011
TraesCS7A02G271100	-2.09154	0.0463591	0.879848
TraesCS6D02G242100	-2.09321	0.00131663	0.0905426
TraesCS3A02G343900	-2.10049	0.0405546	0.824092
TraesCS2D02G259400	-2.10079	0.000440334	0.0392493
TraesCSU02G101400	-2.10096	0.0290169	0.699691
TraesCS7D02G491300	-2.10167	0.00647979	0.280186
TraesCS5B02G396700	-2.10308	0.000528182	0.0449559
TraesCS2A02G348600	-2.10502	0.00554733	0.252316
TraesCS5D02G358000	-2.10511	0.0182701	0.539549
TraesCS7A02G362300	-2.10876	0.000177995	0.0191578
TraesCS5D02G172400	-2.10915	0.00150151	0.099543
TraesCS2A02G071800	-2.11209	0.00640133	0.277938
TraesCS6D02G014800	-2.11545	1.28985e-05	0.00212051
TraesCS7D02G378100	-2.11589	0.00206668	0.125408
TraesCS2A02G409400	-2.11615	0.012979	0.438088
TraesCS6D02G396700	-2.11708	7.78118e-05	0.00954432
TraesCS5D02G566000	-2.11824	0.0133801	0.446904
TraesCS3A02G447400	-2.11904	0.00257945	0.148397
TraesCS7A02G055400	-2.12049	0.0330726	0.747577
TraesCS2A02G161200	-2.12256	0.026977	0.670395
TraesCS5A02G284500	-2.12295	0.0022433	0.133977
TraesCS1A02G155600	-2.12361	0.00215428	0.129755
TraesCS3B02G558900	-2.12364	0.0435655	0.857374
TraesCS2A02G415800	-2.12407	0.00510601	0.239494
TraesCS1A02G427300	-2.12416	2.81144e-05	0.00409951
TraesCS2D02G514500	-2.12477	0.017008	0.522398
TraesCS2A02G168200	-2.12524	0.000323541	0.030992
TraesCS6D02G324600	-2.12588	0.0379374	0.795748
TraesCS1D02G315100	-2.12684	1.92568e-05	0.00295252
TraesCS1D02G364000	-2.12862	0.0155214	0.493445
TraesCS2D02G339700	-2.12878	0.00154223	0.101752
TraesCS6B02G057179	-2.12963	0.0426758	0.844875
TraesCS7A02G054000	-2.13206	0.00612621	0.271541
TraesCS2B02G332200	-2.13254	0.0499416	0.914489
TraesCS6D02G350300	-2.13694	0.0272719	0.674289
TraesCS5B02G410600	-2.1379	0.00786954	0.318949
TraesCS5A02G485200	-2.13806	0.0018566	0.116352
TraesCS2B02G002900	-2.13839	0.0402567	0.819711
TraesCS3A02G262800	-2.14301	0.00929062	0.353755
TraesCS4A02G078900	-2.1433	7.60823e-06	0.00135632
TraesCS3B02G063400	-2.1435	0.000656422	0.0534756
TraesCS5D02G110600	-2.14511	0.0222694	0.605066
TraesCSU02G135500	-2.14536	0.0354953	0.778856
TraesCS3D02G440100	-2.14538	0.000501106	0.0432433
TraesCS7B02G070900	-2.14627	0.00185881	0.116416
TraesCS5A02G439700	-2.1486	6.69237e-05	0.00838817
TraesCS1D02G117100	-2.15172	0.00140834	0.0953036
TraesCS1D02G308000	-2.15518	0.00721822	0.301705
TraesCS3A02G140900	-2.15845	8.19486e-05	0.010014
TraesCS2B02G203100	-2.16174	0.0118032	0.414617
TraesCS6B02G168800	-2.16362	0.000351734	0.0331391
TraesCS7B02G222900	-2.16372	0.00606907	0.269621
TraesCS6B02G470600	-2.16408	0.0275485	0.678376
TraesCS6D02G284800	-2.16603	0.00999338	0.37046
TraesCS1B02G468800	-2.16656	0.0405704	0.824092
TraesCS5A02G234300	-2.16658	0.00129026	0.0894234
TraesCS5A02G264000	-2.16692	0.0474723	0.888516
TraesCS4B02G377900	-2.17483	0.0241207	0.634473
TraesCS2A02G300800	-2.17519	0.00158238	0.103795
TraesCS7A02G191100	-2.17751	0.0353468	0.777885
TraesCS5D02G178800	-2.17769	0.00248325	0.144224
TraesCS3A02G415500	-2.18107	0.00548205	0.250153
TraesCS5D02G228300	-2.18171	2.22081e-06	0.000471808
TraesCS5D02G495700	-2.18736	0.0473155	0.88726
TraesCS4D02G075800	-2.1897	0.0384874	0.800397
TraesCS4B02G295300	-2.18999	0.00980764	0.36629
TraesCSU02G130900	-2.19042	0.00969763	0.363383
TraesCS5D02G225000	-2.19154	0.00362981	0.190095
TraesCS3B02G379600	-2.19177	0.00701564	0.296029
TraesCS7A02G270700	-2.19179	0.010186	0.376321
TraesCS3A02G013600	-2.19326	0.00243877	0.142403
TraesCS6D02G248600	-2.19493	0.00964519	0.361886
TraesCSU02G115900	-2.19897	0.00327896	0.176427
TraesCS1D02G013700	-2.20131	0.00806537	0.32486
TraesCS5B02G238100	-2.20132	0.00525639	0.244082
TraesCS5A02G200100	-2.20232	0.0122903	0.425163
TraesCS6A02G285300	-2.20854	0.0198838	0.567277
TraesCS3D02G057400	-2.20999	0.00319745	0.173799
TraesCS2B02G388200	-2.21265	0.00801457	0.323215
TraesCS7A02G155400	-2.21378	0.00509287	0.239347
TraesCS1D02G071900	-2.21394	0.00762294	0.312329
TraesCS2D02G475800	-2.2142	0.00615401	0.272526
TraesCS5D02G410500	-2.21575	0.00415575	0.207286
TraesCS5D02G081400	-2.21584	0.00530556	0.24578
TraesCS7D02G029000	-2.21617	6.47228e-06	0.00118297
TraesCS7A02G141900	-2.21709	0.00724787	0.302167
TraesCS1A02G117600	-2.21745	0.0119517	0.417578
TraesCS3D02G141500	-2.22117	0.00128861	0.0894234
TraesCS2D02G201100	-2.22243	0.00124057	0.0870311
TraesCS3D02G327600	-2.22314	0.000129059	0.0147194
TraesCS4A02G477900	-2.22363	0.000229876	0.0235712
TraesCS5B02G381900	-2.22643	0.0480007	0.892133
TraesCS2A02G069700	-2.22718	0.0132237	0.443965
TraesCS4A02G478700	-2.22757	0.0446939	0.864096
TraesCS2B02G124800	-2.22836	2.24758e-05	0.00337185
TraesCS2A02G510500	-2.23019	0.0312876	0.721612
TraesCS1A02G180000	-2.23241	0.00334272	0.178414
TraesCS6D02G292300	-2.23267	0.0438158	0.859127
TraesCS2A02G256200	-2.23393	0.000221666	0.0228736
TraesCS2D02G017600	-2.23545	6.0091e-06	0.00111401
TraesCS3B02G062700	-2.23624	1.72122e-08	6.03752e-06
TraesCS2B02G125600	-2.23954	0.0448085	0.864383
TraesCS3A02G355100	-2.24406	0.0411131	0.828868
TraesCS2B02G490700	-2.2454	0.00457941	0.221679
TraesCS6B02G144400	-2.24626	0.00157393	0.103493
TraesCS2A02G557200	-2.24834	0.00641894	0.278318
TraesCS6B02G284900	-2.251	6.43565e-09	2.45143e-06
TraesCS2A02G422100	-2.25254	0.000272177	0.0270001
TraesCS3B02G182400	-2.25268	0.0154348	0.49251
TraesCS6D02G235700	-2.25282	0.0100242	0.371391
TraesCS4A02G475300	-2.25372	0.0144601	0.472068
TraesCS7B02G116900	-2.25388	0.0140494	0.462217
TraesCS2A02G559400	-2.25432	0.000371029	0.0346092
TraesCS4A02G098100	-2.25454	0.0113325	0.403055
TraesCS4D02G019600	-2.25601	0.00291512	0.162516
TraesCS4A02G041300	-2.25661	0.0355988	0.779297
TraesCS2A02G201400	-2.25888	0.0121486	0.422336
TraesCS4D02G125900	-2.25936	0.044247	0.861206
TraesCS1D02G232700	-2.26041	0.00451988	0.220156
TraesCS6B02G273200	-2.26059	0.0134014	0.447234
TraesCS6A02G254300	-2.26249	0.01297	0.437936
TraesCS2B02G554800	-2.26298	0.000408733	0.037111
TraesCSU02G046700	-2.26368	0.000396759	0.0363282
TraesCS2B02G113900	-2.26518	3.36319e-07	8.9119e-05
TraesCS4D02G074900	-2.27041	5.96435e-05	0.00758884
TraesCS1D02G292100	-2.27315	1.56554e-05	0.00249447
TraesCS3A02G179400	-2.27423	2.26671e-06	0.000480512
TraesCS1D02G147900	-2.2743	5.74724e-08	1.83149e-05
TraesCS2A02G187100	-2.27501	0.00884117	0.344167
TraesCS2A02G493100	-2.27966	0.0361759	0.781054
TraesCS7B02G095900	-2.2829	0.0337756	0.75665
TraesCS2A02G253600	-2.28345	0.0114205	0.404821
TraesCS5B02G266100	-2.28813	0.0101044	0.373654
TraesCS7A02G027100	-2.28844	0.0162563	0.507757
TraesCSU02G032700	-2.2898	0.02494	0.645886
TraesCS2B02G121700	-2.29166	6.74408e-07	0.000164823
TraesCS3A02G275600	-2.2925	0.0127456	0.432454
TraesCS1A02G107200	-2.29258	0.00592743	0.265547
TraesCS5A02G070300	-2.29267	0.0279113	0.683814
TraesCS6D02G040300	-2.29286	0.0222237	0.605027
TraesCS7A02G319400	-2.29306	0.000457512	0.0403958
TraesCS1D02G068700	-2.29359	0.0302115	0.71212
TraesCS2B02G125200	-2.29797	9.56971e-08	2.88911e-05
TraesCS1B02G010800	-2.29922	0.00680012	0.289946
TraesCS7A02G383400	-2.30163	0.0253321	0.647418
TraesCS6A02G004300	-2.30565	0.0322196	0.734251
TraesCS5D02G068500	-2.30733	0.0418608	0.836727
TraesCS5D02G274300	-2.30774	0.000498825	0.0431227
TraesCS2A02G426000	-2.30871	9.87446e-05	0.011757
TraesCS2D02G175600	-2.30955	0.000161341	0.0177867
TraesCS3B02G487500	-2.31063	0.0291536	0.701656
TraesCS3A02G333000	-2.31408	0.00233617	0.138556
TraesCS1D02G005700	-2.31434	0.000107219	0.0125817
TraesCS7D02G108900	-2.31948	0.0477593	0.891049
TraesCS4A02G177600	-2.32114	3.14007e-09	1.27584e-06
TraesCS2D02G414800	-2.32182	0.047679	0.889929
TraesCSU02G029300	-2.32305	1.51498e-06	0.000335754
TraesCS5D02G038100	-2.32492	0.0374286	0.789221
TraesCS6B02G051100	-2.32807	0.0102184	0.377153
TraesCS7A02G096100	-2.3323	5.19928e-05	0.00688863
TraesCS1A02G189300	-2.33361	0.00222206	0.133179
TraesCS5B02G287300	-2.33463	0.0191894	0.555299
TraesCS7B02G017600	-2.33609	0.0156712	0.496071
TraesCS1D02G412800	-2.33686	0.00118686	0.0840489
TraesCS1D02G247500	-2.33694	0.000736117	0.0583117
TraesCS1B02G179709	-2.3378	0.0213829	0.590355
TraesCS2A02G327500	-2.33824	0.000962272	0.0719593
TraesCS6B02G103400	-2.33994	0.0230956	0.616518
TraesCS3B02G406100	-2.34044	0.00970122	0.363383
TraesCS4B02G245400	-2.34151	1.70368e-08	5.99756e-06
TraesCS6A02G323900	-2.3421	5.31044e-07	0.000133464
TraesCS4A02G040600	-2.34267	0.0490579	0.903975
TraesCS3A02G268400	-2.34435	0.00720986	0.301614
TraesCS1B02G011700	-2.34503	0.0186219	0.546198
TraesCS3A02G185900	-2.34742	0.00113287	0.0812884
TraesCS7B02G455700	-2.34915	0.0204004	0.574516
TraesCS6A02G145400	-2.34988	0.0488075	0.900893
TraesCS5B02G215800	-2.35292	0.00373262	0.193197
TraesCS5A02G158600	-2.35331	0.0124825	0.427243
TraesCSU02G214700	-2.35557	9.95557e-05	0.0118247
TraesCS5B02G058500	-2.35632	0.000507635	0.043537
TraesCS6B02G405500	-2.35782	0.0275695	0.678678
TraesCS3D02G106800	-2.35864	0.00518447	0.242126
TraesCS7A02G121700	-2.36118	0.0285068	0.692632
TraesCS3A02G441300	-2.36181	0.0434945	0.85666
TraesCS3A02G509900	-2.36253	1.43153e-06	0.000320169
TraesCS1D02G223800	-2.36623	0.0373324	0.788314
TraesCS7B02G128800	-2.36677	4.75776e-05	0.00638168
TraesCS2A02G071900	-2.36728	0.00554757	0.252316
TraesCS2A02G577000	-2.36797	2.11191e-06	0.000451624
TraesCS2B02G423700	-2.36906	0.000233021	0.0238434
TraesCS3A02G452300	-2.36943	0.000375639	0.0349191
TraesCS4D02G296200	-2.3722	0.025619	0.651411
TraesCS7D02G294300	-2.37967	0.0255851	0.650731
TraesCS2B02G103700	-2.37991	0.0155401	0.493445
TraesCS1B02G084500	-2.38094	0.0145315	0.473447
TraesCS7B02G411200	-2.38368	5.36838e-06	0.00102045
TraesCS1A02G271800	-2.38625	0.0455175	0.870685
TraesCS1B02G132000	-2.38846	0.0213137	0.589445
TraesCS2D02G474000	-2.38869	0.00691034	0.293108
TraesCS7A02G094800	-2.38961	1.31405e-08	4.67657e-06
TraesCS1A02G341600	-2.39226	1.36824e-08	4.85172e-06
TraesCS4B02G378100	-2.39519	0.0398499	0.81483
TraesCS5D02G435600	-2.39537	0.0238781	0.629427
TraesCS2A02G205700	-2.39566	0.00101171	0.0745595
TraesCS2B02G316000	-2.39728	0.0298801	0.709081
TraesCS1A02G300300	-2.39737	1.5155e-07	4.37225e-05
TraesCS6D02G371000	-2.3983	8.50267e-08	2.59103e-05
TraesCS1B02G074300	-2.40054	5.39174e-06	0.0010229
TraesCS6D02G110500	-2.40102	0.00086958	0.0661437
TraesCS1A02G266600	-2.40308	0.000171731	0.0186483
TraesCS4D02G250800	-2.40517	0.00186531	0.116673
TraesCS5B02G073900	-2.40749	0.00417468	0.207892
TraesCS4A02G043800	-2.41745	0.0304649	0.71481
TraesCS1A02G211300	-2.41835	0.00424491	0.210335
TraesCS5B02G040200	-2.42058	0.032869	0.744353
TraesCS3D02G364300	-2.42179	0.0106285	0.386295
TraesCS4B02G235400	-2.4296	3.79646e-06	0.000753988
TraesCS5A02G137000	-2.43007	0.0440946	0.859824
TraesCS5B02G277800	-2.43049	2.86141e-05	0.00416459
TraesCS5A02G504600	-2.43065	0.00961365	0.361067
TraesCS7B02G079900	-2.43188	0.0046629	0.224875
TraesCSU02G165100	-2.43203	0.0283119	0.68934
TraesCS2A02G023900	-2.4331	0.0439946	0.859565
TraesCS2B02G245800	-2.43771	0.0150904	0.485328
TraesCS7B02G220200	-2.43777	0.000756941	0.0596705
TraesCS1B02G196900	-2.43789	0.00369526	0.192181
TraesCS6D02G100000	-2.44104	1.86271e-05	0.00286952
TraesCS7A02G002500	-2.44145	7.30574e-05	0.00905225
TraesCS1B02G167200	-2.442	0.000102896	0.0121622
TraesCS2B02G125100	-2.4435	0.00107674	0.0779492
TraesCS1A02G051600	-2.44516	0.00535645	0.247003
TraesCS1A02G187300	-2.44603	0.0304293	0.71432
TraesCS3B02G131000	-2.44763	0.0337964	0.75665
TraesCS6A02G239600	-2.45174	1.25428e-07	3.68404e-05
TraesCS2B02G245100	-2.45177	0.00250183	0.145176
TraesCS5A02G222500	-2.4521	0.00364271	0.190566
TraesCS4D02G313000	-2.45211	0.000519516	0.0443997
TraesCS1A02G433500	-2.4548	3.02807e-06	0.000626919
TraesCS4B02G017100	-2.45669	0.00842923	0.333862
TraesCS3D02G469100	-2.45955	0.00505731	0.238126
TraesCS2A02G299000	-2.46156	0.00373676	0.193308
TraesCS7D02G088400	-2.46202	0.000644753	0.0527011
TraesCS2A02G166200	-2.46292	7.2489e-07	0.000174536
TraesCS2B02G153900	-2.46443	0.00150263	0.099543
TraesCS3A02G313700	-2.46557	0.0230231	0.615595
TraesCS5B02G542800	-2.46723	0.00640045	0.277938
TraesCS1A02G035900	-2.46838	0.00812312	0.325974
TraesCS3D02G027300	-2.46843	1.38396e-07	4.01654e-05
TraesCS7D02G548100	-2.46872	0.0053989	0.247816
TraesCS7A02G413600	-2.46963	0.0104376	0.382379
TraesCS2B02G464700	-2.46975	0.0487269	0.899994
TraesCS2D02G256000	-2.47323	0.00128797	0.0894234
TraesCS4A02G107000	-2.477	0.00241717	0.141481
TraesCS4B02G301200	-2.47723	0.00285772	0.160154
TraesCS2B02G359400	-2.47851	2.38124e-06	0.000502607
TraesCS4B02G377500	-2.47854	0.00148748	0.0992137
TraesCS6A02G106000	-2.47984	0.000216904	0.0225935
TraesCS2A02G323400	-2.481	0.0483274	0.896161
TraesCS3A02G248700	-2.48189	0.0153513	0.490809
TraesCS3B02G201600	-2.48329	0.0132369	0.444051
TraesCS6A02G342200	-2.48414	0.0210868	0.585829
TraesCS4A02G142400	-2.4843	0.0153154	0.489982
TraesCS7D02G480300	-2.48568	0.0102748	0.378385
TraesCS1A02G168500	-2.48705	0.016452	0.511903
TraesCS7D02G247800	-2.48832	2.34853e-07	6.43299e-05
TraesCS4D02G319700	-2.48975	0.00954593	0.359684
TraesCS2A02G147800	-2.49013	0.0028762	0.160912
TraesCS5B02G556100	-2.50089	0.0190293	0.55194
TraesCS3D02G147100	-2.50102	0.0391686	0.808328
TraesCS2D02G070400	-2.50365	0.00436355	0.21451
TraesCS1B02G115900	-2.50398	1.43161e-09	6.37451e-07
TraesCS1D02G237200	-2.50801	0.000248676	0.0251029
TraesCS2D02G496900	-2.51079	0.0430707	0.850719
TraesCS7D02G211700	-2.51317	0.0452849	0.869103
TraesCS5A02G015800	-2.52219	0.000850208	0.0650252
TraesCS3A02G127700	-2.52236	0.0352728	0.776782
TraesCS3D02G517300	-2.5224	4.99756e-10	2.46127e-07
TraesCS1D02G209100	-2.52329	0.0340754	0.760226
TraesCS7A02G340500	-2.52607	0.00315644	0.171954
TraesCS4D02G298400	-2.52733	0.0240033	0.632269
TraesCS6B02G470200	-2.52901	0.0373721	0.788469
TraesCS3B02G441800	-2.53262	3.37072e-05	0.0047775
TraesCS1A02G289600	-2.53264	0.000352397	0.0331654
TraesCS4B02G063800	-2.53648	0.0111804	0.399651
TraesCS2B02G441600	-2.53677	0.00582092	0.261939
TraesCS6D02G085100	-2.53831	0.014134	0.46453
TraesCS3B02G111100	-2.53953	0.0202323	0.572174
TraesCS2B02G032600	-2.54017	0.0152814	0.489217
TraesCS4D02G352000	-2.54311	7.91843e-06	0.00140648
TraesCS3A02G072200	-2.54661	0.0416113	0.833371
TraesCS7D02G081000	-2.54745	0.00390436	0.19809
TraesCS5A02G265500	-2.54829	1.73563e-05	0.00270365
TraesCS7A02G453100	-2.55037	0.000380126	0.0352354
TraesCS4B02G140200	-2.55094	1.30315e-10	7.22019e-08
TraesCS3B02G062600	-2.55385	8.7097e-11	4.93789e-08
TraesCSU02G125500	-2.55926	0.0478443	0.891893
TraesCS2B02G033100	-2.56219	0.0342263	0.761932
TraesCSU02G016800	-2.56378	0.00498537	0.236221
TraesCS5B02G198400	-2.56868	0.00506069	0.23817
TraesCS4D02G316200	-2.56932	0.0375265	0.789848
TraesCS6A02G009300	-2.57302	0.00180667	0.113956
TraesCS5A02G007100	-2.57406	0.034207	0.761932
TraesCS4D02G296400	-2.57561	2.42277e-09	1.01397e-06
TraesCS5B02G271000	-2.57701	0.026166	0.658805
TraesCS1B02G168500	-2.57997	5.23542e-11	3.03885e-08
TraesCS6A02G225300	-2.58311	0.00378318	0.195192
TraesCS1B02G435300	-2.58315	0.0128909	0.436018
TraesCS5B02G009100	-2.58358	0.00477113	0.228513
TraesCS3D02G265100	-2.58694	0.00182537	0.11469
TraesCS2B02G035600	-2.59075	0.00354865	0.186846
TraesCS7D02G192100	-2.59189	0.00848151	0.335524
TraesCS2B02G119000	-2.59372	0.00163337	0.106326
TraesCS5B02G227600	-2.60002	1.96756e-10	1.07187e-07
TraesCS7A02G009100	-2.60349	5.59822e-10	2.71595e-07
TraesCS3A02G169000	-2.60593	0.0466097	0.882745
TraesCS5D02G390300	-2.60638	0.0465937	0.882745
TraesCS4A02G004400	-2.60953	0.00337311	0.179839
TraesCS6B02G330500	-2.61008	0.00672552	0.287772
TraesCS6A02G289400	-2.6111	0.0363912	0.781054
TraesCS6D02G376400	-2.61317	0.00745191	0.307559
TraesCS2B02G251700	-2.61457	0.00937182	0.355884
TraesCS4A02G127900	-2.61521	0.0262755	0.660027
TraesCS6A02G361300	-2.61541	0.00717151	0.300396
TraesCS3A02G374800	-2.61608	3.80424e-05	0.00528442
TraesCS5D02G105700	-2.62194	0.00173641	0.111032
TraesCS1B02G389500	-2.62265	0.0176332	0.529342
TraesCS5B02G227300	-2.62338	0.0274123	0.676605
TraesCS5D02G265400	-2.62338	0.0274123	0.676605
TraesCS7A02G070100	-2.62357	0.0400194	0.816583
TraesCS2B02G487900	-2.62458	0.0383639	0.799984
TraesCS2D02G056900	-2.63122	0.0208959	0.582849
TraesCS7A02G133600	-2.63261	0.00196893	0.121595
TraesCS4A02G415600	-2.63383	0.000532694	0.0452484
TraesCS4B02G393500	-2.63429	0.00143684	0.0968294
TraesCS2B02G220400	-2.63893	0.00075787	0.0596954
TraesCS1D02G210500	-2.6482	0.0048365	0.231076
TraesCS3B02G149000	-2.64931	8.99314e-05	0.0108755
TraesCS2D02G419600	-2.65066	0.0135459	0.450516
TraesCS2D02G091000	-2.65103	0.037905	0.79541
TraesCS7A02G442100	-2.65275	0.0135169	0.449704
TraesCS5B02G161500	-2.65415	0.012873	0.435692
TraesCS2A02G297600	-2.65465	0.00386577	0.197255
TraesCS7B02G290800	-2.65857	0.00496545	0.235796
TraesCS2B02G113700	-2.66554	0.0465815	0.882745
TraesCS6D02G383400	-2.66749	0.0222344	0.605027
TraesCSU02G168900	-2.66889	0.0142603	0.467423
TraesCS7B02G489300	-2.67377	0.00303664	0.167391
TraesCS4A02G462000	-2.67616	1.97046e-07	5.52149e-05
TraesCS6B02G239400	-2.67724	0.000409909	0.0371831
TraesCS5D02G393600	-2.68024	0.0348285	0.769431
TraesCS6B02G406200	-2.68175	9.61468e-05	0.011518
TraesCS7D02G442500	-2.68611	2.19517e-05	0.00330339
TraesCS5D02G291800	-2.68853	2.59053e-05	0.00383328
TraesCSU02G006000	-2.69079	0.0426827	0.844875
TraesCS5B02G216200	-2.69564	0.0174045	0.528629
TraesCS5D02G059900	-2.69778	0.0424466	0.843689
TraesCS3A02G014900	-2.69951	2.06256e-07	5.763e-05
TraesCS4D02G050300	-2.70144	0.000598365	0.0495743
TraesCS5A02G554300	-2.70153	0.00160714	0.10511
TraesCS5A02G554200	-2.70212	0.00417643	0.207892
TraesCS2B02G135000	-2.7031	0.00158693	0.103927
TraesCS7B02G247400	-2.70561	0.0044095	0.215966
TraesCSU02G194100	-2.70754	0.023341	0.619868
TraesCS3D02G397700	-2.70811	0.00409915	0.205197
TraesCS3A02G509800	-2.70946	3.08682e-05	0.00446599
TraesCS7B02G462300	-2.71072	0.00269973	0.153237
TraesCS4B02G106500	-2.71537	0.000468724	0.0411406
TraesCS7D02G203600	-2.71849	0.0468585	0.883824
TraesCS2B02G338400	-2.72093	0.030511	0.714861
TraesCS6A02G046400	-2.72303	0.0230861	0.616435
TraesCS5B02G208700	-2.73593	0.0174465	0.528629
TraesCS4A02G429700	-2.7365	0.00388448	0.197493
TraesCS2A02G215900	-2.73929	0.0134137	0.447234
TraesCS2A02G327300	-2.73954	0.00259532	0.149134
TraesCS3D02G140600	-2.74072	0.0293254	0.703532
TraesCSU02G101300	-2.74264	1.57527e-11	1.03791e-08
TraesCS6D02G196500	-2.74337	0.0371483	0.785617
TraesCS4B02G338200	-2.74352	0.0224908	0.60719
TraesCS4A02G311800	-2.74355	0.019123	0.553833
TraesCS7A02G209800	-2.7453	5.58066e-05	0.0072753
TraesCSU02G045800	-2.74609	1.03841e-08	3.82112e-06
TraesCS5A02G221600	-2.74616	0.000346734	0.032763
TraesCS3D02G517400	-2.75307	3.77898e-12	2.7707e-09
TraesCS2B02G286300	-2.75625	9.19459e-10	4.2493e-07
TraesCS7D02G210500	-2.75911	0.0271788	0.672756
TraesCS2A02G123700	-2.76351	0.0351816	0.775826
TraesCS7D02G151300	-2.76411	0.0470923	0.885427
TraesCS7B02G305400	-2.76422	0.0261008	0.657842
TraesCS3D02G393300	-2.76517	0.0307198	0.715543
TraesCS6B02G017500	-2.76573	1.4192e-06	0.000318874
TraesCS4D02G181800	-2.76653	0.00721494	0.301697
TraesCS3B02G567100	-2.76684	0.0145069	0.47312
TraesCS5B02G244800	-2.76729	0.01595	0.501562
TraesCS2A02G161000	-2.7708	0.0259453	0.655617
TraesCS1D02G360500	-2.77209	0.0471874	0.886255
TraesCS2B02G489800	-2.7739	0.0467223	0.883804
TraesCS3A02G172500	-2.77426	0.0192327	0.556185
TraesCS4B02G397900	-2.78057	0.000812555	0.0629853
TraesCS5B02G198500	-2.78079	0.00231605	0.137495
TraesCS4B02G297500	-2.78454	1.03694e-08	3.82112e-06
TraesCS3D02G480200	-2.78465	0.0452182	0.869103
TraesCS3B02G023400	-2.7887	0.00476835	0.228492
TraesCS4D02G111100	-2.79053	0.0248951	0.645886
TraesCS2A02G334000	-2.79246	0.0147201	0.477836
TraesCSU02G075600	-2.79302	0.0154599	0.493055
TraesCS6D02G298500	-2.79844	0.0236922	0.62624
TraesCS1A02G234800	-2.79986	9.75523e-05	0.0116577
TraesCS7B02G415600	-2.80062	0.000364904	0.0341163
TraesCS5D02G328700	-2.80067	5.69033e-10	2.74488e-07
TraesCS5B02G237600	-2.80246	0.0423151	0.842449
TraesCS7D02G003600	-2.8026	0.000486762	0.0423805
TraesCS6D02G355900	-2.80548	0.0234519	0.62172
TraesCS2B02G580900	-2.80671	0.0421655	0.840424
TraesCS2B02G394700	-2.81038	0.0233453	0.619868
TraesCS6D02G053500	-2.81092	0.0176367	0.529342
TraesCS4D02G066400	-2.81301	3.11086e-05	0.00449411
TraesCS1D02G343400	-2.8224	7.56203e-09	2.83617e-06
TraesCS7A02G348200	-2.82274	0.0161151	0.505126
TraesCS3B02G461800	-2.82352	0.000186261	0.0199814
TraesCS2D02G024300	-2.82423	0.00835677	0.331261
TraesCS1B02G436600	-2.82685	0.00970374	0.363383
TraesCS3A02G063500	-2.83012	0.0405888	0.824155
TraesCS2A02G474300	-2.83489	0.000168183	0.0183448
TraesCS2D02G096000	-2.83492	0.0162761	0.508214
TraesCS3B02G575100	-2.83674	0.0391752	0.808328
TraesCS1A02G404900	-2.83728	0.0124681	0.426929
TraesCS3B02G450900	-2.83738	0.00616738	0.272693
TraesCS2A02G542600	-2.84298	0.00612527	0.271541
TraesCS4A02G212100	-2.845	0.0123656	0.425483
TraesCS1B02G329992	-2.84835	0.00141216	0.0953909
TraesCS5A02G396000	-2.84881	0.000242758	0.024633
TraesCS2B02G161000	-2.84905	0.000381995	0.0353079
TraesCS5D02G073200	-2.84946	3.28559e-05	0.00469094
TraesCS1D02G413400	-2.84952	0.0066656	0.286339
TraesCS7B02G410100	-2.85426	0.0375704	0.790259
TraesCS2A02G108700	-2.85978	0.0114916	0.4066
TraesCS3A02G019600	-2.86117	1.1581e-08	4.18261e-06
TraesCS7A02G450700	-2.86231	0.0135108	0.449704
TraesCS6B02G056800	-2.86331	1.95432e-12	1.48886e-09
TraesCS4A02G058800	-2.86383	0.0264396	0.662103
TraesCS3A02G258400	-2.86806	3.96774e-11	2.34491e-08
TraesCS5D02G313912	-2.87065	0.0194851	0.560658
TraesCS4A02G456400	-2.87168	0.0115019	0.406776
TraesCS1A02G292500	-2.87301	0.0355608	0.779253
TraesCS1B02G305800	-2.87803	0.00543614	0.24864
TraesCS6D02G149400	-2.87961	0.000662412	0.0538736
TraesCSU02G057200	-2.88038	0.000641341	0.0524662
TraesCS5B02G070400	-2.881	0.000566184	0.0474699
TraesCS5B02G322500	-2.88415	1.87689e-07	5.28968e-05
TraesCS7D02G315900	-2.8843	2.01418e-05	0.00307373
TraesCS4B02G306500	-2.90223	5.90271e-05	0.00755033
TraesCS1D02G339400	-2.90328	0.0334028	0.75225
TraesCS1B02G020200	-2.90404	0.0479426	0.892019
TraesCS3D02G430700	-2.90404	0.0479426	0.892019
TraesCS1D02G413100	-2.90523	1.77503e-05	0.00275184
TraesCS4A02G485400	-2.90595	1.60001e-12	1.27888e-09
TraesCS2D02G017300	-2.90608	1.23273e-09	5.53958e-07
TraesCS5A02G318800	-2.90616	0.000443715	0.0394785
TraesCS3A02G536000	-2.9064	0.0235398	0.622907
TraesCS5B02G304300	-2.9064	0.0235398	0.622907
TraesCS7B02G094700	-2.90841	0.0477725	0.891065
TraesCS1A02G306000	-2.90848	0.00994129	0.369301
TraesCS7B02G265700	-2.9131	0.0458332	0.874373
TraesCS2B02G057100	-2.91436	0.00579394	0.260965
TraesCS1D02G206300	-2.91602	0.0474773	0.888516
TraesCSU02G220600	-2.91909	0.037261	0.787147
TraesCS3D02G181700	-2.92149	0.0162333	0.507336
TraesCS6D02G191400	-2.92583	0.021731	0.596996
TraesCSU02G057100	-2.92585	6.03639e-07	0.00014827
TraesCS1A02G115700	-2.93049	6.90498e-05	0.00863246
TraesCS7D02G009400	-2.93272	8.27465e-13	6.95598e-10
TraesCS7A02G018500	-2.9392	0.00886542	0.344423
TraesCS5D02G430100	-2.94074	1.13985e-07	3.39585e-05
TraesCS3B02G257000	-2.94326	0.0025339	0.146554
TraesCS5A02G321800	-2.94352	4.95185e-10	2.4533e-07
TraesCS4A02G053200	-2.94395	0.0298976	0.709179
TraesCS5B02G410000	-2.94423	0.0244032	0.638662
TraesCS1A02G085300	-2.94674	0.00857443	0.337878
TraesCS5A02G268500	-2.94804	6.6773e-09	2.51759e-06
TraesCS2B02G110700	-2.94816	0.0414984	0.831795
TraesCS6D02G366600	-2.94936	0.0428361	0.846941
TraesCS7B02G234500	-2.95032	0.0200651	0.5702
TraesCS5B02G268400	-2.95315	0.00371529	0.192709
TraesCS6A02G392900	-2.95412	0.0426642	0.844875
TraesCS3B02G578400	-2.95474	0.00162391	0.105858
TraesCS3B02G050300	-2.95729	0.0425504	0.844481
TraesCS1B02G011300	-2.95758	0.00640301	0.277938
TraesCS2A02G247100	-2.95763	0.00594548	0.266171
TraesCS2D02G266500	-2.95868	1.17471e-08	4.22696e-06
TraesCS2B02G202300	-2.96499	0.00487624	0.232405
TraesCS3B02G554700	-2.9656	0.0197648	0.565371
TraesCS5B02G271100	-2.96771	0.0139014	0.459045
TraesCS3D02G411300	-2.96824	0.00464506	0.224237
TraesCS7B02G353600	-2.96888	0.00197517	0.121903
TraesCS6A02G281900	-2.97748	4.24034e-05	0.00578312
TraesCS3A02G137200	-2.97829	0.0134758	0.44895
TraesCS7D02G031800	-2.97907	0.00989497	0.368422
TraesCS5A02G378500	-2.98256	0.026799	0.667915
TraesCS1B02G235300	-2.9835	0.0267753	0.667767
TraesCS3A02G459200	-2.9856	0.00727635	0.302956
TraesCS2B02G170700	-2.98868	0.0494431	0.908696
TraesCS3D02G082900	-2.99021	0.0383921	0.799984
TraesCS7D02G171200	-2.99795	0.00317324	0.172772
TraesCS3A02G280600	-2.99828	1.63948e-14	1.83761e-11
TraesCS5D02G190400	-3.00125	0.024403	0.638662
TraesCS2D02G212200	-3.00183	0.00139577	0.094848
TraesCS2B02G461100	-3.0022	0.00117952	0.0837848
TraesCS7D02G207600	-3.00291	0.0123235	0.425163
TraesCS5D02G234200	-3.00582	2.11119e-06	0.000451624
TraesCS2B02G588800	-3.00916	0.0242935	0.636975
TraesCS4B02G392300	-3.01134	0.0166342	0.515104
TraesCS4B02G270200	-3.01263	0.00679004	0.289946
TraesCS5B02G283500	-3.01548	0.000241356	0.0245162
TraesCS3A02G519200	-3.01769	0.00308588	0.169245
TraesCS7B02G241800	-3.02173	5.18106e-05	0.00687382
TraesCSU02G022300	-3.02586	0.000966477	0.0721631
TraesCS1B02G011471	-3.02694	0.0223276	0.605985
TraesCS1B02G221200	-3.03155	0.0335953	0.755404
TraesCS3B02G015700	-3.03238	2.96159e-07	8.02214e-05
TraesCS1D02G187200	-3.03297	0.00222818	0.1333
TraesCS7D02G502900	-3.03297	0.0439871	0.859565
TraesCS2A02G436300	-3.03594	0.0342395	0.761942
TraesCS6D02G014100	-3.03604	0.000846562	0.0648047
TraesCS6B02G355600	-3.03694	0.0342087	0.761932
TraesCS4A02G008500	-3.04186	0.0182246	0.538694
TraesCS2D02G294100	-3.04362	0.0150815	0.485205
TraesCS2B02G008100	-3.04536	0.000745093	0.058927
TraesCS1B02G376500	-3.05005	0.00262165	0.150028
TraesCS3D02G180200	-3.0617	0.0487311	0.899994
TraesCSU02G147200	-3.06498	0.0486	0.898647
TraesCS5A02G266500	-3.06583	6.14712e-10	2.92405e-07
TraesCS2B02G424300	-3.07255	0.0385174	0.80068
TraesCS2A02G571800	-3.07396	0.0307303	0.715543
TraesCS1A02G416700	-3.07436	0.00944248	0.357305
TraesCS2D02G047200	-3.08124	0.0305236	0.714983
TraesCS6A02G044200	-3.08414	0.0304415	0.714434
TraesCS3A02G013700	-3.08692	3.97266e-05	0.00547161
TraesCSU02G179300	-3.09039	4.46031e-10	2.25789e-07
TraesCS1B02G349900	-3.09177	0.00359893	0.188579
TraesCS1A02G034900	-3.0931	6.00709e-06	0.00111401
TraesCS7B02G444100	-3.09521	0.000762529	0.059869
TraesCS1A02G147100	-3.09605	0.0192971	0.557056
TraesCS5B02G166500	-3.09658	0.0125695	0.428417
TraesCS2B02G075800	-3.10596	0.0435839	0.857374
TraesCS5D02G158300	-3.10648	0.000552239	0.0466338
TraesCS6B02G271200	-3.10699	0.00710129	0.298192
TraesCS2B02G460800	-3.10774	0.00103228	0.0755721
TraesCS7B02G037600	-3.11607	0.00312676	0.170814
TraesCS3B02G431200	-3.12022	0.0175286	0.529189
TraesCS4B02G329900	-3.12362	2.84222e-07	7.72024e-05
TraesCSU02G078400	-3.12881	0.00307097	0.168902
TraesCS4A02G007400	-3.13923	4.99366e-09	1.93235e-06
TraesCS7A02G423800	-3.142	0.00536074	0.247003
TraesCS4A02G469500	-3.14911	0.00379887	0.195691
TraesCS7A02G358200	-3.14993	0.0389598	0.805752
TraesCS2B02G005900	-3.15311	0.00369843	0.192243
TraesCS2A02G107500	-3.1534	3.04634e-07	8.20611e-05
TraesCS2A02G324000	-3.15495	0.0246054	0.642917
TraesCS1D02G405700	-3.15565	0.00123791	0.0869069
TraesCS3D02G221800	-3.15985	0.015663	0.496071
TraesCS5D02G472500	-3.16068	0.0156491	0.495938
TraesCS4B02G377400	-3.16223	0.038539	0.800786
TraesCS7B02G095500	-3.16573	0.0225462	0.608013
TraesCS7B02G113000	-3.16689	0.0155451	0.493445
TraesCS7D02G453600	-3.1696	2.05905e-06	0.000443237
TraesCS7B02G401100	-3.17422	0.0305942	0.715543
TraesCS1D02G413200	-3.17586	0.0305465	0.715178
TraesCS7D02G051500	-3.17772	0.00952746	0.359405
TraesCS2A02G440300	-3.1829	0.000480815	0.0419751
TraesCS1B02G435100	-3.18535	0.000639367	0.0523486
TraesCS4B02G300600	-3.18693	0.000103184	0.0121815
TraesCS1A02G406400	-3.1886	0.0349682	0.771992
TraesCS5A02G268400	-3.19292	3.90288e-14	3.96443e-11
TraesCS1D02G019100	-3.19403	0.0220312	0.602577
TraesCS3B02G465500	-3.19689	0.0135103	0.449704
TraesCSU02G221400	-3.20347	0.008695	0.341064
TraesCS5D02G100100	-3.20909	6.71604e-12	4.67791e-09
TraesCS6D02G255200	-3.21083	0.00211652	0.127875
TraesCS5A02G391500	-3.21143	7.15777e-15	8.40944e-12
TraesCS3A02G372700	-3.21936	0.00141728	0.0956435
TraesCS6A02G093200	-3.22596	0.0198614	0.566801
TraesCS2B02G021700	-3.22841	0.0346331	0.767694
TraesCS3D02G108500	-3.23058	0.000331302	0.0316421
TraesCS2D02G290300	-3.23114	0.0312576	0.721261
TraesCS3D02G280400	-3.2325	7.40402e-16	1.00277e-12
TraesCS1A02G365900	-3.23251	0.00267331	0.152358
TraesCS6B02G354500	-3.23266	1.10382e-06	0.000255671
TraesCS5B02G219800	-3.23275	0.000617815	0.0508457
TraesCS7A02G099900	-3.23551	1.54242e-05	0.00246975
TraesCS5A02G482300	-3.23616	0.00803578	0.323802
TraesCS5A02G227000	-3.2389	0.0310306	0.718576
TraesCS5B02G305100	-3.24083	0.0309743	0.717954
TraesCS1D02G413300	-3.25982	0.0110487	0.396397
TraesCS6A02G200400	-3.26129	0.00126432	0.0882524
TraesCS3D02G267700	-3.2613	0.000423447	0.0380922
TraesCS7A02G452800	-3.26958	0.030822	0.716467
TraesCS1D02G111000	-3.27387	0.0279167	0.683814
TraesCS1B02G226100	-3.27814	0.000161426	0.0177867
TraesCS3B02G314300	-3.28731	1.24475e-16	1.83909e-13
TraesCS2D02G395200	-3.28833	0.0102751	0.378385
TraesCS5A02G543700	-3.28854	0.00653324	0.281779
TraesCS2A02G323200	-3.29208	5.13556e-06	0.000981939
TraesCS1D02G000200	-3.29396	0.000460121	0.0405314
TraesCS6D02G303100	-3.3086	0.0158069	0.498029
TraesCS5B02G403600	-3.31078	0.0250605	0.645886
TraesCS2B02G315400	-3.31491	0.0249581	0.645886
TraesCS1D02G000582	-3.3159	0.00252385	0.146146
TraesCS6D02G190400	-3.31717	0.000457753	0.0403958
TraesCS3B02G369000	-3.32021	0.027159	0.672521
TraesCS4B02G296400	-3.33278	0.000480547	0.0419751
TraesCS4D02G295300	-3.33524	0.00351152	0.185208
TraesCS2B02G486800	-3.33602	0.00350763	0.185188
TraesCS5B02G246200	-3.33867	0.00118019	0.0837848
TraesCS3D02G076300	-3.33879	0.0450063	0.866485
TraesCS6A02G366700	-3.34068	0.00116092	0.0828744
TraesCS1D02G067100	-3.34263	0.00112406	0.0809536
TraesCS1D02G412900	-3.34405	0.000685569	0.0555716
TraesCS7D02G554700	-3.34587	0.0225302	0.607916
TraesCS3D02G012700	-3.34809	3.5669e-10	1.84033e-07
TraesCS5D02G521000	-3.34856	0.0224687	0.607075
TraesCS1D02G007400	-3.34907	0.0083403	0.330877
TraesCS1B02G130700	-3.35052	0.00832539	0.330555
TraesCS2B02G341000	-3.35266	0.00130993	0.0903084
TraesCS5D02G255500	-3.3535	0.0014921	0.0992772
TraesCS4D02G192900	-3.35767	0.00737378	0.305594
TraesCS5A02G242300	-3.36443	0.00299399	0.165696
TraesCS4B02G076400	-3.36808	0.000977498	0.0727077
TraesCS2D02G386700	-3.37302	0.0310038	0.718295
TraesCS3D02G038100	-3.37884	0.00294092	0.163501
TraesCS1B02G435200	-3.38153	0.00749074	0.308468
TraesCS6B02G062700	-3.38625	0.0201374	0.571024
TraesCS7D02G159500	-3.38724	2.35989e-10	1.2714e-07
TraesCS1B02G011600	-3.40161	6.51944e-05	0.00821365
TraesCS5A02G217500	-3.40387	0.00254506	0.147015
TraesCS7D02G076300	-3.40528	6.29188e-15	7.48228e-12
TraesCS7A02G514300	-3.40979	1.12761e-05	0.00187962
TraesCS6A02G049800	-3.41167	0.000302788	0.0294965
TraesCS5D02G021800	-3.41257	2.19354e-07	6.05953e-05
TraesCS1D02G049400	-3.414	0.00388299	0.197493
TraesCS2D02G290400	-3.41467	0.0438667	0.859127
TraesCS4B02G316400	-3.41544	0.000402854	0.0367483
TraesCS2A02G041200	-3.41606	0.0438155	0.859127
TraesCS6D02G283700	-3.41745	0.00669481	0.287088
TraesCS7D02G008700	-3.41823	7.60923e-12	5.2254e-09
TraesCS2D02G005000	-3.41983	1.08346e-05	0.00181846
TraesCS7D02G029600	-3.42703	0.0104873	0.383128
TraesCS5B02G099500	-3.43687	0.000252285	0.0254146
TraesCS5D02G328800	-3.43882	9.43542e-12	6.38949e-09
TraesCS1A02G405300	-3.4446	0.00145129	0.0976008
TraesCS7B02G084700	-3.45328	0.00912005	0.349662
TraesCS6D02G133300	-3.45755	0.0162222	0.507203
TraesCS2A02G453200	-3.46067	0.0387084	0.802425
TraesCS3A02G192100	-3.46337	0.0386166	0.801425
TraesCS4A02G381600	-3.46429	0.0093721	0.355884
TraesCS3B02G314400	-3.46519	7.63752e-14	7.44765e-11
TraesCS3D02G258300	-3.46809	1.37897e-15	1.81715e-12
TraesCS3D02G420700	-3.47543	0.0382075	0.79935
TraesCSU02G239000	-3.47646	0.00470069	0.22625
TraesCS3B02G520100	-3.47845	0.00298094	0.165161
TraesCS6A02G049200	-3.48576	0.000453456	0.040162
TraesCS3B02G316100	-3.49051	0.0145942	0.475013
TraesCS2B02G001900	-3.5028	0.00427763	0.211419
TraesCS5A02G205100	-3.51307	0.0339344	0.758441
TraesCS5A02G032900	-3.51715	0.0132201	0.443965
TraesCS3D02G507400	-3.51762	0.0337922	0.75665
TraesCS3B02G584800	-3.51891	0.0337518	0.756614
TraesCS3D02G420300	-3.52534	0.000534873	0.0453151
TraesCS6A02G111400	-3.52916	6.31995e-17	9.48129e-14
TraesCS1A02G150900	-3.53566	3.22102e-18	5.81656e-15
TraesCS7B02G351100	-3.54094	0.00146338	0.0980758
TraesCS5B02G044700	-3.54112	0.00229078	0.136209
TraesCS3B02G291100	-3.54254	5.24919e-14	5.27701e-11
TraesCS2D02G108600	-3.55121	0.00687877	0.292277
TraesCS3D02G305600	-3.55602	3.21359e-05	0.00461774
TraesCS2D02G589200	-3.56005	0.0117488	0.413302
TraesCS6D02G363200	-3.56065	0.000814811	0.0630666
TraesCS4A02G292200	-3.56712	2.64727e-05	0.00390958
TraesCS1D02G058000	-3.56796	0.00497592	0.236003
TraesCS3A02G198100	-3.5699	0.0295838	0.706152
TraesCS1D02G065900	-3.57364	0.0294767	0.705166
TraesCS2B02G298600	-3.57427	0.0294589	0.705166
TraesCS5D02G132400	-3.57738	0.0293702	0.704034
TraesCS3A02G114800	-3.57862	0.0293349	0.703532
TraesCS5D02G504300	-3.58068	0.000151929	0.0168546
TraesCS6B02G425100	-3.58088	0.0107111	0.388426
TraesCS4A02G001400	-3.58234	0.0292291	0.702579
TraesCS3B02G365300	-3.58745	6.52074e-06	0.00118853
TraesCS5D02G229400	-3.59208	8.40035e-06	0.00148397
TraesCS5A02G500300	-3.59473	0.0033341	0.178058
TraesCS4A02G308600	-3.60423	0.000131136	0.014904
TraesCS6A02G091400	-3.61552	0.0260374	0.656971
TraesCS1B02G248700	-3.61738	0.000260522	0.026056
TraesCS1D02G348200	-3.62249	0.0151565	0.486454
TraesCS4B02G041100	-3.62857	0.00510108	0.23949
TraesCS3A02G321200	-3.62877	0.0256908	0.652267
TraesCS4A02G344700	-3.62937	0.0256752	0.652172
TraesCS7A02G009800	-3.63226	1.9743e-17	3.1561e-14
TraesCS4D02G281900	-3.63366	0.00011281	0.0131115
TraesCS2D02G015700	-3.63504	1.50134e-06	0.000333489
TraesCS7A02G166500	-3.63792	5.45408e-05	0.00714851
TraesCS7A02G068600	-3.6389	7.51395e-05	0.00927488
TraesCSU02G195100	-3.64233	0.000359738	0.0337303
TraesCS7D02G094900	-3.64312	1.07842e-11	7.15378e-09
TraesCS3B02G512400	-3.64827	0.0005642	0.047388
TraesCS4A02G140700	-3.65076	0.0136328	0.452021
TraesCS6D02G035000	-3.65684	0.00853383	0.33691
TraesCS7B02G087600	-3.6656	0.0227879	0.611822
TraesCS7D02G023000	-3.66623	0.000197291	0.0209571
TraesCS2B02G350400	-3.66677	0.0227599	0.611239
TraesCS4B02G348100	-3.67087	0.00121752	0.085722
TraesCS3A02G296900	-3.67431	6.39308e-06	0.00117404
TraesCS5A02G492500	-3.67489	0.0078047	0.317112
TraesCS2B02G528500	-3.6756	0.00779759	0.317112
TraesCS5A02G362000	-3.67725	0.00209901	0.126984
TraesCS3B02G374700	-3.68188	0.0224006	0.606939
TraesCS7D02G150100	-3.68188	0.0224006	0.606939
TraesCS2A02G374400	-3.69032	0.0172227	0.526413
TraesCS2D02G200500	-3.69185	0.00358061	0.187821
TraesCS6D02G303700	-3.69697	3.3921e-13	3.06275e-10
TraesCS4A02G413200	-3.7015	0.000506782	0.043537
TraesCS6D02G285600	-3.70258	0.0452728	0.869103
TraesCS1A02G222500	-3.70748	0.0450849	0.867484
TraesCS3B02G595500	-3.70958	0.0450047	0.866485
TraesCS6D02G012300	-3.7102	5.71385e-05	0.00734098
TraesCS7B02G245000	-3.71027	0.044978	0.866454
TraesCS4A02G296100	-3.714	0.0199542	0.568452
TraesCS4A02G019400	-3.71584	0.0447655	0.864358
TraesCS6B02G173700	-3.71626	0.019905	0.567549
TraesCS6D02G303900	-3.71862	0.00244415	0.142633
TraesCS7B02G072000	-3.72328	0.00165242	0.106995
TraesCS1B02G061900	-3.72806	0.00199182	0.12235
TraesCS4A02G469800	-3.734	4.05619e-05	0.00556308
TraesCS3D02G327700	-3.73935	0.00629191	0.276125
TraesCS1B02G389400	-3.73947	0.00748322	0.308288
TraesCS1D02G065300	-3.74089	8.38137e-06	0.0014833
TraesCS1B02G209200	-3.75911	0.0396084	0.812563
TraesCS7D02G182400	-3.75911	0.0396084	0.812563
TraesCS6D02G036600	-3.76045	0.0395608	0.812563
TraesCS3D02G096000	-3.7609	0.00139274	0.0947082
TraesCS6A02G049100	-3.76174	7.75819e-06	0.00138053
TraesCS3D02G135300	-3.76248	0.0394897	0.811719
TraesCS4A02G486000	-3.76256	1.65335e-15	2.09383e-12
TraesCS6D02G297000	-3.76516	0.00569425	0.257785
TraesCS4B02G010100	-3.76629	0.0173754	0.528629
TraesCS2D02G037800	-3.76718	0.0393244	0.809516
TraesCS5A02G428500	-3.76852	0.0392773	0.80906
TraesCS4A02G451800	-3.76956	0.0173114	0.528026
TraesCS2B02G460500	-3.77064	0.0047457	0.228079
TraesCS2D02G521200	-3.77387	0.03909	0.807248
TraesCS5B02G092500	-3.77659	1.5765e-10	8.68537e-08
TraesCS6B02G290500	-3.78175	9.49236e-06	0.00162964
TraesCS7A02G021900	-3.78432	0.00061048	0.0504495
TraesCS2D02G173500	-3.78848	3.26269e-05	0.00466508
TraesCS2B02G039300	-3.80071	0.00599819	0.267815
TraesCS5D02G218700	-3.80936	0.0152711	0.489045
TraesCS7D02G338900	-3.80971	0.000647284	0.0528194
TraesCS4B02G116800	-3.81415	0.0346475	0.767694
TraesCS1D02G224100	-3.81545	0.00467011	0.225102
TraesCS2D02G016100	-3.82414	7.41041e-21	2.12535e-17
TraesCS7D02G555000	-3.82708	0.0342312	0.761932
TraesCS1B02G045400	-3.83354	0.00760806	0.311982
TraesCS4D02G282000	-3.83589	0.0108479	0.391933
TraesCS3D02G451200	-3.83647	0.00201763	0.123496
TraesCS6D02G369400	-3.84305	5.71038e-07	0.000140973
TraesCS3B02G263600	-3.8471	3.30494e-05	0.00471167
TraesCS4B02G320400	-3.85221	0.0134145	0.447234
TraesCS4B02G313800	-3.85312	1.85585e-06	0.000403953
TraesCS6B02G049400	-3.85498	0.0202056	0.572174
TraesCS1A02G208700	-3.85529	0.013365	0.446901
TraesCS3D02G339100	-3.85734	0.0133321	0.446299
TraesCS7B02G413300	-3.85985	0.000560549	0.0471625
TraesCS5A02G025600	-3.86143	0.0132668	0.444568
TraesCS1D02G172700	-3.8638	1.61345e-05	0.00254174
TraesCS4A02G047600	-3.87093	0.03021	0.71212
TraesCSU02G245900	-3.87218	0.0301731	0.711733
TraesCS1B02G414100	-3.87467	0.0300996	0.711167
TraesCS2A02G088100	-3.87467	0.0300996	0.711167
TraesCS6A02G037000	-3.87762	2.67861e-06	0.000560519
TraesCS2D02G563100	-3.87902	0.0299717	0.710218
TraesCS4B02G373800	-3.87964	0.0299534	0.710218
TraesCS3D02G189900	-3.88466	0.000593303	0.0492386
TraesCS5B02G426700	-3.88782	0.0118803	0.416575
TraesCS7A02G074300	-3.8954	8.8247e-06	0.00153435
TraesCS2B02G087300	-3.91626	0.00387845	0.197484
TraesCS5B02G498700	-3.91685	0.000307283	0.0297876
TraesCS2B02G581900	-3.92293	0.0054783	0.250099
TraesCS3B02G089500	-3.92607	1.41986e-05	0.00229994
TraesCS1A02G125200	-3.9287	0.000733203	0.0582198
TraesCS1A02G212300	-3.92941	0.0104391	0.382379
TraesCS5D02G388200	-3.93103	0.00250263	0.145176
TraesCS6D02G268200	-3.93815	0.0103243	0.379625
TraesCS7D02G483600	-3.95822	1.54749e-05	0.00247381
TraesCS5B02G423700	-3.95858	1.25327e-14	1.43778e-11
TraesCS4B02G297300	-3.96694	0.00691651	0.293131
TraesCS1D02G046900	-3.97121	0.0231632	0.617646
TraesCS1D02G022000	-3.97138	9.57442e-05	0.0114951
TraesCS6D02G328200	-3.97209	0.00254097	0.146876
TraesCS7A02G035600	-3.97354	0.0231059	0.616625
TraesCS7A02G524500	-3.97739	0.000635215	0.0520524
TraesCS6B02G302200	-3.98165	4.17876e-18	7.40887e-15
TraesCSU02G057000	-3.98178	1.65228e-10	9.0517e-08
TraesCS6A02G049600	-3.98208	0.000471472	0.0413074
TraesCS2B02G545300	-3.98313	2.79744e-05	0.0040898
TraesCS6D02G161200	-3.98556	8.42104e-05	0.0102646
TraesCS5D02G401300	-3.98792	8.99667e-22	3.02518e-18
TraesCS7A02G208100	-3.99179	0.00231663	0.137495
TraesCS7A02G100600	-3.99347	1.86014e-09	8.09775e-07
TraesCS1D02G009400	-3.99698	1.31998e-06	0.000298646
TraesCS1D02G215100	-4.00128	2.33264e-06	0.000493416
TraesCS1B02G225700	-4.00546	3.15462e-07	8.42793e-05
TraesCS2A02G185800	-4.00546	0.0081205	0.325974
TraesCS3D02G003600	-4.0072	1.41845e-05	0.00229994
TraesCS4A02G205700	-4.00731	0.00810067	0.32575
TraesCS2B02G043300	-4.01046	0.00275608	0.155801
TraesCS4B02G191700	-4.01321	0.0204235	0.574769
TraesCS4D02G325000	-4.01321	0.00210628	0.127335
TraesCS6A02G242000	-4.02167	0.0202337	0.572174
TraesCS3D02G351700	-4.0256	0.0201461	0.571083
TraesCS7B02G370300	-4.0256	0.00206497	0.125382
TraesCS5A02G485300	-4.03579	5.59886e-06	0.00105196
TraesCS5D02G420500	-4.05934	9.82044e-05	0.0117213
TraesCS5D02G223900	-4.06225	0.0178505	0.531018
TraesCS5A02G270600	-4.06389	0.0178171	0.530508
TraesCS5D02G533100	-4.0732	0.00314443	0.171395
TraesCS1D02G120200	-4.07368	0.0176187	0.529342
TraesCS2B02G497200	-4.07422	0.0176077	0.529342
TraesCS5D02G251900	-4.08034	0.00631651	0.276706
TraesCS3B02G006900	-4.08401	1.01994e-05	0.00173575
TraesCS7D02G076400	-4.08405	9.24383e-18	1.55414e-14
TraesCS6A02G175100	-4.08647	0.00626348	0.275249
TraesCS2D02G570700	-4.08822	0.0476785	0.889929
TraesCS3B02G018300	-4.08996	0.0476115	0.889769
TraesCS7D02G029400	-4.0917	0.0475448	0.889369
TraesCS3D02G095700	-4.09764	0.00058467	0.0486097
TraesCS4A02G309500	-4.10596	0.0156795	0.496071
TraesCS7D02G420800	-4.11073	0.0155916	0.4946
TraesCS3A02G534900	-4.11659	1.2689e-06	0.000288427
TraesCS7A02G452100	-4.11868	1.77875e-11	1.13368e-08
TraesCS5A02G057400	-4.12128	7.15341e-13	6.11892e-10
TraesCS5D02G141600	-4.1368	0.000280418	0.0276822
TraesCS4A02G431200	-4.15152	0.0411736	0.82916
TraesCS2D02G107400	-4.15403	0.0410859	0.828806
TraesCS3B02G111200	-4.15403	0.00491384	0.233741
TraesCS2D02G168100	-4.16019	0.0135857	0.451378
TraesCS7B02G042500	-4.16151	0.0408244	0.827125
TraesCS1B02G435500	-4.16193	0.00485867	0.231794
TraesCS5A02G086600	-4.16427	5.32636e-12	3.7912e-09
TraesCS6B02G080200	-4.16555	5.22446e-05	0.00690369
TraesCS6B02G424400	-4.16735	0.000496911	0.0430336
TraesCS1D02G001100	-4.17102	2.82396e-07	7.69205e-05
TraesCS7B02G115300	-4.18462	0.000215497	0.0224749
TraesCS1B02G244800	-4.18534	4.24025e-10	2.16484e-07
TraesCS7D02G367600	-4.1876	0.0121529	0.422336
TraesCS1B02G010700	-4.18991	0.00433703	0.213921
TraesCS7A02G183000	-4.1956	0.0120322	0.419559
TraesCS2D02G477300	-4.19692	2.58517e-08	8.87643e-06
TraesCS3A02G113100	-4.19709	0.0120097	0.419005
TraesCS5A02G421800	-4.21028	1.64816e-23	7.3054e-20
TraesCS2B02G399700	-4.21777	0.0007196	0.0574688
TraesCSU02G251939	-4.21777	0.0354107	0.778062
TraesCS2B02G392400	-4.22334	0.00384015	0.196842
TraesCS7A02G013400	-4.22835	4.66281e-06	0.000898596
TraesCS1B02G329711	-4.23733	3.42744e-06	0.000697031
TraesCS1A02G404800	-4.25456	3.83819e-08	1.26874e-05
TraesCS2A02G568000	-4.26148	6.4781e-06	0.00118297
TraesCS4A02G224800	-4.26867	0.00940123	0.356287
TraesCS4D02G325100	-4.27151	0.0093663	0.355884
TraesCS2A02G073500	-4.27529	0.00932003	0.354659
TraesCS6A02G274700	-4.27946	1.4953e-17	2.4714e-14
TraesCS2A02G167700	-4.28643	0.0303249	0.713242
TraesCS3D02G431500	-4.29004	2.52733e-21	8.215e-18
TraesCS5D02G433800	-4.29402	0.00298962	0.165548
TraesCS2D02G101300	-4.29552	1.35976e-05	0.00221414
TraesCS5A02G030700	-4.29704	0.00297574	0.16506
TraesCS2A02G567400	-4.30617	0.00829453	0.329833
TraesCS1B02G115800	-4.30882	1.48324e-06	0.00033022
TraesCS5A02G239000	-4.31067	1.90131e-05	0.00291975
TraesCS6B02G065749	-4.3125	0.00270633	0.153433
TraesCS3B02G011600	-4.31315	3.13459e-07	8.39742e-05
TraesCS2A02G288900	-4.31354	0.00821307	0.327696
TraesCS1D02G332200	-4.31629	0.00818284	0.326757
TraesCS2A02G021700	-4.31789	1.58129e-05	0.0025102
TraesCS7A02G467600	-4.32178	0.00812288	0.325974
TraesCS5A02G501400	-4.33568	1.10999e-09	5.05791e-07
TraesCS7D02G206300	-4.34272	0.0073245	0.303933
TraesCS5A02G049400	-4.34469	0.00239781	0.140771
TraesCS6B02G247700	-4.34497	0.00730203	0.303387
TraesCS1A02G012600	-4.34721	0.000457167	0.0403958
TraesCS5A02G546800	-4.3527	0.0259751	0.656053
TraesCS1B02G046500	-4.35304	0.00722197	0.301732
TraesCS1A02G425200	-4.35633	0.00235375	0.138937
TraesCS3D02G403300	-4.37154	1.10112e-09	5.04107e-07
TraesCS5D02G325500	-4.37924	0.04864	0.898651
TraesCS3A02G480000	-4.38012	0.00645797	0.279637
TraesCS2D02G071600	-4.381	0.0485709	0.898499
TraesCS2B02G006500	-4.38402	0.00209917	0.126984
TraesCS2B02G211300	-4.3845	0.00641871	0.278318
TraesCS6D02G166500	-4.388	0.00638757	0.277822
TraesCS3A02G331900	-4.39192	0.00635281	0.277673
TraesCS7D02G530400	-4.39322	0.00634129	0.277293
TraesCS1B02G434600	-4.3968	3.58339e-07	9.36812e-05
TraesCS7D02G373400	-4.4056	0.0225131	0.607624
TraesCSU02G108300	-4.407	0.0224803	0.607075
TraesCS4B02G241900	-4.4098	0.022415	0.606939
TraesCS5B02G059300	-4.41115	6.9377e-21	2.05007e-17
TraesCS2B02G102400	-4.41745	0.00185413	0.116273
TraesCS6D02G405400	-4.43409	0.00168356	0.108364
TraesCS7A02G113600	-4.43982	3.83527e-06	0.000760147
TraesCS1A02G435400	-4.44812	1.58949e-05	0.00251282
TraesCS4B02G121800	-4.45256	0.00503148	0.237368
TraesCS2A02G393200	-4.45797	0.0414751	0.831795
TraesCSU02G108600	-4.45797	0.0414751	0.831795
TraesCSU02G111600	-4.4588	0.0414455	0.831795
TraesCS5D02G014100	-4.46046	0.0413864	0.831257
TraesCS6B02G154600	-4.47008	0.019247	0.556284
TraesCS1D02G317301	-4.50227	3.47082e-07	9.12274e-05
TraesCS6D02G255000	-4.50412	5.90524e-21	1.79951e-17
TraesCS6D02G004100	-4.51675	0.0359061	0.781054
TraesCS3D02G155000	-4.52113	0.00393577	0.198988
TraesCS2D02G527900	-4.52471	0.0356474	0.7794
TraesCS1B02G226000	-4.53381	1.61818e-07	4.60045e-05
TraesCS4D02G152100	-4.5699	0.000949416	0.0712164
TraesCS1B02G041928	-4.57466	5.3853e-05	0.00707739
TraesCS2D02G438400	-4.60733	9.36837e-09	3.47356e-06
TraesCS1A02G007700	-4.6134	0.00276005	0.155935
TraesCS1B02G235800	-4.61526	0.00275193	0.155718
TraesCS5A02G354600	-4.61915	0.000760728	0.0597757
TraesCS6B02G065800	-4.61975	0.0125054	0.427469
TraesCS4A02G399300	-4.62914	4.20532e-20	1.02519e-16
TraesCS1A02G317311	-4.68586	1.18726e-06	0.00027241
TraesCS6B02G065856	-4.69145	7.035e-05	0.00876132
TraesCS6D02G251500	-4.7104	1.26163e-09	5.64342e-07
TraesCS1B02G300800	-4.71062	0.00191435	0.118902
TraesCS2A02G175800	-4.71167	0.0226655	0.609996
TraesCS6A02G274900	-4.76247	0.00810083	0.32575
TraesCS5D02G538600	-4.76248	0.00153013	0.101139
TraesCSU02G080500	-4.76574	0.000390163	0.035859
TraesCS2B02G470700	-4.76683	0.000389309	0.0358174
TraesCS1B02G010500	-4.76843	3.21918e-06	0.000660875
TraesCSU02G075000	-4.77282	0.000384651	0.0355198
TraesCS2D02G454600	-4.7902	0.00136337	0.0932311
TraesCS2D02G022400	-4.79393	2.75626e-18	5.0712e-15
TraesCS6D02G303800	-4.79416	3.70551e-11	2.20329e-08
TraesCS5D02G401700	-4.80292	1.96295e-09	8.35873e-07
TraesCS6D02G099900	-4.80917	4.13575e-11	2.41565e-08
TraesCS3B02G578500	-4.8275	4.27161e-07	0.000109042
TraesCS1A02G007300	-4.83939	7.88307e-07	0.000187949
TraesCS1B02G426100	-4.84505	2.75869e-05	0.00404527
TraesCS2D02G183400	-4.84706	0.000257501	0.0258599
TraesCS2D02G468200	-4.84811	3.18995e-07	8.49905e-05
TraesCS3D02G090300	-4.86245	0.0059847	0.267355
TraesCS1D02G000567	-4.88422	0.0001155	0.0133604
TraesCS4D02G188700	-4.8939	0.00086826	0.0660948
TraesCSU02G149100	-4.89605	0.000864824	0.0658847
TraesCS7D02G083700	-4.94353	0.000694859	0.0560451
TraesCS4A02G469600	-4.95547	7.43768e-07	0.00017864
TraesCS1B02G011484	-4.96787	2.02586e-05	0.00308672
TraesCS6A02G324200	-4.9722	0.000136656	0.0154056
TraesCS3D02G385000	-4.9747	0.0108761	0.392804
TraesCS5D02G361900	-5.01008	0.000111463	0.0130212
TraesCS6D02G082800	-5.011	0.00348605	0.184549
TraesCS5D02G248700	-5.04564	9.13666e-05	0.0110266
TraesCS3A02G155800	-5.08238	0.000361374	0.0338512
TraesCSU02G149946	-5.08297	0.00266428	0.152021
TraesCS3A02G478300	-5.09344	0.00261932	0.150028
TraesCS2A02G162500	-5.13212	5.90777e-05	0.00755033
TraesCS6A02G049700	-5.13291	0.000124722	0.0142916
TraesCS6B02G051200	-5.13732	4.17036e-07	0.000106737
TraesCS3B02G498700	-5.14684	0.00620225	0.273421
TraesCS2D02G180600	-5.14993	0.00617459	0.272694
TraesCSU02G149951	-5.15486	0.00203427	0.124059
TraesCS7A02G445600	-5.16604	7.09226e-10	3.32497e-07
TraesCS2B02G002000	-5.1692	4.55261e-05	0.0061488
TraesCS7D02G039000	-5.18829	0.0017843	0.112865
TraesCS1B02G454500	-5.19784	0.000208526	0.0219118
TraesCS1D02G294600	-5.25562	2.77081e-05	0.00405695
TraesCS1B02G174200	-5.25988	2.7401e-05	0.00402407
TraesCS7B02G055200	-5.26434	1.64198e-12	1.30176e-09
TraesCS3B02G359100	-5.28224	0.00121543	0.0856371
TraesCS6A02G397000	-5.30755	0.00355052	0.186846
TraesCS1A02G168300	-5.32069	0.00105518	0.07673
TraesCS7D02G019400	-5.32255	0.00105164	0.0765906
TraesCS3D02G338600	-5.32739	1.74842e-05	0.00271922
TraesCS1D02G380800	-5.3309	1.73181e-05	0.00270201
TraesCSU02G108100	-5.332	1.72661e-05	0.00270201
TraesCS4B02G316800	-5.34334	3.96282e-09	1.59025e-06
TraesCS7A02G426100	-5.34542	0.00309504	0.169556
TraesCS2D02G468300	-5.35855	2.19417e-13	1.99965e-10
TraesCS5A02G213300	-5.36534	3.06582e-10	1.60732e-07
TraesCS7A02G387000	-5.36775	8.34059e-05	0.0101793
TraesCS4A02G416000	-5.37994	3.98519e-08	1.31288e-05
TraesCS1A02G212600	-5.38238	5.33116e-07	0.000133641
TraesCS3B02G026700	-5.43104	4.13698e-11	2.41565e-08
TraesCS2A02G017300	-5.43278	5.67708e-05	0.00732268
TraesCS6B02G139500	-5.44663	1.65639e-33	1.46837e-29
TraesCS2D02G328200	-5.46671	4.66571e-05	0.00627588
TraesCS2B02G583600	-5.48725	4.19095e-05	0.00572376
TraesCS5D02G068700	-5.48903	1.81615e-19	3.84999e-16
TraesCS1D02G000300	-5.49954	2.13745e-07	5.93823e-05
TraesCSU02G210181	-5.5918	1.10798e-06	0.000256026
TraesCS7D02G553900	-5.68188	1.71811e-06	0.000376495
TraesCS5A02G093400	-5.70689	1.3713e-06	0.000308825
TraesCSU02G057300	-5.71865	2.87911e-08	9.78234e-06
TraesCS4B02G328000	-5.74518	8.41882e-06	0.00148454
TraesCS3B02G376900	-5.75754	9.14691e-07	0.000214928
TraesCSU02G267761	-5.78739	6.38438e-06	0.00117404
TraesCS5A02G130000	-5.83926	9.44791e-05	0.0113741
TraesCS1A02G007405	-5.85663	4.03174e-06	0.00078946
TraesCS5B02G076100	-5.86771	3.93699e-07	0.000102376
TraesCS3B02G601900	-5.88212	3.54597e-06	0.000710024
TraesCS1D02G015100	-5.89405	3.09583e-06	0.000638238
TraesCS7D02G168000	-5.89451	0.000313268	0.0302156
TraesCS1A02G374200	-5.9144	1.31232e-13	1.25461e-10
TraesCS1A02G212000	-5.94092	3.37523e-09	1.36569e-06
TraesCS6B02G014900	-5.99099	1.89498e-09	8.21277e-07
TraesCS1D02G369000	-6.01745	4.10026e-09	1.63866e-06
TraesCS1D02G001000	-6.08144	7.80742e-07	0.000186601
TraesCS6A02G063500	-6.15861	1.52737e-05	0.0024537
TraesCS1D02G317211	-6.1683	8.34443e-10	3.8933e-07
TraesCS1D02G214600	-6.17054	3.95959e-07	0.00010269
TraesCS1A02G007400	-6.24001	2.24786e-07	6.18951e-05
TraesCS1A02G005387	-6.30663	3.66503e-05	0.0051129
TraesCS1D02G005800	-6.33835	6.6868e-09	2.51759e-06
TraesCS2D02G019000	-6.3611	2.66957e-05	0.00393233
TraesCS2B02G528400	-6.52133	1.97897e-08	6.89206e-06
TraesCS4D02G313400	-6.59189	4.77158e-10	2.38613e-07
TraesCS3B02G376800	-6.69394	3.71684e-09	1.4977e-06
TraesCS7B02G238200	-6.85301	1.61266e-13	1.49769e-10
TraesCS3D02G338400	-6.88387	5.22429e-10	2.54721e-07
TraesCS1B02G011439	-6.97676	4.45882e-07	0.000113228
TraesCS6A02G263500	-7.25756	4.88902e-08	1.59982e-05
TraesCS1B02G011463	-7.25914	6.63247e-12	4.65294e-09
TraesCS6B02G429400	-7.36307	1.72868e-48	3.3714e-44
TraesCS4B02G009700	-7.40462	1.02971e-12	8.36762e-10
TraesCS2B02G006300	-7.96103	1.22878e-20	3.32842e-17
TraesCS2D02G016000	-8.13792	8.93342e-18	1.5283e-14
TraesCS6B02G429600	-8.27608	1.14633e-52	3.72611e-48
TraesCSU02G257591	-8.39776	1.87781e-13	1.72748e-10
TraesCS2B02G006800	-8.64566	2.26995e-22	8.85409e-19
TraesCS2B02G006700	-9.39015	9.39639e-24	4.36324e-20
