# Supplementary material for: Transcriptome Analysis of Bread Wheat Genotype KRL3-4 Provides a New Insight Into Regulatory Mechanisms Associated With Sodicity (High pH) Tolerance
Source: Front Genet. 2022 Feb 9;12:782366. doi: 10.3389/fgene.2021.782366 (PMC8864244; doi:10.3389/fgene.2021.782366)
Supplement: Supplementary file 5 [file Table5.XLSX]

## Sheet: Sheet1
Supplementary Table S6: Number of DEGs involved in MapMan metabolism pathway in different bins
bin	name	elements	p-value
1	Photosynthesis	30	9.957747244548898E-7
1.1	Photosynthesis.photophosphorylation	23	1.3670401344256788E-7
1.1.1	Photosynthesis.photophosphorylation.photosystem II	22	5.6119920044395144E-8
1.1.1.1	Photosynthesis.photophosphorylation.photosystem II.LHC-II complex	20	9.503627107498858E-8
1.1.1.1.1	Photosynthesis.photophosphorylation.photosystem II.LHC-II complex.component LHCb1/2/3	20	9.503627107498858E-8
1.1.1.2	Photosynthesis.photophosphorylation.photosystem II.PS-II complex	1	0.12132801882221722
1.1.1.2.4	Photosynthesis.photophosphorylation.photosystem II.PS-II complex.component PsbJ	1	0.12132801882221722
1.1.1.4	Photosynthesis.photophosphorylation.photosystem II.repair and reassembly cycle	1	0.9685995465656454
1.1.1.4.3	Photosynthesis.photophosphorylation.photosystem II.repair and reassembly cycle.stabilizing factor (ELIP)	1	0.9685995465656454
1.1.5	Photosynthesis.photophosphorylation.linear electron flow	1	0.8371254742311062
1.1.5.1	Photosynthesis.photophosphorylation.linear electron flow.ferredoxin electron carrier activities	1	0.8371254742311062
1.1.5.1.1	Photosynthesis.photophosphorylation.linear electron flow.ferredoxin electron carrier activities.NADP-reduction-targeted ferredoxin (Fd)	1	0.8371254742311062
1.2	Photosynthesis.calvin cycle	2	0.6676410157961161
1.2.1	Photosynthesis.calvin cycle.ribulose-1,5-bisphosphat carboxylase/oxygenase (RuBisCo) activity	2	0.6676410157961161
1.2.1.3	Photosynthesis.calvin cycle.ribulose-1,5-bisphosphat carboxylase/oxygenase (RuBisCo) activity.RuBisCo regulation	2	0.6676410157961161
1.2.1.3.2	Photosynthesis.calvin cycle.ribulose-1,5-bisphosphat carboxylase/oxygenase (RuBisCo) activity.RuBisCo regulation.ATP-dependent activase (RCA)	2	0.6676410157961161
1.4	Photosynthesis.CAM/C4 photosynthesis	2	0.6893852065188093
1.4.1	Photosynthesis.CAM/C4 photosynthesis.phosphoenolpyruvate (PEP) carboxylase activity	2	0.6893852065188093
1.4.1.2	Photosynthesis.CAM/C4 photosynthesis.phosphoenolpyruvate (PEP) carboxylase activity.PEP carboxylase regulatory kinase (PPCK)	2	0.6893852065188093
1.5	Photosynthesis.carbon dioxide-bicarbonate interconversion	3	0.3828465655415201
1.5.1	Photosynthesis.carbon dioxide-bicarbonate interconversion.alpha-type carbonic anhydrase	3	0.3828465655415201
10	Redox homeostasis	17	0.9634690902541094
10.2	Redox homeostasis.enzymatic reactive oxygen scavenging	1	0.4966951849739465
10.2.2	Redox homeostasis.enzymatic reactive oxygen scavenging.catalase	1	0.4966951849739465
10.3	Redox homeostasis.glutathione-based redox regulation	13	0.32780728842856677
10.3.3	Redox homeostasis.glutathione-based redox regulation.glutathione S-transferase activities	13	0.32780728842856677
10.3.3.3	Redox homeostasis.glutathione-based redox regulation.glutathione S-transferase activities.class tau glutathione S-transferase	13	0.32780728842856677
10.5	Redox homeostasis.ascorbate-based redox regulation	3	0.12587525874132713
10.5.5	Redox homeostasis.ascorbate-based redox regulation.cyt-b561 electron shuttle hemoprotein (CYBASC)	1	0.5905870242985086
10.5.6	Redox homeostasis.ascorbate-based redox regulation.ascorbate metabolism	2	0.13528630489085117
10.5.6.2	Redox homeostasis.ascorbate-based redox regulation.ascorbate metabolism.L-gulose and D-gluconorate biosynthesis pathways	2	0.13528630489085117
10.5.6.2.1	Redox homeostasis.ascorbate-based redox regulation.ascorbate metabolism.L-gulose and D-gluconorate biosynthesis pathways.L-gulono-1,4-lactone oxidase (GULLO)	2	0.13528630489085117
11	Phytohormone action	47	0.527734706703281
11.1	Phytohormone action.abscisic acid	1	0.3774274520126322
11.1.2	Phytohormone action.abscisic acid.perception and signalling	1	0.3774274520126322
11.1.2.1	Phytohormone action.abscisic acid.perception and signalling.receptor activities	1	0.3774274520126322
11.1.2.1.1	Phytohormone action.abscisic acid.perception and signalling.receptor activities.cytoplasm-localized receptor complex	1	0.3774274520126322
11.1.2.1.1.1	Phytohormone action.abscisic acid.perception and signalling.receptor activities.cytoplasm-localized receptor complex.receptor component PYL/RCAR	1	0.3774274520126322
11.10	Phytohormone action.signalling peptides	11	0.04333611237944556
11.10.1	Phytohormone action.signalling peptides.NCRP (non-cysteine-rich-peptide) category	4	0.6426609025208875
11.10.1.10	Phytohormone action.signalling peptides.NCRP (non-cysteine-rich-peptide) category.CLE-peptide activity	1	0.24642579459709488
11.10.1.10.1	Phytohormone action.signalling peptides.NCRP (non-cysteine-rich-peptide) category.CLE-peptide activity.CLE-precursor polypeptide	1	0.24642579459709488
11.10.1.4	Phytohormone action.signalling peptides.NCRP (non-cysteine-rich-peptide) category.CIF-peptide activity	2	0.5963757302006784
11.10.1.4.2	Phytohormone action.signalling peptides.NCRP (non-cysteine-rich-peptide) category.CIF-peptide activity.CIF-precursor polypeptide	1	0.782890971585096
11.10.1.4.3	Phytohormone action.signalling peptides.NCRP (non-cysteine-rich-peptide) category.CIF-peptide activity.CIF/TWS1-peptide receptor (GSO)	1	0.6360331675848381
11.10.1.6	Phytohormone action.signalling peptides.NCRP (non-cysteine-rich-peptide) category.DVL/ROT-peptide activity	1	0.3267797651305371
11.10.1.6.1	Phytohormone action.signalling peptides.NCRP (non-cysteine-rich-peptide) category.DVL/ROT-peptide activity.DVL/RTFL-precursor polypeptide	1	0.3267797651305371
11.10.2	Phytohormone action.signalling peptides.CRP (cysteine-rich-peptide) category	7	0.029316579003317952
11.10.2.1	Phytohormone action.signalling peptides.CRP (cysteine-rich-peptide) category.GASA/GAST-peptide activity	5	0.019372617122769647
11.10.2.1.1	Phytohormone action.signalling peptides.CRP (cysteine-rich-peptide) category.GASA/GAST-peptide activity.GASA-precursor polypeptide	5	0.019372617122769647
11.10.2.4	Phytohormone action.signalling peptides.CRP (cysteine-rich-peptide) category.RALF/RALFL-peptide activity	2	0.7058646212176299
11.10.2.4.1	Phytohormone action.signalling peptides.CRP (cysteine-rich-peptide) category.RALF/RALFL-peptide activity.RALF/RALFL-precursor polypeptide	1	0.4661936853853153
11.10.2.4.2	Phytohormone action.signalling peptides.CRP (cysteine-rich-peptide) category.RALF/RALFL-peptide activity.RALF-peptide receptor (CrRLK1L)	1	0.8453346757121545
11.2	Phytohormone action.auxin	14	0.8858529953805339
11.2.1	Phytohormone action.auxin.biosynthesis	4	0.015273167684700661
11.2.1.1	Phytohormone action.auxin.biosynthesis.indole-3-pyruvic acid (IPyA) pathway	4	0.015273167684700661
11.2.1.1.2	Phytohormone action.auxin.biosynthesis.indole-3-pyruvic acid (IPyA) pathway.flavin-dependent monooxygenase (YUCCA)	4	0.015273167684700661
11.2.2	Phytohormone action.auxin.perception and signal transduction	5	0.6049382910036636
11.2.2.2	Phytohormone action.auxin.perception and signal transduction.transcriptional repressor (IAA/AUX)	5	0.6049382910036636
11.2.3	Phytohormone action.auxin.conjugation and degradation	1	0.32937567979676763
11.2.3.4	Phytohormone action.auxin.conjugation and degradation.indole-3-acetic acid dioxygenase	1	0.32937567979676763
11.2.4	Phytohormone action.auxin.transport	4	0.2749781756826449
11.2.4.1	Phytohormone action.auxin.transport.polar auxin transport	4	0.2749781756826449
11.2.4.1.1	Phytohormone action.auxin.transport.polar auxin transport.auxin transporter (PIN)	4	0.2749781756826449
11.3	Phytohormone action.brassinosteroid	1	0.9672047403065993
11.3.2	Phytohormone action.brassinosteroid.perception and signal transduction	1	0.9672047403065993
11.3.2.1	Phytohormone action.brassinosteroid.perception and signal transduction.receptor complex	1	0.9672047403065993
11.3.2.1.3	Phytohormone action.brassinosteroid.perception and signal transduction.receptor complex.receptor kinase inhibitor (BKI)	1	0.9672047403065993
11.4	Phytohormone action.cytokinin	13	0.8477351715726682
11.4.1	Phytohormone action.cytokinin.biosynthesis	3	0.37246527529696644
11.4.1.2	Phytohormone action.cytokinin.biosynthesis.cytokinin phosphoribohydrolase	3	0.37246527529696644
11.4.2	Phytohormone action.cytokinin.perception and signal transduction	3	0.9995968241840056
11.4.2.2	Phytohormone action.cytokinin.perception and signal transduction.signal transducer (AHP)	3	0.9995968241840056
11.4.3	Phytohormone action.cytokinin.conjugation and degradation	7	0.39752408616724066
11.4.3.1	Phytohormone action.cytokinin.conjugation and degradation.UDP-dependent glycosyl transferase	1	0.30073581163038554
11.4.3.2	Phytohormone action.cytokinin.conjugation and degradation.cytokinin dehydrogenase	6	0.6237127741266875
11.5	Phytohormone action.ethylene	2	0.6337822278428531
11.5.1	Phytohormone action.ethylene.biosynthesis	2	0.6337822278428531
11.5.1.2	Phytohormone action.ethylene.biosynthesis.1-aminocyclopropane-1-carboxylate (ACC) oxidase	2	0.6337822278428531
11.6	Phytohormone action.gibberellin	1	0.6536057499898262
11.6.3	Phytohormone action.gibberellin.modification and degradation	1	0.6536057499898262
11.6.3.4	Phytohormone action.gibberellin.modification and degradation.gibberellin 2-oxidase (Ga2-Ox)	1	0.6536057499898262
11.7	Phytohormone action.jasmonic acid	3	0.38893702237531147
11.7.1	Phytohormone action.jasmonic acid.biosynthesis	2	0.2077766680748756
11.7.1.3	Phytohormone action.jasmonic acid.biosynthesis.allene oxidase synthase (AOS)	2	0.2077766680748756
11.7.3	Phytohormone action.jasmonic acid.conjugation and degradation	1	0.7721605639705017
11.7.3.3	Phytohormone action.jasmonic acid.conjugation and degradation.jasmonoyl-amino acid carboxylase	1	0.7721605639705017
11.9	Phytohormone action.strigolactone	1	0.6100565015407878
11.9.2	Phytohormone action.strigolactone.perception and signal transduction	1	0.6100565015407878
11.9.2.3	Phytohormone action.strigolactone.perception and signal transduction.signal modulator (SMXL)	1	0.6100565015407878
12	Chromatin organisation	15	0.8064341114363881
12.1	Chromatin organisation.chromatin structure	13	0.5182056155601943
12.1.1	Chromatin organisation.chromatin structure.DNA wrapping	12	0.6935618869629911
12.1.1.1	Chromatin organisation.chromatin structure.DNA wrapping.histone (H2A)	4	0.7579652736742839
12.1.1.3	Chromatin organisation.chromatin structure.DNA wrapping.histone (H3)	6	0.82454934183202
12.1.1.4	Chromatin organisation.chromatin structure.DNA wrapping.histone (H4)	2	0.8858623410516345
12.1.2	Chromatin organisation.chromatin structure.DNA bridging	1	0.33636324522809685
12.1.2.1	Chromatin organisation.chromatin structure.DNA bridging.linker histone (H1)	1	0.33636324522809685
12.3	Chromatin organisation.post-translational histone modification	1	0.7100576740234534
12.3.6	Chromatin organisation.post-translational histone modification.PRC1 bifunctional histone ubiquitination and methylation reader complex	1	0.7100576740234534
12.3.6.2	Chromatin organisation.post-translational histone modification.PRC1 bifunctional histone ubiquitination and methylation reader complex.associated factors	1	0.7100576740234534
12.3.6.2.2	Chromatin organisation.post-translational histone modification.PRC1 bifunctional histone ubiquitination and methylation reader complex.associated factors.methylation reader (Alfin)	1	0.7100576740234534
12.5	Chromatin organisation.DNA methylation	1	0.3148417344611598
12.5.4	Chromatin organisation.DNA methylation.cytosine methylation reader activities	1	0.3148417344611598
12.5.4.1	Chromatin organisation.DNA methylation.cytosine methylation reader activities.methylation reader (MBD1-4/12)	1	0.3148417344611598
13	Cell cycle organisation	8	0.6057338706600766
13.1	Cell cycle organisation.cell cycle control	3	0.3740927281225255
13.1.1	Cell cycle organisation.cell cycle control.cyclin-dependent regulation	2	0.7608174516306305
13.1.1.1	Cell cycle organisation.cell cycle control.cyclin-dependent regulation.cyclin activities	1	0.1693582547810415
13.1.1.1.7	Cell cycle organisation.cell cycle control.cyclin-dependent regulation.cyclin activities.cyclin (CYCP)	1	0.1693582547810415
13.1.1.3	Cell cycle organisation.cell cycle control.cyclin-dependent regulation.cyclin-dependent protein kinase inhibitor activities	1	0.34523079972355997
13.1.1.3.2	Cell cycle organisation.cell cycle control.cyclin-dependent regulation.cyclin-dependent protein kinase inhibitor activities.inhibitor (SIM)	1	0.34523079972355997
13.1.2	Cell cycle organisation.cell cycle control.regulation	1	0.26771599474842245
13.1.2.5	Cell cycle organisation.cell cycle control.regulation.regulatory factor (FBL17)	1	0.26771599474842245
13.2	Cell cycle organisation.DNA replication	2	0.8401505534601585
13.2.3	Cell cycle organisation.DNA replication.elongation	2	0.8401505534601585
13.2.3.1	Cell cycle organisation.DNA replication.elongation.DNA polymerase alpha complex	1	0.33989253113335977
13.2.3.1.2	Cell cycle organisation.DNA replication.elongation.DNA polymerase alpha complex.replication fork tethering component POLA2	1	0.33989253113335977
13.2.3.2	Cell cycle organisation.DNA replication.elongation.DNA polymerase delta complex	1	0.21514051514214216
13.2.3.2.4	Cell cycle organisation.DNA replication.elongation.DNA polymerase delta complex.component POLD4	1	0.21514051514214216
13.4	Cell cycle organisation.cytokinesis	2	0.09778667241974544
13.4.1	Cell cycle organisation.cytokinesis.preprophase microtubule organization	2	0.09778667241974544
13.4.1.2	Cell cycle organisation.cytokinesis.preprophase microtubule organization.TON1-TRM-PP2A (TTP) preprophase band formation complex	2	0.09778667241974544
13.4.1.2.2	Cell cycle organisation.cytokinesis.preprophase microtubule organization.TON1-TRM-PP2A (TTP) preprophase band formation complex.component TRM	2	0.09778667241974544
13.7	Cell cycle organisation.germline development	1	0.3470220380254885
13.7.2	Cell cycle organisation.germline development.gamete fusion	1	0.3470220380254885
13.7.2.3	Cell cycle organisation.germline development.gamete fusion.gamete adhesion factor (GEX2)	1	0.3470220380254885
15	RNA biosynthesis	156	0.0198962967833769
15.3	RNA biosynthesis.RNA polymerase II-dependent transcription	1	0.16854530084890618
15.3.4	RNA biosynthesis.RNA polymerase II-dependent transcription.transcription co-activation	1	0.16854530084890618
15.3.4.4	RNA biosynthesis.RNA polymerase II-dependent transcription.transcription co-activation.MEDIATOR complex	1	0.16854530084890618
15.3.4.4.3	RNA biosynthesis.RNA polymerase II-dependent transcription.transcription co-activation.MEDIATOR complex.tail module	1	0.16854530084890618
15.3.4.4.3.5	RNA biosynthesis.RNA polymerase II-dependent transcription.transcription co-activation.MEDIATOR complex.tail module.component MED15	1	0.16854530084890618
15.5	RNA biosynthesis.transcriptional regulation	154	0.02018287847966005
15.5.1	RNA biosynthesis.transcriptional regulation.C2C2 transcription factor superfamily	5	0.5225020455281371
15.5.1.1	RNA biosynthesis.transcriptional regulation.C2C2 transcription factor superfamily.transcription factor (BBX-DBB)	2	0.480602120060013
15.5.1.2	RNA biosynthesis.transcriptional regulation.C2C2 transcription factor superfamily.transcription factor (BBX-CO)	1	0.6385313279537136
15.5.1.4	RNA biosynthesis.transcriptional regulation.C2C2 transcription factor superfamily.transcription factor (YABBY)	1	0.49558782920039596
15.5.1.5	RNA biosynthesis.transcriptional regulation.C2C2 transcription factor superfamily.transcription factor (DOF)	1	0.20247046655688494
15.5.12	RNA biosynthesis.transcriptional regulation.transcription factor (GRAS)	4	0.006837376396787054
15.5.13	RNA biosynthesis.transcriptional regulation.transcription factor (HSF)	1	0.2617204196523095
15.5.14	RNA biosynthesis.transcriptional regulation.transcription factor (MADS/AGL)	8	0.3563426898065912
15.5.15	RNA biosynthesis.transcriptional regulation.transcription factor (C2H2-ZF)	26	2.901993820358939E-6
15.5.17	RNA biosynthesis.transcriptional regulation.transcription factor (NAC)	19	0.3846700730189725
15.5.18	RNA biosynthesis.transcriptional regulation.transcription factor (SBP)	1	0.2386692281761844
15.5.19	RNA biosynthesis.transcriptional regulation.transcription factor (TCP)	4	0.44315116803916466
15.5.2	RNA biosynthesis.transcriptional regulation.MYB transcription factor superfamily	21	4.4852438940534895E-4
15.5.2.1	RNA biosynthesis.transcriptional regulation.MYB transcription factor superfamily.transcription factor (MYB)	4	0.08365464630355368
15.5.2.2	RNA biosynthesis.transcriptional regulation.MYB transcription factor superfamily.transcription factor (MYB-related)	17	0.002250499472715944
15.5.22	RNA biosynthesis.transcriptional regulation.WRKY transcription factor activity	10	0.7057081250153487
15.5.22.1	RNA biosynthesis.transcriptional regulation.WRKY transcription factor activity.transcription factor (WRKY)	8	0.4571269951038677
15.5.22.2	RNA biosynthesis.transcriptional regulation.WRKY transcription factor activity.WRKY-regulatory transcriptional co-factor (VQ)	2	0.5207267215754044
15.5.24	RNA biosynthesis.transcriptional regulation.transcription factor (AS2/LOB)	2	0.3769531032265254
15.5.3	RNA biosynthesis.transcriptional regulation.Homeobox transcription factor superfamily	4	0.4864460805041585
15.5.3.1	RNA biosynthesis.transcriptional regulation.Homeobox transcription factor superfamily.transcription factor (HD-ZIP I/II)	1	0.8330274553455111
15.5.3.4	RNA biosynthesis.transcriptional regulation.Homeobox transcription factor superfamily.transcription factor (KNOX)	3	0.4954553854832493
15.5.30	RNA biosynthesis.transcriptional regulation.transcription factor (bHLH)	12	0.14231761898470618
15.5.35	RNA biosynthesis.transcriptional regulation.transcription factor (OFP)	6	0.3757698040104684
15.5.36	RNA biosynthesis.transcriptional regulation.phosphatase-type transcription factor (DBP)	1	0.47264085779805676
15.5.4	RNA biosynthesis.transcriptional regulation.bZIP transcription factor superfamily	7	0.5052546674546322
15.5.4.1	RNA biosynthesis.transcriptional regulation.bZIP transcription factor superfamily.transcription factor (bZIP)	5	0.4530632250141078
15.5.4.4	RNA biosynthesis.transcriptional regulation.bZIP transcription factor superfamily.TGA transcription factor activity	2	0.9526362321409092
15.5.4.4.1	RNA biosynthesis.transcriptional regulation.bZIP transcription factor superfamily.TGA transcription factor activity.transcription factor (TGA)	2	0.9526362321409092
15.5.45	RNA biosynthesis.transcriptional regulation.transcription factor (SRS)	2	0.04216801153078409
15.5.48	RNA biosynthesis.transcriptional regulation.transcription factor (DPB3)	1	0.2684720265874051
15.5.49	RNA biosynthesis.transcriptional regulation.NF-Y transcription factor complex	1	0.1531466365152543
15.5.49.2	RNA biosynthesis.transcriptional regulation.NF-Y transcription factor complex.component NF-YB	1	0.1531466365152543
15.5.5	RNA biosynthesis.transcriptional regulation.B3 transcription factor superfamily	2	0.05432928050312924
15.5.5.3	RNA biosynthesis.transcriptional regulation.B3 transcription factor superfamily.transcription factor (RAV/NGATHA)	2	0.05432928050312924
15.5.51	RNA biosynthesis.transcriptional regulation.transcriptional repression	1	0.25073032962721165
15.5.51.3	RNA biosynthesis.transcriptional regulation.transcriptional repression.transcriptional co-repressor (AFP/NINJA)	1	0.25073032962721165
15.5.54	RNA biosynthesis.transcriptional regulation.transcriptional co-regulator (Pirin)	3	0.8032711740232813
15.5.7	RNA biosynthesis.transcriptional regulation.AP2/ERF transcription factor superfamily	13	0.35623245107700807
15.5.7.1	RNA biosynthesis.transcriptional regulation.AP2/ERF transcription factor superfamily.transcription factor (ERF)	11	0.713407548257811
15.5.7.2	RNA biosynthesis.transcriptional regulation.AP2/ERF transcription factor superfamily.transcription factor (DREB)	1	0.43986288064934564
15.5.7.5	RNA biosynthesis.transcriptional regulation.AP2/ERF transcription factor superfamily.transcription factor (AP2-RAV)	1	0.18392037396367167
15.5.8	RNA biosynthesis.transcriptional regulation.AHL transcription factor superfamily	1	0.6063843103247517
15.5.8.1	RNA biosynthesis.transcriptional regulation.AHL transcription factor superfamily.clade-A transcription factor (AHL)	1	0.6063843103247517
15.6	RNA biosynthesis.organelle machinery	1	0.25073032962721153
15.6.2	RNA biosynthesis.organelle machinery.transcriptional regulation	1	0.25073032962721153
15.6.2.2	RNA biosynthesis.organelle machinery.transcriptional regulation.transcription factor (mTERF)	1	0.25073032962721153
16	RNA processing	9	0.10382663311027729
16.2	RNA processing.pre-mRNA splicing	2	0.21730852943698906
16.2.6	RNA processing.pre-mRNA splicing.spliceosome-associated non-snRNP factor activities	1	0.3390079918164542
16.2.6.5	RNA processing.pre-mRNA splicing.spliceosome-associated non-snRNP factor activities.splicing factor (RSZ32/33)	1	0.3390079918164542
16.2.7	RNA processing.pre-mRNA splicing.spliceosome assembly and disassembly	1	0.4305968646282254
16.2.7.1	RNA processing.pre-mRNA splicing.spliceosome assembly and disassembly.RNA helicase activities	1	0.4305968646282254
16.2.7.1.2	RNA processing.pre-mRNA splicing.spliceosome assembly and disassembly.RNA helicase activities.RNA helicase (Prp5)	1	0.4305968646282254
16.5	RNA processing.RNA modification	7	0.01228966318789082
16.5.11	RNA processing.RNA modification.tRNA-derived fragment biogenesis	7	0.01228966318789082
16.5.11.1	RNA processing.RNA modification.tRNA-derived fragment biogenesis.T2-type RNase (RNS)	7	0.01228966318789082
17	Protein biosynthesis	5	0.6381268741823791
17.1	Protein biosynthesis.ribosome biogenesis	2	0.9486944864462589
17.1.2	Protein biosynthesis.ribosome biogenesis.large ribosomal subunit (LSU)	2	0.9486944864462589
17.1.2.1	Protein biosynthesis.ribosome biogenesis.large ribosomal subunit (LSU).LSU proteome	1	0.8879975325583995
17.1.2.1.2	Protein biosynthesis.ribosome biogenesis.large ribosomal subunit (LSU).LSU proteome.component RPL4	1	0.8879975325583995
17.1.2.2	Protein biosynthesis.ribosome biogenesis.large ribosomal subunit (LSU).LSU processome	1	0.9602322991297294
17.1.2.2.2	Protein biosynthesis.ribosome biogenesis.large ribosomal subunit (LSU).LSU processome.pre-60S ribosomal subunit nuclear export	1	0.9602322991297294
17.1.2.2.2.5	Protein biosynthesis.ribosome biogenesis.large ribosomal subunit (LSU).LSU processome.pre-60S ribosomal subunit nuclear export.export factor (NMD3)	1	0.9602322991297294
17.5	Protein biosynthesis.translation elongation	1	0.4336728815499007
17.5.1	Protein biosynthesis.translation elongation.eEF1 aminoacyl-tRNA binding factor activity	1	0.4336728815499007
17.5.1.2	Protein biosynthesis.translation elongation.eEF1 aminoacyl-tRNA binding factor activity.eEF1B eEF1A-GDP-recycling complex	1	0.4336728815499007
17.5.1.2.1	Protein biosynthesis.translation elongation.eEF1 aminoacyl-tRNA binding factor activity.eEF1B eEF1A-GDP-recycling complex.component eEF1B-beta/-delta	1	0.4336728815499007
17.7	Protein biosynthesis.organelle machinery	2	0.17345941464415082
17.7.1	Protein biosynthesis.organelle machinery.mitochondrial ribosome	1	0.11116869508743554
17.7.1.2	Protein biosynthesis.organelle machinery.mitochondrial ribosome.small ribosomal subunit proteome	1	0.11116869508743554
17.7.1.2.10	Protein biosynthesis.organelle machinery.mitochondrial ribosome.small ribosomal subunit proteome.component mtRPS12	1	0.11116869508743554
17.7.2	Protein biosynthesis.organelle machinery.plastidial ribosome	1	0.7402373399060664
17.7.2.3	Protein biosynthesis.organelle machinery.plastidial ribosome.plastidial ribosome-associated proteins	1	0.7402373399060664
17.7.2.3.1	Protein biosynthesis.organelle machinery.plastidial ribosome.plastidial ribosome-associated proteins.hibernation-promoting factor (PSRP1)	1	0.7402373399060664
18	Protein modification	52	0.6683303926879081
18.1	Protein modification.glycosylation	2	0.5587594445872328
18.1.1	Protein modification.glycosylation.N-linked glycosylation	1	0.1836318543133995
18.1.1.7	Protein modification.glycosylation.N-linked glycosylation.paucimannosidic N-glycan formation	1	0.1836318543133995
18.1.1.7.1	Protein modification.glycosylation.N-linked glycosylation.paucimannosidic N-glycan formation.beta-N-acetylhexosaminidase (HEXO)	1	0.1836318543133995
18.1.3	Protein modification.glycosylation.C-linked glycosylation	1	0.6149680544431693
18.1.3.1	Protein modification.glycosylation.C-linked glycosylation.C-glucosyltransferase (CGT)	1	0.6149680544431693
18.4	Protein modification.phosphorylation	45	0.9667590746300334
18.4.1	Protein modification.phosphorylation.TKL protein kinase superfamily	31	0.08060216556520033
18.4.1.11	Protein modification.phosphorylation.TKL protein kinase superfamily.protein kinase (LRR-XI)	2	0.17899762140135095
18.4.1.12	Protein modification.phosphorylation.TKL protein kinase superfamily.protein kinase (LRR-XII)	4	0.46211593985444943
18.4.1.16	Protein modification.phosphorylation.TKL protein kinase superfamily.protein kinase (CrlRLK1)	1	0.8453346757121545
18.4.1.19	Protein modification.phosphorylation.TKL protein kinase superfamily.protein kinase (L-lectin)	5	0.9665769092801839
18.4.1.24	Protein modification.phosphorylation.TKL protein kinase superfamily.G-Lectin protein kinase families	5	0.38959097034243695
18.4.1.24.1	Protein modification.phosphorylation.TKL protein kinase superfamily.G-Lectin protein kinase families.protein kinase (SD-1)	1	0.786925668961612
18.4.1.24.2	Protein modification.phosphorylation.TKL protein kinase superfamily.G-Lectin protein kinase families.protein kinase (SD-2)	4	0.4085700926574031
18.4.1.25	Protein modification.phosphorylation.TKL protein kinase superfamily.protein kinase (WAK/WAKL)	10	0.06389378220203906
18.4.1.29	Protein modification.phosphorylation.TKL protein kinase superfamily.URK kinase families	1	0.51798315536345
18.4.1.29.3	Protein modification.phosphorylation.TKL protein kinase superfamily.URK kinase families.protein kinase (URK-3)	1	0.51798315536345
18.4.1.3	Protein modification.phosphorylation.TKL protein kinase superfamily.protein kinase (LRR-III)	1	0.6137385355071266
18.4.1.37	Protein modification.phosphorylation.TKL protein kinase superfamily.RLCK-VII receptor-like protein kinase families	1	0.6867492634358671
18.4.1.37.1	Protein modification.phosphorylation.TKL protein kinase superfamily.RLCK-VII receptor-like protein kinase families.receptor-like protein kinase (RLCK-VIIa)	1	0.6867492634358671
18.4.1.45	Protein modification.phosphorylation.TKL protein kinase superfamily.receptor-like protein kinase (RLCK-Os)	1	0.9979060981856608
18.4.2	Protein modification.phosphorylation.STE protein kinase superfamily	5	0.05892963525045025
18.4.2.2	Protein modification.phosphorylation.STE protein kinase superfamily.protein kinase (MAP3K-MEKK)	5	0.05892963525045025
18.4.25	Protein modification.phosphorylation.protein serine/threonine phosphatase superfamily	1	0.47264085779805676
18.4.25.2	Protein modification.phosphorylation.protein serine/threonine phosphatase superfamily.PPM/PP2C Mn/Mg-dependent phosphatase families	1	0.47264085779805676
18.4.25.2.7	Protein modification.phosphorylation.protein serine/threonine phosphatase superfamily.PPM/PP2C Mn/Mg-dependent phosphatase families.clade G phosphatase (DBP)	1	0.47264085779805676
18.4.5	Protein modification.phosphorylation.CAMK protein kinase superfamily	8	0.07697813839770484
18.4.5.1	Protein modification.phosphorylation.CAMK protein kinase superfamily.SNF1-related SnRK1 kinase complex	1	0.6076072758055459
18.4.5.1.2	Protein modification.phosphorylation.CAMK protein kinase superfamily.SNF1-related SnRK1 kinase complex.regulatory subunit beta	1	0.6076072758055459
18.4.5.3	Protein modification.phosphorylation.CAMK protein kinase superfamily.SNF1-related protein kinase (SnRK3)	5	0.026953894707157477
18.4.5.7	Protein modification.phosphorylation.CAMK protein kinase superfamily.PEP carboxylase kinase (PPCK)	2	0.6893852065188093
18.8	Protein modification.S-glutathionylation	5	0.10707937744039753
18.8.1	Protein modification.S-glutathionylation.glutaredoxin	5	0.10707937744039753
19	Protein homeostasis	48	0.2383539330162867
19.1	Protein homeostasis.protein quality control	3	0.33371886848086896
19.1.5	Protein homeostasis.protein quality control.cytosolic Hsp70 chaperone system	1	0.9546565098553053
19.1.5.4	Protein homeostasis.protein quality control.cytosolic Hsp70 chaperone system.nucleotide exchange factor (BAG)	1	0.9546565098553053
19.1.8	Protein homeostasis.protein quality control.smallHsp holdase chaperone activities	2	0.22102120946381223
19.1.8.2	Protein homeostasis.protein quality control.smallHsp holdase chaperone activities.class-C-II protein	2	0.22102120946381223
19.2	Protein homeostasis.ubiquitin-proteasome system	18	0.7021113675335773
19.2.2	Protein homeostasis.ubiquitin-proteasome system.ubiquitin-fold protein conjugation	16	0.508052313160412
19.2.2.1	Protein homeostasis.ubiquitin-proteasome system.ubiquitin-fold protein conjugation.ubiquitin conjugation (ubiquitylation)	11	0.3580253454690583
19.2.2.1.4	Protein homeostasis.ubiquitin-proteasome system.ubiquitin-fold protein conjugation.ubiquitin conjugation (ubiquitylation).ubiquitin-ligase E3 activities	11	0.3580253454690583
19.2.2.1.4.2	Protein homeostasis.ubiquitin-proteasome system.ubiquitin-fold protein conjugation.ubiquitin conjugation (ubiquitylation).ubiquitin-ligase E3 activities.U-Box E3 ligase activities	1	0.24785484764746135
19.2.2.1.4.2.2	Protein homeostasis.ubiquitin-proteasome system.ubiquitin-fold protein conjugation.ubiquitin conjugation (ubiquitylation).ubiquitin-ligase E3 activities.U-Box E3 ligase activities.group-III ligase	1	0.24785484764746135
19.2.2.1.4.3	Protein homeostasis.ubiquitin-proteasome system.ubiquitin-fold protein conjugation.ubiquitin conjugation (ubiquitylation).ubiquitin-ligase E3 activities.RING-domain E3 ligase activities	10	0.5501785248586422
19.2.2.1.4.3.2	Protein homeostasis.ubiquitin-proteasome system.ubiquitin-fold protein conjugation.ubiquitin conjugation (ubiquitylation).ubiquitin-ligase E3 activities.RING-domain E3 ligase activities.RING-HC-class E3 ligase	1	0.14381079782264378
19.2.2.1.4.3.3	Protein homeostasis.ubiquitin-proteasome system.ubiquitin-fold protein conjugation.ubiquitin conjugation (ubiquitylation).ubiquitin-ligase E3 activities.RING-domain E3 ligase activities.RING-H2-class ligase activities	9	0.26361428410456833
19.2.2.1.4.3.3.1	Protein homeostasis.ubiquitin-proteasome system.ubiquitin-fold protein conjugation.ubiquitin conjugation (ubiquitylation).ubiquitin-ligase E3 activities.RING-domain E3 ligase activities.RING-H2-class ligase activities.ATL-subclass ligase	9	0.26361428410456833
19.2.2.8	Protein homeostasis.ubiquitin-proteasome system.ubiquitin-fold protein conjugation.Cullin-based ubiquitylation complexes	5	0.8567360531786831
19.2.2.8.1	Protein homeostasis.ubiquitin-proteasome system.ubiquitin-fold protein conjugation.Cullin-based ubiquitylation complexes.SKP1-CUL1-FBX (SCF) E3 ubiquitin ligase complexes	2	0.5320356532173016
19.2.2.8.1.4	Protein homeostasis.ubiquitin-proteasome system.ubiquitin-fold protein conjugation.Cullin-based ubiquitylation complexes.SKP1-CUL1-FBX (SCF) E3 ubiquitin ligase complexes.F-BOX substrate adaptor activities	2	0.5320356532173016
19.2.2.8.1.4.3	Protein homeostasis.ubiquitin-proteasome system.ubiquitin-fold protein conjugation.Cullin-based ubiquitylation complexes.SKP1-CUL1-FBX (SCF) E3 ubiquitin ligase complexes.F-BOX substrate adaptor activities.substrate adaptor (FBX)	2	0.5320356532173016
19.2.2.8.2	Protein homeostasis.ubiquitin-proteasome system.ubiquitin-fold protein conjugation.Cullin-based ubiquitylation complexes.CUL3-BTB E3 ubiquitin ligase complexes	3	0.4572969942146553
19.2.2.8.2.2	Protein homeostasis.ubiquitin-proteasome system.ubiquitin-fold protein conjugation.Cullin-based ubiquitylation complexes.CUL3-BTB E3 ubiquitin ligase complexes.BTB/POZ substrate adaptor activities	3	0.4572969942146553
19.2.2.8.2.2.4	Protein homeostasis.ubiquitin-proteasome system.ubiquitin-fold protein conjugation.Cullin-based ubiquitylation complexes.CUL3-BTB E3 ubiquitin ligase complexes.BTB/POZ substrate adaptor activities.substate adaptor (BT)	3	0.4572969942146553
19.2.4	Protein homeostasis.ubiquitin-proteasome system.membrane-associated protein degradation	2	0.4698897397185496
19.2.4.1	Protein homeostasis.ubiquitin-proteasome system.membrane-associated protein degradation.CDC48-NPL4-UFD1 chaperone complex	2	0.4698897397185496
19.2.4.1.1	Protein homeostasis.ubiquitin-proteasome system.membrane-associated protein degradation.CDC48-NPL4-UFD1 chaperone complex.platform ATPase component CDC48	2	0.4698897397185496
19.4	Protein homeostasis.proteolysis	27	0.11528928778444247
19.4.1	Protein homeostasis.proteolysis.cysteine-type peptidase activities	5	0.43742100682480994
19.4.1.1	Protein homeostasis.proteolysis.cysteine-type peptidase activities.C1-class protease (Papain)	4	0.5233476569129293
19.4.1.3	Protein homeostasis.proteolysis.cysteine-type peptidase activities.C13-class asparaginyl endopeptidase (Legumain)	1	0.6460503709605262
19.4.2	Protein homeostasis.proteolysis.serine-type peptidase activities	1	0.7561469212165386
19.4.2.2	Protein homeostasis.proteolysis.serine-type peptidase activities.S10-class serine carboxypeptidase (SCPL)	1	0.7561469212165386
19.4.3	Protein homeostasis.proteolysis.aspartic-type peptidase activities	8	0.7822668776037229
19.4.3.1	Protein homeostasis.proteolysis.aspartic-type peptidase activities.A1-class protease (Pepsin)	8	0.7822668776037229
19.4.5	Protein homeostasis.proteolysis.metallopeptidase activities	2	0.7392336477411567
19.4.5.6	Protein homeostasis.proteolysis.metallopeptidase activities.aminopeptidase activities	1	0.46085855551250265
19.4.5.6.6	Protein homeostasis.proteolysis.metallopeptidase activities.aminopeptidase activities.M20-class IAA-amino acid hydrolase	1	0.46085855551250265
19.4.5.7	Protein homeostasis.proteolysis.metallopeptidase activities.carboxypeptidase activities	1	0.7896186559195372
19.4.5.7.3	Protein homeostasis.proteolysis.metallopeptidase activities.carboxypeptidase activities.M28-class carboxypeptidase	1	0.7896186559195372
19.4.6	Protein homeostasis.proteolysis.protease inhibitor activities	11	0.006988772068183602
19.4.6.1	Protein homeostasis.proteolysis.protease inhibitor activities.Serpin protease inhibitor	2	0.7308423544384586
19.4.6.3	Protein homeostasis.proteolysis.protease inhibitor activities.Bowman-Birk protease inhibitor	7	0.01038742676635529
19.4.6.4	Protein homeostasis.proteolysis.protease inhibitor activities.PR6 protease inhibitor	2	0.23829079146686927
2	Cellular respiration	1	0.7668115144363182
2.4	Cellular respiration.oxidative phosphorylation	1	0.7668115144363182
2.4.1	Cellular respiration.oxidative phosphorylation.NADH dehydrogenase complex	1	0.7668115144363182
2.4.1.5	Cellular respiration.oxidative phosphorylation.NADH dehydrogenase complex.assembly	1	0.7668115144363182
2.4.1.5.1	Cellular respiration.oxidative phosphorylation.NADH dehydrogenase complex.assembly.assembly factor (CIAF1)	1	0.7668115144363182
20	Cytoskeleton organisation	3	0.3138988295203703
20.2	Cytoskeleton organisation.microfilament network	1	0.3434454676246545
20.2.2	Cytoskeleton organisation.microfilament network.actin polymerisation	1	0.3434454676246545
20.2.2.6	Cytoskeleton organisation.microfilament network.actin polymerisation.formin actin filament elongation factor activities	1	0.3434454676246545
20.2.2.6.1	Cytoskeleton organisation.microfilament network.actin polymerisation.formin actin filament elongation factor activities.group-I formin	1	0.3434454676246545
20.4	Cytoskeleton organisation.nuclear dynamics	1	0.29344111124931327
20.4.1	Cytoskeleton organisation.nuclear dynamics.nuclear envelope to cytoskeleton bridging	1	0.29344111124931327
20.4.1.1	Cytoskeleton organisation.nuclear dynamics.nuclear envelope to cytoskeleton bridging.actin cytoskeleton connecting factor (SINE)	1	0.29344111124931327
20.7	Cytoskeleton organisation.endoplasmic reticulum-cytoskeleton-plasma membrane interface	1	0.7990637165659393
20.7.1	Cytoskeleton organisation.endoplasmic reticulum-cytoskeleton-plasma membrane interface.contact site protein (VAP27)	1	0.7990637165659393
21	Cell wall organisation	19	0.05502466732878594
21.1	Cell wall organisation.cellulose	1	0.7548170605649331
21.1.1	Cell wall organisation.cellulose.cellulose synthase complex (CSC)	1	0.7548170605649331
21.1.1.1	Cell wall organisation.cellulose.cellulose synthase complex (CSC).CSC components	1	0.7548170605649331
21.1.1.1.1	Cell wall organisation.cellulose.cellulose synthase complex (CSC).CSC components.cellulose synthase (CesA)	1	0.7548170605649331
21.2	Cell wall organisation.hemicellulose	5	0.6060320320657201
21.2.2	Cell wall organisation.hemicellulose.xylan	4	0.33643659552077615
21.2.2.1	Cell wall organisation.hemicellulose.xylan.biosynthesis	4	0.33643659552077615
21.2.2.1.1	Cell wall organisation.hemicellulose.xylan.biosynthesis.galacturonosyltransferase	2	0.3630808629692493
21.2.2.1.2	Cell wall organisation.hemicellulose.xylan.biosynthesis.glucuronosyltransferase activities	2	0.6532969935840517
21.2.2.1.2.1	Cell wall organisation.hemicellulose.xylan.biosynthesis.glucuronosyltransferase activities.glucuronosyltransferase (GUX)	2	0.6532969935840517
21.2.3	Cell wall organisation.hemicellulose.heteromannan	1	0.44193742611290343
21.2.3.2	Cell wall organisation.hemicellulose.heteromannan.modification and degradation	1	0.44193742611290343
21.2.3.2.2	Cell wall organisation.hemicellulose.heteromannan.modification and degradation.endo-beta-1,4-mannanase	1	0.44193742611290343
21.3	Cell wall organisation.pectin	3	0.8118817824867279
21.3.1	Cell wall organisation.pectin.homogalacturonan	3	0.8118817824867279
21.3.1.2	Cell wall organisation.pectin.homogalacturonan.modification and degradation	3	0.8118817824867279
21.3.1.2.1	Cell wall organisation.pectin.homogalacturonan.modification and degradation.pectin methylesterase	3	0.8118817824867279
21.4	Cell wall organisation.cell wall proteins	7	0.05976738719982551
21.4.1	Cell wall organisation.cell wall proteins.hydroxyproline-rich glycoprotein activities	3	0.3124442027466259
21.4.1.1	Cell wall organisation.cell wall proteins.hydroxyproline-rich glycoprotein activities.arabinogalactan-protein activities	3	0.3124442027466259
21.4.1.1.4	Cell wall organisation.cell wall proteins.hydroxyproline-rich glycoprotein activities.arabinogalactan-protein activities.Xylogen-type arabinogalactan protein (XYP/XYLP)	3	0.3124442027466259
21.4.2	Cell wall organisation.cell wall proteins.expansin activities	4	7.698059473084533E-4
21.4.2.1	Cell wall organisation.cell wall proteins.expansin activities.alpha-class expansin	4	7.698059473084533E-4
21.9	Cell wall organisation.cutin and suberin	3	0.3939637276768304
21.9.1	Cell wall organisation.cutin and suberin.cuticular lipid formation	1	0.35062222322588255
21.9.1.2	Cell wall organisation.cutin and suberin.cuticular lipid formation.fatty acyl in-chain hydroxylase	1	0.35062222322588255
21.9.5	Cell wall organisation.cutin and suberin.cutin polyester biosynthesis	2	0.7012727517033348
21.9.5.3	Cell wall organisation.cutin and suberin.cutin polyester biosynthesis.cutin synthase (DCR)	2	0.7012727517033348
22	Vesicle trafficking	3	0.5292797055210929
22.3	Vesicle trafficking.post-Golgi trafficking	2	0.12553799418403555
22.3.3	Vesicle trafficking.post-Golgi trafficking.vacuolar protein sorting	1	0.5773699111730062
22.3.3.1	Vesicle trafficking.post-Golgi trafficking.vacuolar protein sorting.lytic vacuole sorting receptor (VSR)	1	0.5773699111730062
22.3.5	Vesicle trafficking.post-Golgi trafficking.target membrane fusion	1	0.10768020309297799
22.3.5.1	Vesicle trafficking.post-Golgi trafficking.target membrane fusion.membrane fusion complexes	1	0.10768020309297799
22.3.5.1.3	Vesicle trafficking.post-Golgi trafficking.target membrane fusion.membrane fusion complexes.Qbc-type SNARE components	1	0.10768020309297799
22.3.5.1.3.1	Vesicle trafficking.post-Golgi trafficking.target membrane fusion.membrane fusion complexes.Qbc-type SNARE components.SNAP25-group component	1	0.10768020309297799
22.4	Vesicle trafficking.endocytic trafficking	1	0.28154912713523983
22.4.5	Vesicle trafficking.endocytic trafficking.clathrin-independent machinery	1	0.28154912713523983
22.4.5.1	Vesicle trafficking.endocytic trafficking.clathrin-independent machinery.adapter protein (Flotillin)	1	0.28154912713523983
23	Protein translocation	1	0.5714085357822178
23.1	Protein translocation.chloroplast	1	0.5714085357822178
23.1.2	Protein translocation.chloroplast.outer envelope TOC translocation system	1	0.5714085357822178
23.1.2.5	Protein translocation.chloroplast.outer envelope TOC translocation system.regulatory factor (Toc12)	1	0.5714085357822178
24	Solute transport	97	0.7281024163447244
24.1	Solute transport.primary active transport	4	0.3967593534819501
24.1.1	Solute transport.primary active transport.V-type ATPase complex	1	0.8098941053496711
24.1.1.3	Solute transport.primary active transport.V-type ATPase complex.assembly factor (VMA21)	1	0.8098941053496711
24.1.2	Solute transport.primary active transport.P-type ATPase superfamily	1	0.6422862665808952
24.1.2.4	Solute transport.primary active transport.P-type ATPase superfamily.P4 family	1	0.6422862665808952
24.1.2.4.1	Solute transport.primary active transport.P-type ATPase superfamily.P4 family.phospholipid flippase complex	1	0.6422862665808952
24.1.2.4.1.2	Solute transport.primary active transport.P-type ATPase superfamily.P4 family.phospholipid flippase complex.regulatory component ALIS	1	0.6422862665808952
24.1.3	Solute transport.primary active transport.ABC superfamily	1	0.18740883193282812
24.1.3.1	Solute transport.primary active transport.ABC superfamily.ABC1 family	1	0.18740883193282812
24.1.3.1.1	Solute transport.primary active transport.ABC superfamily.ABC1 family.subfamily ABCB transporter	1	0.18740883193282812
24.1.4	Solute transport.primary active transport.VHP PPase family	1	0.8797108516781763
24.1.4.1	Solute transport.primary active transport.VHP PPase family.proton-translocating pyrophosphatase (VHP1)	1	0.8797108516781763
24.2	Solute transport.carrier-mediated transport	79	0.31157756748081344
24.2.1	Solute transport.carrier-mediated transport.DMT superfamily	20	0.023751627156649247
24.2.1.5	Solute transport.carrier-mediated transport.DMT superfamily.solute transporter (UmamiT)	16	0.015954014394164467
24.2.1.6	Solute transport.carrier-mediated transport.DMT superfamily.organic cation transporter (PUP)	4	0.8179053246508844
24.2.13	Solute transport.carrier-mediated transport.solute transporter (MTCC)	3	0.17809607146865677
24.2.15	Solute transport.carrier-mediated transport.anion channel / anion:proton antiporter (CLC)	2	0.31084323774522504
24.2.19	Solute transport.carrier-mediated transport.potassium/sodium cation transporter (HKT)	2	0.4176437219767166
24.2.2	Solute transport.carrier-mediated transport.MFS superfamily	25	0.3193595160122481
24.2.2.1	Solute transport.carrier-mediated transport.MFS superfamily.SP family	2	0.0812398067385102
24.2.2.1.4	Solute transport.carrier-mediated transport.MFS superfamily.SP family.monosaccharide transporter (AZT)	1	0.09632365497369601
24.2.2.1.6	Solute transport.carrier-mediated transport.MFS superfamily.SP family.monosaccharide transporter (STP)	1	0.4224563205075665
24.2.2.2	Solute transport.carrier-mediated transport.MFS superfamily.DHA-1 family	3	0.32272000420783264
24.2.2.2.3	Solute transport.carrier-mediated transport.MFS superfamily.DHA-1 family.phosphate transporter (PHT5)	3	0.32272000420783264
24.2.2.5	Solute transport.carrier-mediated transport.MFS superfamily.small solute transporter (BT1)	1	0.32419717708725687
24.2.2.6	Solute transport.carrier-mediated transport.MFS superfamily.phosphate transporter (PHT1)	1	0.6893249148767646
24.2.2.8	Solute transport.carrier-mediated transport.MFS superfamily.organic phosphate/glycerol-3-phosphate permease (G3P)	3	0.44094903782145245
24.2.2.9	Solute transport.carrier-mediated transport.MFS superfamily.anion transporter (NRT1/PTR)	15	0.20022716889019204
24.2.3	Solute transport.carrier-mediated transport.APC superfamily	15	0.06774146336369835
24.2.3.1	Solute transport.carrier-mediated transport.APC superfamily.SulP family	2	0.5541914813392652
24.2.3.1.1	Solute transport.carrier-mediated transport.APC superfamily.SulP family.sulfate transporter (SULTR)	2	0.5541914813392652
24.2.3.11	Solute transport.carrier-mediated transport.APC superfamily.potassium cation transporter (HAK/KUP/KT)	1	0.10960739537455194
24.2.3.3	Solute transport.carrier-mediated transport.APC superfamily.NCS-2 family	2	0.42120712618435546
24.2.3.3.1	Solute transport.carrier-mediated transport.APC superfamily.NCS-2 family.purine transporter (AZG)	2	0.42120712618435546
24.2.3.4	Solute transport.carrier-mediated transport.APC superfamily.AAAP family	7	0.05188376562974795
24.2.3.4.1	Solute transport.carrier-mediated transport.APC superfamily.AAAP family.amino acid transporter (AAP)	3	0.8528782183527216
24.2.3.4.7	Solute transport.carrier-mediated transport.APC superfamily.AAAP family.solute transporter (AAAP)	4	0.00632406052251433
24.2.3.6	Solute transport.carrier-mediated transport.APC superfamily.borate transporter (BOR)	3	0.027549718184575855
24.2.4	Solute transport.carrier-mediated transport.MOP superfamily	3	0.23444558890897893
24.2.4.1	Solute transport.carrier-mediated transport.MOP superfamily.MATE family	3	0.23444558890897893
24.2.4.1.1	Solute transport.carrier-mediated transport.MOP superfamily.MATE family.metabolite transporter (DTX)	3	0.23444558890897893
24.2.5	Solute transport.carrier-mediated transport.BART superfamily	4	0.2749781756826449
24.2.5.2	Solute transport.carrier-mediated transport.BART superfamily.AEC family	4	0.2749781756826449
24.2.5.2.1	Solute transport.carrier-mediated transport.BART superfamily.AEC family.auxin efflux transporter (PIN)	4	0.2749781756826449
24.2.6	Solute transport.carrier-mediated transport.TOC superfamily	4	0.8111099913864686
24.2.6.1	Solute transport.carrier-mediated transport.TOC superfamily.sugar efflux transporter (SWEET)	4	0.8111099913864686
24.2.7	Solute transport.carrier-mediated transport.IT superfamily	1	0.6174303369020518
24.2.7.2	Solute transport.carrier-mediated transport.IT superfamily.putative silicon efflux transporter (LSI2)	1	0.6174303369020518
24.3	Solute transport.channels	14	0.05457335824954135
24.3.1	Solute transport.channels.MIP family	5	0.0037992829894168967
24.3.1.1	Solute transport.channels.MIP family.Nodulin-26-like intrinsic protein (NIP)	4	0.010985974536805942
24.3.1.2	Solute transport.channels.MIP family.plasma membrane intrinsic protein (PIP)	1	0.16665980278735004
24.3.10	Solute transport.channels.anion channel (SLAC)	5	0.35722442890687534
24.3.5	Solute transport.channels.mechanosensitive ion channel (MSL)	3	0.35249381382243306
24.3.9	Solute transport.channels.ligand-gated cation channel (GLR)	1	0.7977125856836995
25	Nutrient uptake	10	0.030273002504817237
25.3	Nutrient uptake.phosphorus assimilation	9	0.015242159705688652
25.3.1	Nutrient uptake.phosphorus assimilation.phosphate signalling	7	0.01311848211645672
25.3.1.2	Nutrient uptake.phosphorus assimilation.phosphate signalling.regulatory protein (SPX)	7	0.01311848211645672
25.3.2	Nutrient uptake.phosphorus assimilation.phosphate uptake	1	0.6893249148767646
25.3.2.1	Nutrient uptake.phosphorus assimilation.phosphate uptake.phosphate transporter (PHT1)	1	0.6893249148767646
25.3.3	Nutrient uptake.phosphorus assimilation.phosphate homeostasis	1	0.7548170605649331
25.3.3.2	Nutrient uptake.phosphorus assimilation.phosphate homeostasis.E3 ubiquitin ligase (NLA)	1	0.7548170605649331
25.4	Nutrient uptake.metal homeostasis	1	0.667549449936764
25.4.2	Nutrient uptake.metal homeostasis.iron	1	0.667549449936764
25.4.2.2	Nutrient uptake.metal homeostasis.iron.chelation-based strategy uptake	1	0.667549449936764
25.4.2.2.1	Nutrient uptake.metal homeostasis.iron.chelation-based strategy uptake.phytosiderophore biosynthesis	1	0.667549449936764
25.4.2.2.1.1	Nutrient uptake.metal homeostasis.iron.chelation-based strategy uptake.phytosiderophore biosynthesis.nicotianamine synthase	1	0.667549449936764
26	External stimuli response	13	0.7065646301859131
26.10	External stimuli response.symbiont	3	0.6878913938230542
26.10.1	External stimuli response.symbiont.symbiosis signalling pathway	2	0.21137145916537925
26.10.1.6	External stimuli response.symbiont.symbiosis signalling pathway.NSP1-NSP2 nodulation initiation complex	1	0.3337318101631146
26.10.1.6.1	External stimuli response.symbiont.symbiosis signalling pathway.NSP1-NSP2 nodulation initiation complex.component NSP1	1	0.3337318101631146
26.10.1.7	External stimuli response.symbiont.symbiosis signalling pathway.transcription factor (ERN1)	1	0.4234689298854726
26.10.4	External stimuli response.symbiont.solute transport	1	0.2839009759615031
26.10.4.1	External stimuli response.symbiont.solute transport.lipid transporter (STR)	1	0.2839009759615031
26.3	External stimuli response.gravity	3	0.24990436633006483
26.3.1	External stimuli response.gravity.sensing and signalling	3	0.24990436633006483
26.3.1.2	External stimuli response.gravity.sensing and signalling.signalling protein factor (LAZY)	3	0.24990436633006483
26.7	External stimuli response.toxic compounds	3	0.1739000693933601
26.7.1	External stimuli response.toxic compounds.heavy metal	1	0.4683373007180237
26.7.1.1	External stimuli response.toxic compounds.heavy metal.metallothionein	1	0.4683373007180237
26.7.2	External stimuli response.toxic compounds.arsenic	2	0.029415357287198463
26.7.2.2	External stimuli response.toxic compounds.arsenic.arsenate reductase (HAC)	2	0.029415357287198463
26.9	External stimuli response.pathogen	4	0.22768169749809575
26.9.3	External stimuli response.pathogen.defense mechanisms	4	0.22768169749809575
26.9.3.1	External stimuli response.pathogen.defense mechanisms.systemic acquired resistance (SAR)	1	0.3398925311333598
26.9.3.1.4	External stimuli response.pathogen.defense mechanisms.systemic acquired resistance (SAR).regulatory protein (CBP60/SARD)	1	0.3398925311333598
26.9.3.3	External stimuli response.pathogen.defense mechanisms.WRKY33-dependent plant immunity	1	0.2654566846457806
26.9.3.3.2	External stimuli response.pathogen.defense mechanisms.WRKY33-dependent plant immunity.WRKY33-activating protein (SIB)	1	0.2654566846457806
26.9.3.4	External stimuli response.pathogen.defense mechanisms.pathogen polygalacturonase inhibitor (PGIP)	2	0.1112564713194367
27	Multi-process regulation	36	0.7719759576278399
27.11	Multi-process regulation.UPR (Unfolded Protein Response) signalling	8	0.6341491707455549
27.11.1	Multi-process regulation.UPR (Unfolded Protein Response) signalling.IRE1-bZIP60 pathway	8	0.6341491707455549
27.11.1.3	Multi-process regulation.UPR (Unfolded Protein Response) signalling.IRE1-bZIP60 pathway.regulatory mediator (SVB)	8	0.6341491707455549
27.2	Multi-process regulation.Programmed Cell Death (PCD) system	1	0.6460503709605262
27.2.4	Multi-process regulation.Programmed Cell Death (PCD) system.vacuole-mediated cell death	1	0.6460503709605262
27.2.4.1	Multi-process regulation.Programmed Cell Death (PCD) system.vacuole-mediated cell death.cysteine proteinase (VPE)	1	0.6460503709605262
27.3	Multi-process regulation.SnRK1-kinase regulatory system	3	0.27707519652978985
27.3.1	Multi-process regulation.SnRK1-kinase regulatory system.SnRK1 protein kinase complex	1	0.6076072758055459
27.3.1.2	Multi-process regulation.SnRK1-kinase regulatory system.SnRK1 protein kinase complex.regulatory subunit beta	1	0.6076072758055459
27.3.3	Multi-process regulation.SnRK1-kinase regulatory system.SnRK1-interacting factor (FLZ)	2	0.3332095139898837
27.4	Multi-process regulation.Rop-GTPase regulatory system	4	0.09854480269738909
27.4.3	Multi-process regulation.Rop-GTPase regulatory system.RopGEF guanine nucleotide exchange factor activities	1	0.20873583341705476
27.4.3.1	Multi-process regulation.Rop-GTPase regulatory system.RopGEF guanine nucleotide exchange factor activities.exchange factor (PRONE)	1	0.20873583341705476
27.4.5	Multi-process regulation.Rop-GTPase regulatory system.ROP GTPase effector activities	3	0.2376424293287333
27.4.5.2	Multi-process regulation.Rop-GTPase regulatory system.ROP GTPase effector activities.GTPase effector (RIC)	2	0.5191213277624631
27.4.5.3	Multi-process regulation.Rop-GTPase regulatory system.ROP GTPase effector activities.GTPase effector (BDR)	1	0.2572850783067155
27.5	Multi-process regulation.phosphatidylinositol and inositol phosphate system	1	0.603941687901743
27.5.1	Multi-process regulation.phosphatidylinositol and inositol phosphate system.biosynthesis	1	0.603941687901743
27.5.1.4	Multi-process regulation.phosphatidylinositol and inositol phosphate system.biosynthesis.phosphatidylinositol kinase activities	1	0.603941687901743
27.5.1.4.3	Multi-process regulation.phosphatidylinositol and inositol phosphate system.biosynthesis.phosphatidylinositol kinase activities.phosphatidylinositol 4-phosphate 5-kinase (PIP5K)	1	0.603941687901743
27.7	Multi-process regulation.calcium-dependent signalling	14	0.11572096144648758
27.7.2	Multi-process regulation.calcium-dependent signalling.calcium sensor (CML)	2	0.04267177094565899
27.7.3	Multi-process regulation.calcium-dependent signalling.SnRK2-interacting calcium sensor activities	2	0.24026687341105735
27.7.3.3	Multi-process regulation.calcium-dependent signalling.SnRK2-interacting calcium sensor activities.SRC1-clade calcium sensor	2	0.24026687341105735
27.7.3.4	Multi-process regulation.calcium-dependent signalling.SnRK2-interacting calcium sensor activities.SRC2-clade calcium sensor	2	0.24026687341105735
27.7.6	Multi-process regulation.calcium-dependent signalling.CBL-CIPK calcium sensor and kinase complex	10	0.6710113312222659
27.7.6.2	Multi-process regulation.calcium-dependent signalling.CBL-CIPK calcium sensor and kinase complex.CBL-dependent protein kinase (CIPK)	10	0.6710113312222659
27.8	Multi-process regulation.PEB protein-dependent signalling	5	0.21460543414213482
27.8.1	Multi-process regulation.PEB protein-dependent signalling.regulatory protein (PEBP)	5	0.21460543414213482
3	Carbohydrate metabolism	6	0.14498322033782035
3.1	Carbohydrate metabolism.sucrose metabolism	2	0.22289450789123263
3.1.2	Carbohydrate metabolism.sucrose metabolism.biosynthesis	2	0.22289450789123263
3.1.2.7	Carbohydrate metabolism.sucrose metabolism.biosynthesis.sucrose-phosphate synthase	2	0.22289450789123263
3.11	Carbohydrate metabolism.fermentation	1	0.09773280200540864
3.11.1	Carbohydrate metabolism.fermentation.acetic acid biosynthesis	1	0.09773280200540864
3.11.1.1	Carbohydrate metabolism.fermentation.acetic acid biosynthesis.pyruvate decarboxylase (PDC)	1	0.09773280200540864
3.2	Carbohydrate metabolism.starch metabolism	1	0.5339656829700272
3.2.3	Carbohydrate metabolism.starch metabolism.degradation	1	0.5339656829700272
3.2.3.3	Carbohydrate metabolism.starch metabolism.degradation.hydrolysis and phosphorolysis	1	0.5339656829700272
3.2.3.3.1	Carbohydrate metabolism.starch metabolism.degradation.hydrolysis and phosphorolysis.amylase activities	1	0.5339656829700272
3.2.3.3.1.1	Carbohydrate metabolism.starch metabolism.degradation.hydrolysis and phosphorolysis.amylase activities.alpha amylase	1	0.5339656829700272
3.4	Carbohydrate metabolism.oligosaccharide metabolism	1	0.561931701752417
3.4.1	Carbohydrate metabolism.oligosaccharide metabolism.galactinol synthase	1	0.561931701752417
3.6	Carbohydrate metabolism.mannose metabolism	1	0.8852338991446698
3.6.4	Carbohydrate metabolism.mannose metabolism.phosphosugar phosphatase	1	0.8852338991446698
35	not assigned	1077	7.233654813151268E-7
35.1	not assigned.annotated	633	8.654601469224976E-9
35.2	not assigned.not annotate	444	0.6044106056608105
4	Amino acid metabolism	14	0.262793977303256
4.1	Amino acid metabolism.biosynthesis	5	0.299565552316873
4.1.2	Amino acid metabolism.biosynthesis.aspartate family	2	0.9921015258351253
4.1.2.2	Amino acid metabolism.biosynthesis.aspartate family.aspartate-derived amino acids	2	0.9921015258351253
4.1.2.2.7	Amino acid metabolism.biosynthesis.aspartate family.aspartate-derived amino acids.threonine	1	0.7815473631879288
4.1.2.2.7.1	Amino acid metabolism.biosynthesis.aspartate family.aspartate-derived amino acids.threonine.threonine synthase	1	0.7815473631879288
4.1.2.2.8	Amino acid metabolism.biosynthesis.aspartate family.aspartate-derived amino acids.isoleucine	1	0.7708222750322221
4.1.2.2.8.6	Amino acid metabolism.biosynthesis.aspartate family.aspartate-derived amino acids.isoleucine.valine/leucine/isoleucine aminotransferase	1	0.7708222750322221
4.1.3	Amino acid metabolism.biosynthesis.pyruvate family	1	0.7708222750322221
4.1.3.2	Amino acid metabolism.biosynthesis.pyruvate family.pyruvate-derived amino acids	1	0.7708222750322221
4.1.3.2.4	Amino acid metabolism.biosynthesis.pyruvate family.pyruvate-derived amino acids.valine/leucine/isoleucine aminotransferase	1	0.7708222750322221
4.1.4	Amino acid metabolism.biosynthesis.serine family	2	0.31798602658137765
4.1.4.2	Amino acid metabolism.biosynthesis.serine family.cysteine	2	0.31798602658137765
4.1.4.2.1	Amino acid metabolism.biosynthesis.serine family.cysteine.serine O-acetyltransferase (SAT)	2	0.31798602658137765
4.1.5	Amino acid metabolism.biosynthesis.shikimate family	1	0.3578933493385308
4.1.5.3	Amino acid metabolism.biosynthesis.shikimate family.tryptophan	1	0.3578933493385308
4.1.5.3.4	Amino acid metabolism.biosynthesis.shikimate family.tryptophan.indole-3-glycerol phosphate synthase	1	0.3578933493385308
4.2	Amino acid metabolism.degradation	10	0.031522090159609446
4.2.5	Amino acid metabolism.degradation.threonine	1	0.9616265611490968
4.2.5.1	Amino acid metabolism.degradation.threonine.threonine aldolase	1	0.9616265611490968
4.2.7	Amino acid metabolism.degradation.branched-chain amino acid	1	0.7708222750322221
4.2.7.1	Amino acid metabolism.degradation.branched-chain amino acid.branched-chain aminotransferase (BCAT)	1	0.7708222750322221
4.2.8	Amino acid metabolism.degradation.aromatic amino acid	8	0.02050972768620641
4.2.8.3	Amino acid metabolism.degradation.aromatic amino acid.aromatic amino acid decarboxylase	8	0.02050972768620641
5	Lipid metabolism	47	0.003937657948207329
5.1	Lipid metabolism.fatty acid biosynthesis	12	0.9148976059911416
5.1.6	Lipid metabolism.fatty acid biosynthesis.endoplasmic reticulum-localized fatty acid elongase (FAE) system	12	0.9148976059911416
5.1.6.1	Lipid metabolism.fatty acid biosynthesis.endoplasmic reticulum-localized fatty acid elongase (FAE) system.fatty acid elongation complex	11	0.9521365071761301
5.1.6.1.1	Lipid metabolism.fatty acid biosynthesis.endoplasmic reticulum-localized fatty acid elongase (FAE) system.fatty acid elongation complex.3-ketoacyl-CoA reductase (KCR)	3	0.7345642996394979
5.1.6.1.4	Lipid metabolism.fatty acid biosynthesis.endoplasmic reticulum-localized fatty acid elongase (FAE) system.fatty acid elongation complex.condensing enzyme activities	8	0.7808395813439525
5.1.6.1.4.1	Lipid metabolism.fatty acid biosynthesis.endoplasmic reticulum-localized fatty acid elongase (FAE) system.fatty acid elongation complex.condensing enzyme activities.3-ketoacyl-CoA synthase (KCS)	8	0.7808395813439525
5.1.6.2	Lipid metabolism.fatty acid biosynthesis.endoplasmic reticulum-localized fatty acid elongase (FAE) system.very long chain fatty acid elongation	1	0.8645534083677756
5.1.6.2.1	Lipid metabolism.fatty acid biosynthesis.endoplasmic reticulum-localized fatty acid elongase (FAE) system.very long chain fatty acid elongation.catalytic protein (CER2)	1	0.8645534083677756
5.2	Lipid metabolism.glycerolipid biosynthesis	12	0.040597434560618595
5.2.1	Lipid metabolism.glycerolipid biosynthesis.phosphatidate	1	0.6076072758055457
5.2.1.3	Lipid metabolism.glycerolipid biosynthesis.phosphatidate.mitochondrial lysophosphatidate biosynthesis	1	0.6076072758055457
5.2.1.3.1	Lipid metabolism.glycerolipid biosynthesis.phosphatidate.mitochondrial lysophosphatidate biosynthesis.glycerol-3-phosphate acyltransferase (GPAT1-3)	1	0.6076072758055457
5.2.3	Lipid metabolism.glycerolipid biosynthesis.triacylglycerol	2	0.22148847256302365
5.2.3.1	Lipid metabolism.glycerolipid biosynthesis.triacylglycerol.acyl-CoA:diacylglycerol acyltransferase activities	2	0.22148847256302365
5.2.3.1.2	Lipid metabolism.glycerolipid biosynthesis.triacylglycerol.acyl-CoA:diacylglycerol acyltransferase activities.acyl-CoA:diacylglycerol acyltransferase (DGAT2)	2	0.22148847256302365
5.2.5	Lipid metabolism.glycerolipid biosynthesis.phosphatidylcholine	9	0.005632763784075623
5.2.5.5	Lipid metabolism.glycerolipid biosynthesis.phosphatidylcholine.choline homeostasis	9	0.005632763784075623
5.2.5.5.1	Lipid metabolism.glycerolipid biosynthesis.phosphatidylcholine.choline homeostasis.phosphocholine phosphatase	9	0.005632763784075623
5.3	Lipid metabolism.galactolipid and sulfolipid biosynthesis	2	0.17779992787759835
5.3.7	Lipid metabolism.galactolipid and sulfolipid biosynthesis.UDP-sulfoquinovose:DAG sulfoquinovosyltransferase	2	0.17779992787759835
5.5	Lipid metabolism.phytosterol biosynthesis	4	0.4348672834161844
5.5.1	Lipid metabolism.phytosterol biosynthesis.plant sterol pathway	3	0.4890856263815806
5.5.1.2	Lipid metabolism.phytosterol biosynthesis.plant sterol pathway.obtusifoliol 14-alpha demethylase	3	0.4890856263815806
5.5.4	Lipid metabolism.phytosterol biosynthesis.phytosterol esterification	1	0.7165818018987552
5.5.4.2	Lipid metabolism.phytosterol biosynthesis.phytosterol esterification.acyl-CoA:cholesterol acyltransferase	1	0.7165818018987552
5.7	Lipid metabolism.lipid degradation	12	3.9431267442324724E-6
5.7.2	Lipid metabolism.lipid degradation.phospholipase activities	12	3.9431267442324724E-6
5.7.2.1	Lipid metabolism.lipid degradation.phospholipase activities.phospholipase A1 activities	9	9.904104397051583E-6
5.7.2.1.1	Lipid metabolism.lipid degradation.phospholipase activities.phospholipase A1 activities.phospholipase A1 (PC-PLA1)	9	9.904104397051583E-6
5.7.2.2	Lipid metabolism.lipid degradation.phospholipase activities.phospholipase A2 activities	3	0.11759871525685606
5.7.2.2.3	Lipid metabolism.lipid degradation.phospholipase activities.phospholipase A2 activities.phospholipase A2 (pPLA2-II)	3	0.11759871525685606
5.8	Lipid metabolism.lipid trafficking	1	0.6422862665808952
5.8.2	Lipid metabolism.lipid trafficking.endoplasmic reticulum-plastid lipid transfer	1	0.6422862665808952
5.8.2.1	Lipid metabolism.lipid trafficking.endoplasmic reticulum-plastid lipid transfer.phospholipid transverse translocation	1	0.6422862665808952
5.8.2.1.1	Lipid metabolism.lipid trafficking.endoplasmic reticulum-plastid lipid transfer.phospholipid transverse translocation.ALA-ALIS flippase complex	1	0.6422862665808952
5.8.2.1.1.2	Lipid metabolism.lipid trafficking.endoplasmic reticulum-plastid lipid transfer.phospholipid transverse translocation.ALA-ALIS flippase complex.regulatory component ALIS	1	0.6422862665808952
5.9	Lipid metabolism.lipid droplet-associated activities	4	0.13462188734296995
5.9.2	Lipid metabolism.lipid droplet-associated activities.lipid droplet structural protein (OLEOSIN/OLO)	1	0.8549332842154063
5.9.3	Lipid metabolism.lipid droplet-associated activities.peroxygenase (CALEOSIN/CLO/PXG)	2	0.03672753648600199
5.9.5	Lipid metabolism.lipid droplet-associated activities.associated factor (LDAP)	1	0.8838526036508472
50	Enzyme classification	267	0.007011498907302238
50.1	Enzyme classification.EC_1 oxidoreductases	113	0.0021565873086333287
50.1.1	Enzyme classification.EC_1 oxidoreductases.EC_1.1 oxidoreductase acting on CH-OH group of donor	9	0.878086251382781
50.1.10	Enzyme classification.EC_1 oxidoreductases.EC_1.10 oxidoreductase acting on diphenol or related substance as donor	3	0.8260206128829235
50.1.12	Enzyme classification.EC_1 oxidoreductases.EC_1.13 oxidoreductase acting on single donor with incorporation of molecular oxygen (oxygenase)	16	3.2491220367525386E-6
50.1.13	Enzyme classification.EC_1 oxidoreductases.EC_1.14 oxidoreductase acting on paired donor with incorporation or reduction of molecular oxygen	76	0.4287121624539465
50.1.16	Enzyme classification.EC_1 oxidoreductases.EC_1.17 oxidoreductase acting on CH or CH2 group	1	0.35606673094796737
50.1.3	Enzyme classification.EC_1 oxidoreductases.EC_1.3 oxidoreductase acting on CH-CH group of donor	8	0.009120390556930147
50.2	Enzyme classification.EC_2 transferases	108	0.5271247360687934
50.2.1	Enzyme classification.EC_2 transferases.EC_2.1 transferase transferring one-carbon group	6	0.5027948692274655
50.2.3	Enzyme classification.EC_2 transferases.EC_2.3 acyltransferase	24	0.6081024286218354
50.2.4	Enzyme classification.EC_2 transferases.EC_2.4 glycosyltransferase	35	0.9594368378418302
50.2.6	Enzyme classification.EC_2 transferases.EC_2.6 transferase transferring nitrogenous group	1	0.8962964735893993
50.2.7	Enzyme classification.EC_2 transferases.EC_2.7 transferase transferring phosphorus-containing group	38	0.045583383323814175
50.2.8	Enzyme classification.EC_2 transferases.EC_2.8 transferase transferring sulfur-containing group	4	0.5313559429218913
50.3	Enzyme classification.EC_3 hydrolases	42	0.4657133662610573
50.3.1	Enzyme classification.EC_3 hydrolases.EC_3.1 hydrolase acting on ester bond	4	0.16795230864012822
50.3.2	Enzyme classification.EC_3 hydrolases.EC_3.2 glycosylase	33	0.9562911545860318
50.3.4	Enzyme classification.EC_3 hydrolases.EC_3.4 hydrolase acting on peptide bond (peptidase)	5	0.4709418279090696
50.4	Enzyme classification.EC_4 lyases	4	0.37990933506831615
50.4.2	Enzyme classification.EC_4 lyases.EC_4.2 carbon-oxygen lyase	2	0.2734620717165898
50.4.3	Enzyme classification.EC_4 lyases.EC_4.3 carbon-nitrogen lyase	2	0.8839082780140646
6	Nucleotide metabolism	2	0.42120712618435546
6.1	Nucleotide metabolism.purines	2	0.42120712618435546
6.1.6	Nucleotide metabolism.purines.extracellular ATP	2	0.42120712618435546
6.1.6.5	Nucleotide metabolism.purines.extracellular ATP.adenine uptake transporter (AZG)	2	0.42120712618435546
7	Coenzyme metabolism	4	0.9671798685964967
7.11	Coenzyme metabolism.iron-sulfur cluster assembly machinery	1	0.11195590097003856
7.11.3	Coenzyme metabolism.iron-sulfur cluster assembly machinery.cytosolic CIA system	1	0.11195590097003856
7.11.3.1	Coenzyme metabolism.iron-sulfur cluster assembly machinery.cytosolic CIA system.assembly phase	1	0.11195590097003856
7.11.3.1.1	Coenzyme metabolism.iron-sulfur cluster assembly machinery.cytosolic CIA system.assembly phase.electron donor complex	1	0.11195590097003856
7.11.3.1.1.1	Coenzyme metabolism.iron-sulfur cluster assembly machinery.cytosolic CIA system.assembly phase.electron donor complex.component DRE2	1	0.11195590097003856
7.13	Coenzyme metabolism.chlorophyll metabolism	3	0.334224496802737
7.13.1	Coenzyme metabolism.chlorophyll metabolism.chlorophyll biosynthesis	3	0.334224496802737
7.13.1.4	Coenzyme metabolism.chlorophyll metabolism.chlorophyll biosynthesis.protochlorophyllide oxidoreductase (POR) activities	2	0.046342484017497076
7.13.1.4.1	Coenzyme metabolism.chlorophyll metabolism.chlorophyll biosynthesis.protochlorophyllide oxidoreductase (POR) activities.light-dependent POR	2	0.046342484017497076
7.13.1.7	Coenzyme metabolism.chlorophyll metabolism.chlorophyll biosynthesis.divinyl chlorophyllide-a 8-vinyl-reductase (DVR)	1	0.2521767700785921
9	Secondary metabolism	15	0.2236102809037419
9.1	Secondary metabolism.terpenoids	12	0.13227283118283784
9.1.1	Secondary metabolism.terpenoids.mevalonate pathway	1	0.7074539301688194
9.1.1.3	Secondary metabolism.terpenoids.mevalonate pathway.3-hydroxy-3-methylglutaryl-CoA reductase	1	0.7074539301688194
9.1.4	Secondary metabolism.terpenoids.terpene biosynthesis	11	0.09195623281066423
9.1.4.2	Secondary metabolism.terpenoids.terpene biosynthesis.mono-/sesquiterpene-/diterpene synthase	11	0.09195623281066423
9.2	Secondary metabolism.phenolics	3	0.771394791017551
9.2.2	Secondary metabolism.phenolics.flavonoid biosynthesis	3	0.771394791017551
9.2.2.7	Secondary metabolism.phenolics.flavonoid biosynthesis.flavonol glycosides	1	0.5282291683802843
9.2.2.7.3	Secondary metabolism.phenolics.flavonoid biosynthesis.flavonol glycosides.flavonol-3-O-glycoside rhamnosyltransferase	1	0.5282291683802843
9.2.2.8	Secondary metabolism.phenolics.flavonoid biosynthesis.aurones	2	0.9280231469721527
9.2.2.8.1	Secondary metabolism.phenolics.flavonoid biosynthesis.aurones.aureusidin synthase	2	0.9280231469721527
